# Supplementary material for: Data-driven characterization of molecular phenotypes across heterogeneous sample collections
Source: Nucleic Acids Res. 2019 Apr 24;47(13):e76. doi: 10.1093/nar/gkz281 (PMC6648337; doi:10.1093/nar/gkz281)
Supplement: gkz281_Supplemental_Files [file gkz281_supplemental_files.zip]

Archive with 6 entries (6 files):
- supplTextFigs_revised.pdf
- TableS1.xlsx
- TableS2.xlsx
- TableS3.xlsx
- TableS4.xlsx
- TableS5.xlsx
