# Supplementary material for: Data-driven characterization of molecular phenotypes across heterogeneous sample collections
Source: Nucleic Acids Res. 2019 Apr 24;47(13):e76. doi: 10.1093/nar/gkz281 (PMC6648337; doi:10.1093/nar/gkz281)
Supplement: gkz281_Supplemental_Files [file gkz281_supplemental_files.zip › TableS1.xlsx]

## Sheet: Validation sample set
Table S1. Annotation for left-out sample set.
Annotations related to disease type and cytogenetics are given for the left-out sample set. The corresponding replicate sample included in the Hemap dataset is specified in the second column.
GSM id (left-out)	GSM id (replicate in Hemap)	GSE id (experiment)	Sample type	Main category	Cancer / Cell type	Subtype	Further specifications	Cytogenetics	Other Alterations
GSM187775	GSM187773	GSE7757	Cancer	Leukemia	AML	na	na	na	na
GSM187766	GSM187765	GSE7757	Cancer	Leukemia	ALL	pre-B-ALL	na	without t(9;22)	na
GSM187736	GSM187735	GSE7757	Cancer	Leukemia	ALL	pre-B-ALL	na	without t(9;22)	na
GSM187705	GSM187704	GSE7757	Cancer	Leukemia	ALL	T-ALL	na	na	na
GSM187699	GSM187698	GSE7757	Cancer	Leukemia	ALL	pre-B-ALL	na	MLL	na
GSM472042	GSM472041	GSE19069	Cancer	Lymphoma	TCL	PTCLNOS	na	na	na
GSM187706	GSM187704	GSE7757	Cancer	Leukemia	ALL	T-ALL	na	na	na
GSM525318	GSM525317	GSE21029	Cancer	Leukemia	CLL	B-CLL	na	del(11q)	ZAP70 positive
GSM345087	GSM345086	GSE13732	NonCancerClinicallyIsolatedSyndrome	T-Lymphoid	RestingCD4+Tcell	na	na	na	na
GSM187732	GSM187733	GSE7757	Cancer	Leukemia	ALL	pre-B-ALL	na	hyperdiploid karyotype	na
GSM525328	GSM525327	GSE21029	Cancer	Leukemia	CLL	B-CLL	na	na	ZAP70 positive
GSM187708	GSM187709	GSE7757	Cancer	Leukemia	ALL	pre-B-ALL	na	t(12;21)	na
GSM187729	GSM187730	GSE7757	Cancer	Leukemia	ALL	pre-B-ALL	na	t(12;21)	na
GSM187727	GSM187726	GSE7757	Cancer	Leukemia	ALL	T-ALL	na	na	na
GSM472039	GSM472040	GSE19069	Cancer	Lymphoma	TCL	ATL	na	na	na
GSM187760	GSM187759	GSE7757	Cancer	Leukemia	ALL	T-ALL	na	na	na
GSM187717	GSM187718	GSE7757	Cancer	Leukemia	ALL	pre-B-ALL	na	t(9;22)	na
GSM187796	GSM187794	GSE7757	Cancer	Leukemia	ALL	pre-B-ALL	na	without t(9;22)	na
GSM187744	GSM187745	GSE7757	Cancer	Leukemia	AML	na	na	t(9;11)	na
GSM280917	GSM280837	GSE11135	Cancer	Leukemia	CLL	B-CLL	na	na	na
GSM187700	GSM187698	GSE7757	Cancer	Leukemia	ALL	pre-B-ALL	na	MLL	na
GSM304967	GSM304966	GSE12079	Prolif	Lymphoproliferative	MPN	T-HES	na	na	na
GSM472109	GSM472094	GSE19069	Cancer	Lymphoma	TCL	PTCLNOS	na	na	na
GSM187738	GSM187737	GSE7757	Cancer	Leukemia	ALL	pre-B-ALL	na	without t(9;22)	na
GSM280999	GSM280837	GSE11135	Cancer	Leukemia	CLL	B-CLL	na	na	na
GSM280967	GSM280839	GSE11135	Cancer	Leukemia	AML	na	M2	t(8;21)	na
GSM280984	GSM280839	GSE11135	Cancer	Leukemia	AML	na	M2	t(8;21)	na
GSM187787	GSM187785	GSE7757	Cancer	Leukemia	AML	na	na	MLL-AF1	na
GSM187707	GSM187709	GSE7757	Cancer	Leukemia	ALL	pre-B-ALL	na	t(12;21)	na
GSM187754	GSM187753	GSE7757	Cancer	Leukemia	ALL	pre-B-ALL	na	hyperdiploid karyotype	na
GSM472160	GSM472119	GSE19069	Cancer	Lymphoma	TCL	ALCL	na	ALK-negative	na
GSM280901	GSM280837	GSE11135	Cancer	Leukemia	CLL	B-CLL	na	na	na
GSM187752	GSM187753	GSE7757	Cancer	Leukemia	ALL	pre-B-ALL	na	hyperdiploid karyotype	na
GSM187762	GSM187761	GSE7757	Cancer	Leukemia	ALL	pre-B-ALL	na	without t(9;22)	na
GSM187722	GSM187723	GSE7757	Cancer	Leukemia	ALL	pre-B-ALL	na	t(9;22)	na
GSM472091	GSM472090	GSE19069	Cancer	Lymphoma	TCL	PTCLNOS	na	na	na
GSM281001	GSM280839	GSE11135	Cancer	Leukemia	AML	na	M2	t(8;21)	na
GSM187739	GSM187737	GSE7757	Cancer	Leukemia	ALL	pre-B-ALL	na	without t(9;22)	na
GSM280965	GSM280837	GSE11135	Cancer	Leukemia	CLL	B-CLL	na	na	na
GSM280950	GSM280838	GSE11135	Cancer	Leukemia	AML	na	M2	t(8;21)	na
GSM187721	GSM187720	GSE7757	Cancer	Leukemia	AML	na	na	normal karyotype	na
GSM187712	GSM187711	GSE7757	Cancer	Leukemia	ALL	pre-B-ALL	na	t(1;19)	na
GSM187701	GSM187702	GSE7757	Cancer	Leukemia	ALL	pre-B-ALL	na	t(9;22)	na
GSM187782	GSM187780	GSE7757	Cancer	Leukemia	AML	na	na	MLL-AF1	na
GSM304949	GSM304947	GSE12079	Prolif	Lymphoproliferative	MPN	T-HES	na	na	na
GSM187703	GSM187702	GSE7757	Cancer	Leukemia	ALL	pre-B-ALL	na	t(9;22)	na
GSM280903	GSM280839	GSE11135	Cancer	Leukemia	AML	na	M2	t(8;21)	na
GSM398908	GSM398895	GSE12079	Prolif	Lymphoproliferative	MPN	T-HES	na	na	na
GSM280919	GSM280839	GSE11135	Cancer	Leukemia	AML	na	M2	t(8;21)	na
GSM280951	GSM280839	GSE11135	Cancer	Leukemia	AML	na	M2	t(8;21)	na
GSM280902	GSM280838	GSE11135	Cancer	Leukemia	AML	na	M2	t(8;21)	na
GSM187724	GSM187723	GSE7757	Cancer	Leukemia	ALL	pre-B-ALL	na	t(9;22)	na
GSM280857	GSM280837	GSE11135	Cancer	Leukemia	CLL	B-CLL	na	na	na
GSM187713	GSM187715	GSE7757	Cancer	Leukemia	ALL	pre-B-ALL	na	hyperdiploid karyotype	na
GSM187714	GSM187715	GSE7757	Cancer	Leukemia	ALL	pre-B-ALL	na	hyperdiploid karyotype	na
GSM280859	GSM280839	GSE11135	Cancer	Leukemia	AML	na	M2	t(8;21)	na
GSM280966	GSM280838	GSE11135	Cancer	Leukemia	AML	na	M2	t(8;21)	na
GSM304965	GSM304964	GSE12079	Prolif	Lymphoproliferative	MPN	T-HES	na	na	na
GSM304951	GSM304950	GSE12079	Prolif	Lymphoproliferative	MPN	T-HES	na	na	na
GSM304948	GSM304947	GSE12079	Prolif	Lymphoproliferative	MPN	T-HES	na	na	na
GSM280918	GSM280838	GSE11135	Cancer	Leukemia	AML	na	M2	t(8;21)	na
GSM281000	GSM280838	GSE11135	Cancer	Leukemia	AML	na	M2	t(8;21)	na
GSM187741	GSM187742	GSE7757	Cancer	Leukemia	ALL	pre-B-ALL	na	t(12;21)	na
GSM280949	GSM280837	GSE11135	Cancer	Leukemia	CLL	B-CLL	na	na	na
GSM280998	GSM280836	GSE11135	Cancer	Leukemia	CML	CML	na	na	na
GSM280858	GSM280838	GSE11135	Cancer	Leukemia	AML	na	M2	t(8;21)	na
GSM187746	GSM187747	GSE7757	Cancer	Leukemia	ALL	T-ALL	na	na	na
GSM187795	GSM187794	GSE7757	Cancer	Leukemia	ALL	pre-B-ALL	na	without t(9;22)	na
GSM187750	GSM187751	GSE7757	Cancer	Leukemia	ALL	T-ALL	na	na	na
GSM187728	GSM187730	GSE7757	Cancer	Leukemia	ALL	pre-B-ALL	na	t(12;21)	na
GSM187781	GSM187780	GSE7757	Cancer	Leukemia	AML	na	na	MLL-AF1	na
GSM187774	GSM187773	GSE7757	Cancer	Leukemia	AML	na	na	na	na
GSM398901	GSM398895	GSE12079	Prolif	Lymphoproliferative	MPN	T-HES	na	na	na
GSM187756	GSM187757	GSE7757	Cancer	Leukemia	ALL	pre-B-ALL	na	without t(9;22)	na
GSM187784	GSM187783	GSE7757	Cancer	Leukemia	AML	na	na	MLL-AF1	na
GSM187763	GSM187761	GSE7757	Cancer	Leukemia	ALL	pre-B-ALL	na	without t(9;22)	na
GSM187748	GSM187747	GSE7757	Cancer	Leukemia	ALL	T-ALL	na	na	na
GSM187793	GSM187791	GSE7757	Cancer	Leukemia	ALL	pre-B-ALL	na	without t(9;22)	na
GSM280964	GSM280836	GSE11135	Cancer	Leukemia	CML	CML	na	na	na
GSM187779	GSM187777	GSE7757	Cancer	Leukemia	AML	na	na	na	na
GSM187778	GSM187777	GSE7757	Cancer	Leukemia	AML	na	na	na	na
GSM398925	GSM398920	GSE12079	Prolif	Lymphoproliferative	MPN	T-HES	na	na	na
GSM187792	GSM187791	GSE7757	Cancer	Leukemia	ALL	pre-B-ALL	na	without t(9;22)	na
GSM187755	GSM187757	GSE7757	Cancer	Leukemia	ALL	pre-B-ALL	na	without t(9;22)	na
GSM398929	GSM398928	GSE12079	Prolif	Lymphoproliferative	MPN	T-HES	na	na	na
GSM187772	GSM187770	GSE7757	Cancer	Leukemia	AML	na	na	na	na
GSM280916	GSM280836	GSE11135	Cancer	Leukemia	CML	CML	na	na	na
GSM187786	GSM187785	GSE7757	Cancer	Leukemia	AML	na	na	MLL-AF1	na
GSM472036	GSM472035	GSE19069	Cancer	Lymphoma	TCL	PTCLNOS	na	na	na
GSM187789	GSM187788	GSE7757	Cancer	Leukemia	ALL	pre-B-ALL	na	without t(9;22)	na
GSM159408	GSM159407	GSE6920	Cancer	Leukemia	ALL	T-ALL	na	insertional activation of LMO2	na
GSM187771	GSM187770	GSE7757	Cancer	Leukemia	AML	na	na	na	na
GSM187790	GSM187788	GSE7757	Cancer	Leukemia	ALL	pre-B-ALL	na	without t(9;22)	na
GSM304952	GSM304950	GSE12079	Prolif	Lymphoproliferative	MPN	T-HES	na	na	na
GSM280856	GSM280836	GSE11135	Cancer	Leukemia	CML	CML	na	na	na
GSM280900	GSM280836	GSE11135	Cancer	Leukemia	CML	CML	na	na	na
GSM280948	GSM280836	GSE11135	Cancer	Leukemia	CML	CML	na	na	na
GSM345091	GSM345090	GSE13732	NonCancerClinicallyIsolatedSyndrome	T-Lymphoid	RestingCD4+Tcell	na	na	na	na
