# Supplementary material for: Data-driven characterization of molecular phenotypes across heterogeneous sample collections
Source: Nucleic Acids Res. 2019 Apr 24;47(13):e76. doi: 10.1093/nar/gkz281 (PMC6648337; doi:10.1093/nar/gkz281)
Supplement: gkz281_Supplemental_Files [file gkz281_supplemental_files.zip › TableS2.xlsx]

## Sheet: Hemap AML samples
Table S2. Annotation and cluster assignment for AML, ALL and lymphoma samples. A summary of patient identifiers, annotated cytogenetic subtype and cluster associations for AML, ALL and lymphoma samples.
Coordinate (x-axis)	Coordinate (y-axis)	Hemap AML Cluster	GSM identifier (sample)	GSE identifier (experiment)	Sample type	Main category	Category specifying cancer or cell type	Further specifications on category	Cytogenetics	Other Genetic Alterations	Blood sample type	Sample source tissue	Sample isolation	Purity / Cancer cell content	Marker phenotype	In vivo treatment	In vivo treatment time	Cultured	Ex vivo treatment	Ex vivo treatment time	Alternative GSM identifiers	Alternative GSE identifiers
11.7761	-4.37831	1	GSM159158	GSE6891,GSE14468	Cancer	Leukemia	AML	M0	NN	na	na	blood or bone marrow	mononuclear cells	>=80%	na	none	na	no	none	na	na	na
18.0128	-3.63653	1	GSM1254281	GSE10358	Cancer	Leukemia	AML	M0	normal karyotype	na	primary	bone marrow	none	na	na	none	na	no	none	na	na	na
9.04374	-4.57728	1	GSM426821	GSE17061	Cancer	Leukemia	AML	M0	normal karyotype	na	na	blood or bone marrow	mononuclear cells	na	na	none	na	no	none	na	na	na
9.85034	-5.50339	1	GSM1226121	GSE10358	Cancer	Leukemia	AML	M1	+8	flt3 d835: 0;flt3 itd: 0;nmp1 ins: 0	primary	bone marrow	none	na	na	none	na	no	none	na	na	na
12.3518	-4.61605	1	GSM159113	GSE6891,GSE14468	Cancer	Leukemia	AML	M1	na	na	na	blood or bone marrow	blast cells	>=80%	na	none	na	no	none	na	na	na
13.1975	-4.03414	1	GSM158960	GSE6891,GSE14468	Cancer	Leukemia	AML	M1	NN	na	na	blood or bone marrow	blast cells	>=80%	na	none	na	no	none	na	na	na
15.1056	-1.30266	1	GSM262035	GSE10358,GSE12662	Cancer	Leukemia	AML	M1	Normal	flt3 d835: 1;flt3 itd: 0;npm1 ins: 1	na	bone marrow	na	na	na	na	na	no	none	na	na	na
15.4656	1.05212	1	GSM726257	GSE10358	Cancer	Leukemia	AML	M1	normal karyotype	dnmt3a: mutated;idh1: mutated;npm1: mutated	na	bone marrow	none	blast%: 57	na	na	na	no	none	na	na	na
14.7934	-0.868805	1	GSM726243	GSE10358	Cancer	Leukemia	AML	M1	normal karyotype	flt3 mutated;npm1: mutated	na	bone marrow	none	blast%: 84	na	na	na	no	none	na	na	na
9.73747	-5.3542	1	GSM1254265	GSE10358	Cancer	Leukemia	AML	M2	complex karyotype	na	primary	bone marrow	none	na	na	none	na	no	none	na	na	na
14.5876	-4.71263	1	GSM361378	GSE14468	Cancer	Leukemia	AML	M2	na	CEBPA wild type	na	blood or bone marrow	mononuclear cells	>=80%	na	none	na	no	none	na	na	na
10.0717	-5.31568	1	GSM1254276	GSE10358	Cancer	Leukemia	AML	M2	na	na	primary	bone marrow	none	na	na	none	na	no	none	na	na	na
14.0297	-4.77441	1	GSM159027	GSE6891,GSE14468	Cancer	Leukemia	AML	M2	NN	na	na	bone marrow	blast cells	>=80%	na	none	na	no	none	na	na	na
13.6526	-5.25884	1	GSM159112	GSE6891,GSE14468	Cancer	Leukemia	AML	M2	NN	na	na	blood or bone marrow	blast cells	>=80%	na	none	na	no	none	na	na	na
13.2015	-3.67243	1	GSM159157	GSE6891,GSE14468	Cancer	Leukemia	AML	M2	NN	na	na	blood or bone marrow	blast cells	>=80%	na	none	na	no	none	na	na	na
15.6728	-0.369501	1	GSM1254277	GSE10358	Cancer	Leukemia	AML	M2	normal karyotype	na	primary	bone marrow	none	na	na	none	na	no	none	na	na	na
13.3604	-2.98875	1	GSM262094	GSE10358,GSE12662	Cancer	Leukemia	AML	M2	t(11;19)(q23;p13.1)	flt3 d835: 0;flt3 itd: 0;npm1 ins: 0	na	bone marrow	na	na	na	na	na	no	none	na	na	na
13.3524	-5.83983	1	GSM726248	GSE10358	Cancer	Leukemia	AML	M4	complex karyotype	dnmt3a: mutated;flt3 mutated;idh1: mutated;npm1: mutated	na	bone marrow	none	blast%: 90	na	na	na	no	none	na	na	na
13.9836	-0.449073	1	GSM262170	GSE10358	Cancer	Leukemia	AML	M4	del(9q);	flt3 d835: 0;flt3 itd: 0;npm1 ins: 1	na	bone marrow	na	na	na	na	na	no	none	na	na	na
12.6688	-1.9237	1	GSM330504	GSE13159,GSE13204	Cancer	Leukemia	AML	M4	MLL	na	primary	bone marrow	na	na	na	none	na	no	none	na	na	na
12.6453	-4.36457	1	GSM159073	GSE6891,GSE14468	Cancer	Leukemia	AML	M4	NN	na	na	blood or bone marrow	blast cells	>=80%	na	none	na	no	none	na	na	na
15.4669	-4.50854	1	GSM159089	GSE6891,GSE14468	Cancer	Leukemia	AML	M4	NN	na	na	blood or bone marrow	blast cells	>=80%	na	none	na	no	none	na	na	na
14.6625	-2.30462	1	GSM262054	GSE10358,GSE12662	Cancer	Leukemia	AML	M4	Normal	flt3 d835: 0;flt3 itd: 0;npm1 ins: 0	na	bone marrow	na	na	na	na	na	no	none	na	na	na
11.6143	1.32456	1	GSM262196	GSE10358	Cancer	Leukemia	AML	M4	Normal	flt3 d835: 0;flt3 itd: 0;npm1 ins: 0	na	bone marrow	na	na	na	na	na	no	none	na	na	na
17.3357	-0.104739	1	GSM262200	GSE10358	Cancer	Leukemia	AML	M4	Normal	flt3 d835: 0;flt3 itd: 0;npm1 ins: 0	na	bone marrow	na	na	na	na	na	no	none	na	na	na
11.3778	1.82365	1	GSM262138	GSE10358	Cancer	Leukemia	AML	M4	Normal	flt3 d835: 0;flt3 itd: 0;npm1 ins: 1	na	bone marrow	na	na	na	na	na	no	none	na	na	na
15.8344	-2.92045	1	GSM262120	GSE10358,GSE12662	Cancer	Leukemia	AML	M4	Normal	flt3 d835: 0;flt3 itd: 1;npm1 ins: 0	na	bone marrow	na	na	na	na	na	no	none	na	na	na
10.5464	-4.11624	1	GSM262159	GSE10358	Cancer	Leukemia	AML	M4	Normal	flt3 d835: 0;flt3 itd: 1;npm1 ins: 0	na	bone marrow	na	na	na	na	na	no	none	na	na	na
11.6033	1.43983	1	GSM262140	GSE10358	Cancer	Leukemia	AML	M4	Normal	flt3 d835: 0;flt3 itd: 1;npm1 ins: 1	na	bone marrow	na	na	na	na	na	no	none	na	na	na
14.2491	-1.02216	1	GSM262059	GSE10358,GSE12662	Cancer	Leukemia	AML	M4	Normal	flt3 d835: 1;flt3 itd: 0;npm1 ins: 1	na	bone marrow	na	na	na	na	na	no	none	na	na	na
15.815	-0.232077	1	GSM726198	GSE10358	Cancer	Leukemia	AML	M4	normal karyotype	dnmt3a: mutated;npm1: mutated	na	bone marrow	none	blast%: 58	na	na	na	no	none	na	na	na
17.8235	-0.902562	1	GSM726191	GSE10358	Cancer	Leukemia	AML	M4	normal karyotype	dnmt3a: R882H;flt3 itd: positive;npm1: mutated	na	bone marrow	none	blast%: 89	na	na	na	no	none	na	na	na
19.416	-3.34674	1	GSM726204	GSE10358	Cancer	Leukemia	AML	M4	normal karyotype	na	na	bone marrow	none	blast%: 91	na	na	na	no	none	na	na	na
8.80427	-5.59851	1	GSM159077	GSE6891,GSE14468	Cancer	Leukemia	AML	M4	other	na	na	blood or bone marrow	blast cells	>=80%	na	none	na	no	none	na	na	na
17.3466	2.04442	1	GSM262066	GSE10358,GSE12662	Cancer	Leukemia	AML	M4	t(11;19)(q23;p13.1); inv(12)(p12p13)	flt3 d835: 1;flt3 itd: 0;npm1 ins: 0	na	bone marrow	na	na	na	na	na	no	none	na	na	na
12.8304	0.362684	1	GSM262195	GSE10358	Cancer	Leukemia	AML	M4	trisomy 21	flt3 d835: 0;flt3 itd: 0;npm1 ins: 1	na	bone marrow	na	na	na	na	na	no	none	na	na	na
19.4323	-3.39203	1	GSM361360	GSE14468	Cancer	Leukemia	AML	M5	na	CEBPA wild type	na	blood or bone marrow	mononuclear cells	>=80%	na	none	na	no	none	na	na	na
15.5219	-4.82602	1	GSM361366	GSE14468	Cancer	Leukemia	AML	M5	na	CEBPA wild type	na	bone marrow	mononuclear cells	>=80%	na	none	na	no	none	na	na	na
11.795	-5.40608	1	GSM671896	GSE27187,GSE27244	Cancer	Leukemia	AML	M5	na	dnmt3a_R882: mutated	primary	bone marrow	na	na	na	none	na	no	none	na	na	na
14.1027	-3.69555	1	GSM159025	GSE6891,GSE14468	Cancer	Leukemia	AML	M5	na	na	na	blood or bone marrow	blast cells	>=80%	na	none	na	no	none	na	na	na
13.026	-3.90535	1	GSM159129	GSE6891,GSE14468	Cancer	Leukemia	AML	M5	na	na	na	blood or bone marrow	blast cells	>=80%	na	none	na	no	none	na	na	na
13.4644	-4.75478	1	GSM158746	GSE6891,GSE14468	Cancer	Leukemia	AML	M5	NN	na	na	blood or bone marrow	blast cells	>=80%	na	none	na	no	none	na	na	na
16.1048	-4.30568	1	GSM158847	GSE6891,GSE14468	Cancer	Leukemia	AML	M5	NN	na	na	blood or bone marrow	blast cells	>=80%	na	none	na	no	none	na	na	na
14.2692	-4.50173	1	GSM159022	GSE6891,GSE14468	Cancer	Leukemia	AML	M5	NN	na	na	blood or bone marrow	blast cells	>=80%	na	none	na	no	none	na	na	na
15.5074	-5.26191	1	GSM159075	GSE6891,GSE14468	Cancer	Leukemia	AML	M5	NN	na	na	blood or bone marrow	blast cells	>=80%	na	none	na	no	none	na	na	na
15.246	-5.03184	1	GSM159132	GSE6891,GSE14468	Cancer	Leukemia	AML	M5	NN	na	na	blood or bone marrow	blast cells	>=80%	na	none	na	no	none	na	na	na
18.1842	-1.03957	1	GSM726247	GSE10358	Cancer	Leukemia	AML	M5	normal karyotype	dnmt3a: mutated;flt3 itd: positive;npm1: mutated	na	bone marrow	none	blast%: 52	na	na	na	no	none	na	na	na
10.1751	-3.2503	1	GSM446006	GSE17855	Cancer	Leukemia	AML	na	CN-AML	flt3-itd: FLT3-ITD;c-kit: negative;n/k-ras: negative;ptpn11: negative;npm1: negative;cebpa: negative;mll-ptd: negative	primary	blood or bone marrow	na	na	na	none	na	no	none	na	na	na
10.4566	-3.13816	1	GSM446014	GSE17855	Cancer	Leukemia	AML	na	CN-AML	flt3-itd: FLT3-ITD;c-kit: negative;n/k-ras: negative;ptpn11: negative;npm1: negative;cebpa: negative;mll-ptd: negative	primary	blood or bone marrow	na	na	na	none	na	no	none	na	na	na
9.761	-3.48323	1	GSM446065	GSE17855,GSE22056	Cancer	Leukemia	AML	na	CN-AML	flt3-itd: FLT3-ITD;c-kit: negative;n/k-ras: negative;ptpn11: negative;npm1: negative;cebpa: negative;mll-ptd: negative	primary	blood or bone marrow	na	na	na	none	na	no	none	na	na	na
17.3373	-2.39688	1	GSM446073	GSE17855,GSE22056	Cancer	Leukemia	AML	na	CN-AML	flt3-itd: FLT3-ITD;c-kit: negative;n/k-ras: negative;ptpn11: negative;npm1: negative;cebpa: negative;mll-ptd: negative	primary	blood or bone marrow	na	na	na	none	na	no	none	na	na	na
12.7513	-6.55963	1	GSM445969	GSE17855,GSE22056	Cancer	Leukemia	AML	na	CN-AML	flt3-itd: FLT3-ITD;c-kit: negative;n/k-ras: negative;ptpn11: negative;npm1: NPM1;cebpa: negative;mll-ptd: negative	primary	blood or bone marrow	na	na	na	none	na	no	none	na	na	na
11.1178	0.611355	1	GSM445999	GSE17855	Cancer	Leukemia	AML	na	CN-AML	flt3-itd: FLT3-ITD;c-kit: negative;n/k-ras: negative;ptpn11: negative;npm1: NPM1;cebpa: negative;mll-ptd: negative	primary	blood or bone marrow	na	na	na	none	na	no	none	na	na	na
10.8396	-0.183036	1	GSM446000	GSE17855	Cancer	Leukemia	AML	na	CN-AML	flt3-itd: FLT3-ITD;c-kit: negative;n/k-ras: negative;ptpn11: negative;npm1: NPM1;cebpa: negative;mll-ptd: negative	primary	blood or bone marrow	na	na	na	none	na	no	none	na	na	na
17.2938	-1.38705	1	GSM446021	GSE17855	Cancer	Leukemia	AML	na	CN-AML	flt3-itd: FLT3-ITD;c-kit: negative;n/k-ras: negative;ptpn11: negative;npm1: NPM1;cebpa: negative;mll-ptd: negative	primary	blood or bone marrow	na	na	na	none	na	no	none	na	na	na
11.6453	1.39482	1	GSM445998	GSE17855	Cancer	Leukemia	AML	na	CN-AML	flt3-itd: negative;c-kit: negative;n/k-ras: N/K-RAS;ptpn11: negative;npm1: negative;cebpa: negative;mll-ptd: negative	primary	blood or bone marrow	na	na	na	none	na	no	none	na	na	na
18.273	-2.475	1	GSM445978	GSE17855,GSE22056	Cancer	Leukemia	AML	na	MLL-rearrangement	flt3-itd: FLT3-ITD;c-kit: negative;n/k-ras: negative;ptpn11: negative;npm1: negative;cebpa: negative;mll-ptd: negative	primary	blood or bone marrow	na	na	na	none	na	no	none	na	na	na
7.79748	2.9705	1	GSM1254266	GSE10358	Cancer	Leukemia	AML	na	normal karyotype	na	primary	bone marrow	none	na	na	none	na	no	none	na	na	na
16.0719	-2.89164	1	GSM330775	GSE13159,GSE13204	Cancer	Leukemia	AML	na	normal karyotype	na	primary	bone marrow	na	na	na	none	na	no	none	na	na	na
7.59811	0.80521	1	GSM330785	GSE13159,GSE13204	Cancer	Leukemia	AML	na	normal karyotype	na	primary	bone marrow	na	na	na	none	na	no	none	na	GSM376180	GSE15061
16.9253	-2.6842	1	GSM330795	GSE13159,GSE13204	Cancer	Leukemia	AML	na	normal karyotype	na	primary	blood	na	na	na	none	na	no	none	na	na	na
13.0527	-6.24525	1	GSM330824	GSE13159,GSE13204	Cancer	Leukemia	AML	na	normal karyotype	na	primary	bone marrow	na	na	na	none	na	no	none	na	na	na
8.08995	0.719488	1	GSM387081	GSE15434	Cancer	Leukemia	AML	na	normal karyotype	npm1: negative;flt3-itd: negative;cebpa: negative	na	bone marrow	mononuclear cells	blast cell percentage: 64	na	none	na	no	none	na	na	na
17.4506	2.25945	1	GSM387307	GSE15434	Cancer	Leukemia	AML	na	normal karyotype	npm1: negative;flt3-itd: negative;cebpa: negative	na	bone marrow	mononuclear cells	blast cell percentage: >30	na	none	na	no	none	na	na	na
5.8523	1.47111	1	GSM387310	GSE15434	Cancer	Leukemia	AML	na	normal karyotype	npm1: negative;flt3-itd: negative;cebpa: negative	na	bone marrow	mononuclear cells	blast cell percentage: >30	na	none	na	no	none	na	na	na
8.21767	0.535829	1	GSM387087	GSE15434	Cancer	Leukemia	AML	na	normal karyotype	npm1: negative;flt3-itd: positive;cebpa: negative	na	bone marrow	mononuclear cells	blast cell percentage: 86	na	none	na	no	none	na	na	na
16.491	-3.07557	1	GSM387286	GSE15434	Cancer	Leukemia	AML	na	normal karyotype	npm1: negative;flt3-itd: positive;cebpa: negative	na	blood	mononuclear cells	blast cell percentage: 90	na	none	na	no	none	na	na	na
12.8286	-0.365823	1	GSM387078	GSE15434	Cancer	Leukemia	AML	na	normal karyotype	npm1: positive;flt3-itd: negative;cebpa: n./a.	na	bone marrow	mononuclear cells	blast cell percentage: 68	na	none	na	no	none	na	na	na
14.5122	2.59974	1	GSM330630	GSE13159,GSE13204	Cancer	Leukemia	AML	na	normal karyotype	npm1: positive;flt3-itd: negative;cebpa: negative	na	bone marrow	mononuclear cells	blast cell percentage: 94	na	none	na	no	none	na	GSM376098:GSM387163:GSM400740:GSM450674:GSM531644	GSE15061:GSE15434:GSE16015:GSE18018:GSE21261
12.4118	-1.02327	1	GSM387079	GSE15434	Cancer	Leukemia	AML	na	normal karyotype	npm1: positive;flt3-itd: negative;cebpa: negative	na	bone marrow	mononuclear cells	blast cell percentage: 84	na	none	na	no	none	na	na	na
13.9694	-0.332752	1	GSM387082	GSE15434	Cancer	Leukemia	AML	na	normal karyotype	npm1: positive;flt3-itd: negative;cebpa: negative	na	bone marrow	mononuclear cells	blast cell percentage: 75	na	none	na	no	none	na	na	na
12.8112	2.25296	1	GSM387083	GSE15434	Cancer	Leukemia	AML	na	normal karyotype	npm1: positive;flt3-itd: negative;cebpa: negative	na	bone marrow	mononuclear cells	blast cell percentage: 85	na	none	na	no	none	na	na	na
12.8175	0.240689	1	GSM387092	GSE15434	Cancer	Leukemia	AML	na	normal karyotype	npm1: positive;flt3-itd: negative;cebpa: negative	na	bone marrow	mononuclear cells	blast cell percentage: 74.5	na	none	na	no	none	na	na	na
13.123	-5.58204	1	GSM387103	GSE15434	Cancer	Leukemia	AML	na	normal karyotype	npm1: positive;flt3-itd: negative;cebpa: negative	na	bone marrow	mononuclear cells	blast cell percentage: 70	na	none	na	no	none	na	na	na
17.3619	-0.363546	1	GSM387125	GSE15434	Cancer	Leukemia	AML	na	normal karyotype	npm1: positive;flt3-itd: negative;cebpa: negative	na	bone marrow	mononuclear cells	blast cell percentage: 95	na	none	na	no	none	na	na	na
11.9766	-1.39608	1	GSM387240	GSE15434	Cancer	Leukemia	AML	na	normal karyotype	npm1: positive;flt3-itd: negative;cebpa: negative	na	bone marrow	mononuclear cells	blast cell percentage: 80	na	none	na	no	none	na	na	na
11.7962	-1.452	1	GSM387247	GSE15434	Cancer	Leukemia	AML	na	normal karyotype	npm1: positive;flt3-itd: negative;cebpa: negative	na	bone marrow	mononuclear cells	blast cell percentage: 88	na	none	na	no	none	na	na	na
14.7556	-2.08573	1	GSM387281	GSE15434	Cancer	Leukemia	AML	na	normal karyotype	npm1: positive;flt3-itd: negative;cebpa: positive	na	bone marrow	mononuclear cells	blast cell percentage: 45	na	none	na	no	none	na	na	na
15.5776	-0.13086	1	GSM330711	GSE13159,GSE13204	Cancer	Leukemia	AML	na	normal karyotype	npm1: positive;flt3-itd: positive;cebpa: negative	primary	bone marrow	mononuclear cells	blast cell percentage: 55.5	na	none	na	no	none	na	GSM387185:GSM400756:GSM450689:GSM531666	GSE15434:GSE16015:GSE18018:GSE21261
14.4264	0.341105	1	GSM387299	GSE15434	Cancer	Leukemia	AML	na	normal karyotype	npm1: positive;flt3-itd: positive;cebpa: negative	na	bone marrow	mononuclear cells	blast cell percentage: 99	na	none	na	no	none	na	na	na
13.0451	2.81566	1	GSM330606	GSE13159,GSE13204	Cancer	Leukemia	AML	na	normal karyotype, other abnormalities	na	primary	bone marrow	na	na	na	none	na	no	none	na	GSM376084	GSE15061
8.70189	0.608594	1	GSM330637	GSE13159,GSE13204	Cancer	Leukemia	AML	na	normal karyotype, other abnormalities	na	primary	bone marrow	na	na	na	none	na	no	none	na	GSM376100	GSE15061
16.839	-2.61507	1	GSM330670	GSE13159,GSE13204	Cancer	Leukemia	AML	na	normal karyotype, other abnormalities	na	primary	bone marrow	na	na	na	none	na	no	none	na	GSM376119	GSE15061
12.5092	3.20107	1	GSM330684	GSE13159,GSE13204	Cancer	Leukemia	AML	na	normal karyotype, other abnormalities	na	primary	bone marrow	na	na	na	none	na	no	none	na	GSM376129	GSE15061
11.4317	2.18347	1	GSM330786	GSE13159,GSE13204	Cancer	Leukemia	AML	na	normal karyotype, other abnormalities	na	primary	bone marrow	na	na	na	none	na	no	none	na	GSM376181	GSE15061
9.1533	0.680299	1	GSM330811	GSE13159,GSE13204	Cancer	Leukemia	AML	na	normal karyotype, other abnormalities	na	primary	bone marrow	na	na	na	none	na	no	none	na	GSM376192	GSE15061
14.7681	1.68691	1	GSM330831	GSE13159,GSE13204	Cancer	Leukemia	AML	na	normal karyotype, other abnormalities	na	primary	bone marrow	na	na	na	none	na	no	none	na	GSM376202	GSE15061
14.4665	2.01144	1	GSM330842	GSE13159,GSE13204	Cancer	Leukemia	AML	na	normal karyotype, other abnormalities	na	primary	bone marrow	na	na	na	none	na	no	none	na	GSM376206	GSE15061
9.562	0.0247514	1	GSM330875	GSE13159,GSE13204	Cancer	Leukemia	AML	na	normal karyotype, other abnormalities	na	primary	blood	na	na	na	none	na	no	none	na	GSM376242	GSE15061
11.1656	-3.03572	1	GSM445928	GSE17855,GSE22056	Cancer	Leukemia	AML	na	remaining cytogenetics	flt3-itd: FLT3-ITD;c-kit: negative;n/k-ras: negative;ptpn11: negative;npm1: negative;cebpa: negative;mll-ptd: negative	primary	blood or bone marrow	na	na	na	none	na	no	none	na	na	na
11.1788	-4.92577	1	GSM446045	GSE17855	Cancer	Leukemia	AML	na	remaining cytogenetics	flt3-itd: FLT3-ITD;c-kit: negative;n/k-ras: negative;ptpn11: negative;npm1: negative;cebpa: negative;mll-ptd: negative	primary	blood or bone marrow	na	na	na	none	na	no	none	na	na	na
10.239	-3.8548	1	GSM446093	GSE17855	Cancer	Leukemia	AML	na	remaining cytogenetics	flt3-itd: FLT3-ITD;c-kit: negative;n/k-ras: negative;ptpn11: negative;npm1: negative;cebpa: negative;mll-ptd: negative	primary	blood or bone marrow	na	na	na	none	na	no	none	na	na	na
12.4198	-6.65617	1	GSM445941	GSE17855,GSE22056	Cancer	Leukemia	AML	na	remaining cytogenetics	flt3-itd: negative;c-kit: negative;n/k-ras: N/K-RAS;ptpn11: negative;npm1: negative;cebpa: negative;mll-ptd: negative	primary	blood or bone marrow	na	na	na	none	na	no	none	na	na	na
17.7158	-2.34373	1	GSM446071	GSE17855,GSE22056	Cancer	Leukemia	AML	na	remaining cytogenetics	flt3-itd: negative;c-kit: negative;n/k-ras: negative;ptpn11: negative;npm1: negative;cebpa: negative;mll-ptd: negative	primary	blood or bone marrow	na	na	na	none	na	no	none	na	na	na
11.0931	-4.92728	1	GSM446116	GSE17855	Cancer	Leukemia	AML	na	unknown cytogenetics	flt3-itd: FLT3-ITD;c-kit: negative;n/k-ras: negative;ptpn11: negative;npm1: negative;cebpa: negative;mll-ptd: negative	primary	blood or bone marrow	na	na	na	none	na	no	none	na	na	na
-12.0843	7.38699	2	GSM426808	GSE17061	Cancer	Leukemia	AML	M0	-7	runx1 mutated	na	blood or bone marrow	mononuclear cells	na	na	none	na	no	none	na	na	na
-9.11844	8.14623	2	GSM426810	GSE17061	Cancer	Leukemia	AML	M0	+8	runx1 mutated	na	blood or bone marrow	mononuclear cells	na	na	none	na	no	none	na	na	na
-12.1088	2.94619	2	GSM426806	GSE17061	Cancer	Leukemia	AML	M0	+9	na	na	blood or bone marrow	mononuclear cells	na	na	none	na	no	none	na	na	na
-10.4525	3.85899	2	GSM426814	GSE17061	Cancer	Leukemia	AML	M0	+13	runx1 mutated	na	blood or bone marrow	mononuclear cells	na	na	none	na	no	none	na	na	na
-10.9488	3.8404	2	GSM426816	GSE17061	Cancer	Leukemia	AML	M0	+13	runx1 mutated	na	blood or bone marrow	mononuclear cells	na	na	none	na	no	none	na	na	na
-12.0394	7.78567	2	GSM426820	GSE17061	Cancer	Leukemia	AML	M0	+14	runx1 deleted	na	blood or bone marrow	mononuclear cells	na	na	none	na	no	none	na	na	na
-10.7592	4.56992	2	GSM426833	GSE17061	Cancer	Leukemia	AML	M0	+13,i(17)(q10)	runx1 mutated	na	blood or bone marrow	mononuclear cells	na	na	none	na	no	none	na	na	na
-11.8694	3.61678	2	GSM426801	GSE17061	Cancer	Leukemia	AML	M0	-7,del20(q1)	runx1 deleted	na	blood or bone marrow	mononuclear cells	na	na	none	na	no	none	na	na	na
-9.19376	6.33153	2	GSM159024	GSE6891,GSE14468	Cancer	Leukemia	AML	M0	-5/7(q)	na	na	blood or bone marrow	mononuclear cells	>=80%	na	none	na	no	none	na	na	na
-12.1406	2.36748	2	GSM426809	GSE17061	Cancer	Leukemia	AML	M0	complex karyotype	na	na	blood or bone marrow	mononuclear cells	na	na	none	na	no	none	na	na	na
-0.286754	4.80521	2	GSM726214	GSE10358	Cancer	Leukemia	AML	M0	complex karyotype	na	na	bone marrow	none	blast%: 42	na	na	na	no	none	na	na	na
-10.2753	6.00526	2	GSM726232	GSE10358	Cancer	Leukemia	AML	M0	complex karyotype	na	na	bone marrow	none	blast%: 60	na	na	na	no	none	na	na	na
-11.883	3.64962	2	GSM426815	GSE17061	Cancer	Leukemia	AML	M0	complex karyotype	runx1 mutated	na	blood or bone marrow	mononuclear cells	na	na	none	na	no	none	na	na	na
-13.3764	-0.57068	2	GSM262036	GSE10358,GSE12662	Cancer	Leukemia	AML	M0	del(5)(q22q33)	flt3 d835: 1;flt3 itd: 0;npm1 ins: 0	na	bone marrow	na	na	na	na	na	no	none	na	na	na
-12.5397	3.36114	2	GSM426825	GSE17061	Cancer	Leukemia	AML	M0	hexaploid	flt3 itd positive	na	blood or bone marrow	mononuclear cells	na	na	none	na	no	none	na	na	na
-13.1649	4.67347	2	GSM426829	GSE17061	Cancer	Leukemia	AML	M0	idic(21)(q10),add(21)	flt3 itd positive	na	blood or bone marrow	mononuclear cells	na	na	none	na	no	none	na	na	na
-10.642	3.15997	2	GSM726262	GSE10358	Cancer	Leukemia	AML	M0	na	idh2: mutated	na	bone marrow	none	blast%: 90	na	na	na	no	none	na	na	na
-2.01897	5.93688	2	GSM1254285	GSE10358	Cancer	Leukemia	AML	M0	na	na	primary	bone marrow	none	na	na	none	na	no	none	na	na	na
-11.3925	3.86815	2	GSM426811	GSE17061	Cancer	Leukemia	AML	M0	na	runx1 mutated	na	blood or bone marrow	mononuclear cells	na	na	none	na	no	none	na	na	na
-10.8423	7.48043	2	GSM262030	GSE10358,GSE12662	Cancer	Leukemia	AML	M0	Normal	flt3 d835: 0;flt3 itd: 0;npm1 ins: 0	na	bone marrow	na	na	na	na	na	no	none	na	na	na
-8.60667	5.16894	2	GSM262070	GSE10358,GSE12662	Cancer	Leukemia	AML	M0	Normal	flt3 d835: 0;flt3 itd: 0;npm1 ins: 0	na	bone marrow	na	na	na	na	na	no	none	na	na	na
-9.37292	4.67371	2	GSM262172	GSE10358	Cancer	Leukemia	AML	M0	Normal	flt3 d835: 0;flt3 itd: 0;npm1 ins: 0	na	bone marrow	na	na	na	na	na	no	none	na	na	na
-10.7678	1.14625	2	GSM262174	GSE10358	Cancer	Leukemia	AML	M0	Normal	flt3 d835: 0;flt3 itd: 0;npm1 ins: 0	na	bone marrow	na	na	na	na	na	no	none	na	na	na
-10.5386	2.15415	2	GSM426805	GSE17061	Cancer	Leukemia	AML	M0	normal karyotype	etv6 mutated	na	blood or bone marrow	mononuclear cells	na	na	none	na	no	none	na	na	na
-3.31852	5.94523	2	GSM726199	GSE10358	Cancer	Leukemia	AML	M0	normal karyotype	na	na	bone marrow	none	blast%: 75	na	na	na	no	none	na	na	na
-12.7935	4.3275	2	GSM426802	GSE17061	Cancer	Leukemia	AML	M0	normal karyotype	runx1 deleted	na	blood or bone marrow	mononuclear cells	na	na	none	na	no	none	na	na	na
-9.3344	8.12251	2	GSM426826	GSE17061	Cancer	Leukemia	AML	M0	normal karyotype	runx1 mutated	na	blood or bone marrow	mononuclear cells	na	na	none	na	no	none	na	na	na
-10.8553	5.36176	2	GSM159159	GSE6891,GSE14468	Cancer	Leukemia	AML	M0	other	na	na	blood or bone marrow	mononuclear cells	>=80%	na	none	na	no	none	na	na	na
-12.3302	1.72452	2	GSM262185	GSE10358	Cancer	Leukemia	AML	M0	t(3;3)(q21;q26); +6	flt3 d835: 0;flt3 itd: 0;npm1 ins: 0	na	bone marrow	na	na	na	na	na	no	none	na	na	na
-15.0212	5.15062	2	GSM726233	GSE10358	Cancer	Leukemia	AML	M1	complex karyotype	dnmt3a: mutated;idh2: mutated	na	bone marrow	none	blast%: 68	na	na	na	no	none	na	na	na
-8.99603	6.89076	2	GSM1254282	GSE10358	Cancer	Leukemia	AML	M1	complex karyotype	na	primary	bone marrow	none	na	na	none	na	no	none	na	na	na
-4.25448	7.71957	2	GSM726240	GSE10358	Cancer	Leukemia	AML	M1	complex karyotype	na	na	bone marrow	none	blast%: 62	na	na	na	no	none	na	na	na
-8.92206	0.762027	2	GSM726229	GSE10358	Cancer	Leukemia	AML	M1	del(7)(q(11.2)	dnmt3a: mutated;idh1: mutated	na	bone marrow	none	blast%: 87	na	na	na	no	none	na	na	na
-9.1684	4.58393	2	GSM262077	GSE10358,GSE12662	Cancer	Leukemia	AML	M1	del(7)(q21q36)	flt3 d835: 0;flt3 itd: 0;npm1 ins: 0	na	bone marrow	na	na	na	na	na	no	none	na	na	na
-1.54116	9.38209	2	GSM259087	GSE10258	Cancer	Leukemia	AML	M1	MLL	na	na	bone marrow	na	na	na	none	na	no	none	na	na	na
-10.471	5.98835	2	GSM361383	GSE14468	Cancer	Leukemia	AML	M1	na	CEBPA wild type	na	bone marrow	mononuclear cells	>=80%	na	none	na	no	none	na	na	na
-6.84413	5.89085	2	GSM159088	GSE6891,GSE14468	Cancer	Leukemia	AML	M1	NN	na	na	blood or bone marrow	blast cells	>=80%	na	none	na	no	none	na	na	na
-11.755	1.37364	2	GSM159154	GSE6891,GSE14468	Cancer	Leukemia	AML	M1	NN	na	na	blood or bone marrow	blast cells	>=80%	na	none	na	no	none	na	na	na
-10.2152	3.80826	2	GSM159156	GSE6891,GSE14468	Cancer	Leukemia	AML	M1	NN	na	na	blood or bone marrow	blast cells	>=80%	na	none	na	no	none	na	na	na
-6.26082	9.11551	2	GSM262126	GSE10358	Cancer	Leukemia	AML	M1	Normal	flt3 d835: 0;flt3 itd: 0;npm1 ins: 0	na	bone marrow	na	na	na	na	na	no	none	na	na	na
-4.25554	8.31515	2	GSM1254275	GSE10358	Cancer	Leukemia	AML	M1	normal karyotype	na	primary	bone marrow	none	na	na	none	na	no	none	na	na	na
0.944069	5.82859	2	GSM316661	GSE12417	Cancer	Leukemia	AML	M1	normal karyotype	na	primary	bone marrow	mononuclear cells	na	na	none	na	no	none	na	na	na
-8.77671	1.23506	2	GSM262125	GSE10358	Cancer	Leukemia	AML	M1	trisomy 13; iso(7)(p10)	flt3 d835: 0;flt3 itd: 0;npm1 ins: 0	na	bone marrow	na	na	na	na	na	no	none	na	na	na
-9.27313	3.4502	2	GSM262032	GSE10358,GSE12662	Cancer	Leukemia	AML	M1	trisomy 21	flt3 d835: 0;flt3 itd: 0;npm1 ins: 0	na	bone marrow	na	na	na	na	na	no	none	na	na	na
-10.8486	8.40722	2	GSM262100	GSE10358,GSE12662	Cancer	Leukemia	AML	M1	trisomy 21 trisomy 3	flt3 d835: 0;flt3 itd: 0;npm1 ins: 0	na	bone marrow	na	na	na	na	na	no	none	na	na	na
-9.75382	0.55031	2	GSM158761	GSE6891,GSE14468	Cancer	Leukemia	AML	M2	-5/7(q)	na	na	blood or bone marrow	blast cells	>=80%	na	none	na	no	none	na	na	na
-4.47754	5.00261	2	GSM259093	GSE10258	Cancer	Leukemia	AML	M2	MLL	na	na	bone marrow	na	na	na	none	na	no	none	na	na	na
-6.98223	7.45266	2	GSM361338	GSE14468	Cancer	Leukemia	AML	M2	na	CEBPA wild type	na	bone marrow	mononuclear cells	>=80%	na	none	na	no	none	na	na	na
-6.67767	5.90225	2	GSM361367	GSE14468	Cancer	Leukemia	AML	M2	na	CEBPA wild type	na	bone marrow	mononuclear cells	>=80%	na	none	na	no	none	na	na	na
-9.34446	4.54429	2	GSM262098	GSE10358,GSE12662	Cancer	Leukemia	AML	M2	Normal	flt3 d835: 0;flt3 itd: 0;npm1 ins: 0	na	bone marrow	na	na	na	na	na	no	none	na	na	na
-3.37228	8.84325	2	GSM262149	GSE10358	Cancer	Leukemia	AML	M2	Normal	flt3 d835: 0;flt3 itd: 0;npm1 ins: 0	na	bone marrow	na	na	na	na	na	no	none	na	na	na
-7.00757	5.703	2	GSM262152	GSE10358	Cancer	Leukemia	AML	M2	Normal	flt3 d835: 0;flt3 itd: 0;npm1 ins: 0	na	bone marrow	na	na	na	na	na	no	none	na	na	na
0.245301	4.68771	2	GSM726189	GSE10358	Cancer	Leukemia	AML	M2	normal karyotype	na	na	bone marrow	none	blast%: 43	na	na	na	no	none	na	na	na
-10.1402	8.42636	2	GSM262099	GSE10358,GSE12662	Cancer	Leukemia	AML	M2	t(9;22)(q34;q11.2)-7	flt3 d835: 0;flt3 itd: 0;npm1 ins: 0	na	bone marrow	na	na	na	na	na	no	none	na	na	na
-8.89071	6.83654	2	GSM726179	GSE10358	Cancer	Leukemia	AML	M4	+13 -21	na	na	bone marrow	none	blast%: 37	na	na	na	no	none	na	na	na
-2.94532	6.10981	2	GSM726210	GSE10358	Cancer	Leukemia	AML	M4	+8 -17	dnmt3a: mutated	na	bone marrow	none	blast%: 62	na	na	na	no	none	na	na	na
-9.60581	8.39788	2	GSM1254280	GSE10358	Cancer	Leukemia	AML	M4	complex karyotype	na	primary	bone marrow	none	na	na	none	na	no	none	na	na	na
-5.90179	4.89912	2	GSM159103	GSE6891,GSE14468	Cancer	Leukemia	AML	M4	complex karyotype	na	na	blood or bone marrow	blast cells	>=80%	na	none	na	no	none	na	na	na
-7.31273	7.9136	2	GSM726228	GSE10358	Cancer	Leukemia	AML	M4	i(17), +13	na	na	bone marrow	none	blast%: 79	na	na	na	no	none	na	na	na
-5.68378	1.17254	2	GSM262095	GSE10358,GSE12662	Cancer	Leukemia	AML	M4	iso(11)(q10)	flt3 d835: 0;flt3 itd: 0;npm1 ins: 0	na	bone marrow	na	na	na	na	na	no	none	na	na	na
-3.66316	6.51419	2	GSM726196	GSE10358	Cancer	Leukemia	AML	M4	normal karyotype	flt3 itd: positive	na	bone marrow	none	blast%: 71	na	na	na	no	none	na	na	na
-7.93596	0.964893	2	GSM1254267	GSE10358	Cancer	Leukemia	AML	M5	complex karyotype	na	primary	bone marrow	none	na	na	none	na	no	none	na	na	na
-7.70193	4.16642	2	GSM671892	GSE27187,GSE27244	Cancer	Leukemia	AML	M5	na	dnmt3a_R882: mutated	primary	bone marrow	na	na	na	none	na	no	none	na	na	na
-5.12885	2.94328	2	GSM158972	GSE6891,GSE14468	Cancer	Leukemia	AML	M5	NN	na	na	blood or bone marrow	blast cells	>=80%	na	none	na	no	none	na	na	na
-12.0229	6.89202	2	GSM159095	GSE6891,GSE14468	Cancer	Leukemia	AML	M5	other	na	na	blood or bone marrow	blast cells	>=80%	na	none	na	no	none	na	na	na
-9.53467	5.45547	2	GSM262111	GSE10358	Cancer	Leukemia	AML	M6	>3	flt3 d835: 0;flt3 itd: 0;npm1 ins: 0	na	bone marrow	na	na	na	na	na	no	none	na	na	na
-2.02305	5.19261	2	GSM262104	GSE10358	Cancer	Leukemia	AML	M7	>3	flt3 d835: 0;flt3 itd: 0;npm1 ins: 0	na	bone marrow	na	na	na	na	na	no	none	na	na	na
-13.6745	5.45218	2	GSM417412	GSE16625	Cancer	Leukemia	AML	MLD	na	na	treated	bone marrow	CD34+	na	na	methylation inhibitor drugs (5AC and entinostat)	360 h	no	none	na	na	na
-7.94759	3.12981	2	GSM531603	GSE21261	Cancer	Leukemia	AML	MLD	na	na	primary	bone marrow	mononuclear cells	na	na	none	na	no	none	na	na	na
-13.3815	-0.2148	2	GSM445988	GSE17855	Cancer	Leukemia	AML	na	CN-AML	flt3-itd: negative;c-kit: negative;n/k-ras: N/K-RAS;ptpn11: negative;npm1: negative;cebpa: negative;mll-ptd: negative	primary	blood or bone marrow	na	na	na	none	na	no	none	na	na	na
-5.29418	3.1607	2	GSM446072	GSE17855,GSE22056	Cancer	Leukemia	AML	na	CN-AML	flt3-itd: negative;c-kit: negative;n/k-ras: negative;ptpn11: negative;npm1: negative;cebpa: negative;mll-ptd: negative	primary	blood or bone marrow	na	na	na	none	na	no	none	na	na	na
-0.939151	10.5838	2	GSM330913	GSE13159,GSE13204	Cancer	Leukemia	AML	na	complex aberrant karyotype	na	primary	bone marrow	na	na	na	none	na	no	none	na	na	na
-1.65672	6.77924	2	GSM330879	GSE13159,GSE13204	Cancer	Leukemia	AML	na	complex karyotype	na	primary	bone marrow	na	na	na	none	na	no	none	na	GSM376244	GSE15061
-1.19588	8.34704	2	GSM330911	GSE13159,GSE13204	Cancer	Leukemia	AML	na	complex karyotype	na	primary	bone marrow	na	na	na	none	na	no	none	na	GSM376258	GSE15061
-0.873393	10.824	2	GSM330917	GSE13159,GSE13204	Cancer	Leukemia	AML	na	complex karyotype	na	primary	bone marrow	na	na	na	none	na	no	none	na	GSM376261	GSE15061
-0.836046	10.4714	2	GSM259089	GSE10258	Cancer	Leukemia	AML	na	MLL	na	na	bone marrow	na	na	na	none	na	no	none	na	na	na
-4.50454	4.81252	2	GSM259090	GSE10258	Cancer	Leukemia	AML	na	MLL	na	na	bone marrow	na	na	na	none	na	no	none	na	na	na
-1.06438	7.85917	2	GSM259091	GSE10258	Cancer	Leukemia	AML	na	MLL	na	na	bone marrow	na	na	na	none	na	no	none	na	na	na
-1.06936	7.92081	2	GSM259092	GSE10258	Cancer	Leukemia	AML	na	MLL	na	na	bone marrow	na	na	na	none	na	no	none	na	na	na
-14.4508	0.989745	2	GSM446018	GSE17855	Cancer	Leukemia	AML	na	MLL-rearrangement	flt3-itd: negative;c-kit: negative;n/k-ras: negative;ptpn11: negative;npm1: negative;cebpa: negative;mll-ptd: negative	primary	blood or bone marrow	na	na	na	none	na	no	none	na	na	na
-8.02988	2.22773	2	GSM531602	GSE21261	Cancer	Leukemia	AML	na	na	na	primary	bone marrow	mononuclear cells	na	na	none	na	no	none	na	na	na
-8.1027	3.03915	2	GSM531607	GSE21261	Cancer	Leukemia	AML	na	na	na	primary	bone marrow	mononuclear cells	na	na	none	na	no	none	na	na	na
-4.49797	12.667	2	GSM330573	GSE13159,GSE13204	Cancer	Leukemia	AML	na	normal karyotype	na	primary	bone marrow	na	na	na	none	na	no	none	na	na	na
-10.5133	5.71959	2	GSM330583	GSE13159,GSE13204	Cancer	Leukemia	AML	na	normal karyotype	na	primary	bone marrow	na	na	na	none	na	no	none	na	na	na
-8.52952	7.69795	2	GSM330585	GSE13159,GSE13204	Cancer	Leukemia	AML	na	normal karyotype	na	primary	bone marrow	na	na	na	none	na	no	none	na	na	na
-12.7406	1.47576	2	GSM330593	GSE13159,GSE13204	Cancer	Leukemia	AML	na	normal karyotype	na	primary	bone marrow	na	na	na	none	na	no	none	na	na	na
-7.98714	3.97463	2	GSM330608	GSE13159,GSE13204	Cancer	Leukemia	AML	na	normal karyotype	na	primary	bone marrow	na	na	na	none	na	no	none	na	GSM376085	GSE15061
-2.7803	9.54147	2	GSM330629	GSE13159,GSE13204	Cancer	Leukemia	AML	na	normal karyotype	na	primary	bone marrow	na	na	na	none	na	no	none	na	na	na
-2.3669	10.7171	2	GSM330640	GSE13159,GSE13204	Cancer	Leukemia	AML	na	normal karyotype	na	primary	bone marrow	na	na	na	none	na	no	none	na	GSM376102	GSE15061
-6.79637	2.64989	2	GSM330664	GSE13159,GSE13204	Cancer	Leukemia	AML	na	normal karyotype	na	primary	bone marrow	na	na	na	none	na	no	none	na	GSM376115	GSE15061
-8.13845	2.42094	2	GSM330672	GSE13159,GSE13204	Cancer	Leukemia	AML	na	normal karyotype	na	primary	bone marrow	na	na	na	none	na	no	none	na	na	na
-10.534	2.83606	2	GSM330680	GSE13159,GSE13204	Cancer	Leukemia	AML	na	normal karyotype	na	primary	bone marrow	na	na	na	none	na	no	none	na	GSM376126	GSE15061
0.579553	5.34121	2	GSM330697	GSE13159,GSE13204	Cancer	Leukemia	AML	na	normal karyotype	na	primary	bone marrow	na	na	na	none	na	no	none	na	na	na
-3.93166	6.76592	2	GSM330712	GSE13159,GSE13204	Cancer	Leukemia	AML	na	normal karyotype	na	primary	blood	na	na	na	none	na	no	none	na	na	na
-2.60123	10.0102	2	GSM330839	GSE13159,GSE13204	Cancer	Leukemia	AML	na	normal karyotype	na	primary	bone marrow	mononuclear cells	na	na	none	na	no	none	na	GSM531654	GSE21261
-8.52496	1.88677	2	GSM330850	GSE13159,GSE13204	Cancer	Leukemia	AML	na	normal karyotype	na	primary	bone marrow	na	na	na	none	na	no	none	na	na	na
-13.3857	-0.711435	2	GSM330856	GSE13159,GSE13204	Cancer	Leukemia	AML	na	normal karyotype	na	primary	blood	na	na	na	none	na	no	none	na	na	na
-2.36796	12.4831	2	GSM330861	GSE13159,GSE13204	Cancer	Leukemia	AML	na	normal karyotype	na	primary	bone marrow	na	na	na	none	na	no	none	na	na	na
-5.22398	3.13887	2	GSM330865	GSE13159,GSE13204	Cancer	Leukemia	AML	na	normal karyotype	na	primary	bone marrow	na	na	na	none	na	no	none	na	na	na
-8.50541	8.1969	2	GSM330871	GSE13159,GSE13204	Cancer	Leukemia	AML	na	normal karyotype	na	primary	bone marrow	na	na	na	none	na	no	none	na	na	na
-5.35813	9.87331	2	GSM387060	GSE15434	Cancer	Leukemia	AML	na	normal karyotype	npm1: negative;flt3-itd: negative;cebpa: negative	na	blood	mononuclear cells	blast cell percentage: 2	na	none	na	no	none	na	na	na
-5.28461	9.58576	2	GSM387095	GSE15434	Cancer	Leukemia	AML	na	normal karyotype	npm1: negative;flt3-itd: negative;cebpa: negative	na	bone marrow	mononuclear cells	blast cell percentage: 60.5	na	none	na	no	none	na	na	na
-7.13931	9.06024	2	GSM387230	GSE15434	Cancer	Leukemia	AML	na	normal karyotype	npm1: negative;flt3-itd: negative;cebpa: negative	primary	bone marrow	mononuclear cells	blast cell percentage: 82	na	none	na	no	none	na	GSM400727	GSE16015
-7.15559	1.29192	2	GSM387232	GSE15434	Cancer	Leukemia	AML	na	normal karyotype	npm1: negative;flt3-itd: negative;cebpa: negative	primary	bone marrow	mononuclear cells	blast cell percentage: 74	na	none	na	no	none	na	GSM400728:GSM450710:GSM531694	GSE16015:GSE18018:GSE21261
-4.67188	10.3531	2	GSM387245	GSE15434	Cancer	Leukemia	AML	na	normal karyotype	npm1: negative;flt3-itd: negative;cebpa: negative	na	bone marrow	mononuclear cells	blast cell percentage: 75	na	none	na	no	none	na	na	na
-7.7881	2.4286	2	GSM387262	GSE15434	Cancer	Leukemia	AML	na	normal karyotype	npm1: negative;flt3-itd: negative;cebpa: negative	na	bone marrow	mononuclear cells	blast cell percentage: 90	na	none	na	no	none	na	na	na
-5.07502	10.2267	2	GSM387270	GSE15434	Cancer	Leukemia	AML	na	normal karyotype	npm1: negative;flt3-itd: negative;cebpa: negative	na	bone marrow	mononuclear cells	blast cell percentage: 50	na	none	na	no	none	na	na	na
-9.08281	2.64124	2	GSM387069	GSE15434	Cancer	Leukemia	AML	na	normal karyotype	npm1: negative;flt3-itd: positive;cebpa: negative	na	bone marrow	mononuclear cells	blast cell percentage: 78	na	none	na	no	none	na	na	na
-5.75681	9.45794	2	GSM387129	GSE15434	Cancer	Leukemia	AML	na	normal karyotype	npm1: negative;flt3-itd: positive;cebpa: negative	na	bone marrow	mononuclear cells	blast cell percentage: n./a.	na	none	na	no	none	na	na	na
-3.30754	9.93668	2	GSM387229	GSE15434	Cancer	Leukemia	AML	na	normal karyotype	npm1: negative;flt3-itd: positive;cebpa: negative	primary	bone marrow	mononuclear cells	blast cell percentage: 74	na	none	na	no	none	na	GSM400726	GSE16015
-8.46227	8.17816	2	GSM330549	GSE13159,GSE13204	Cancer	Leukemia	AML	na	normal karyotype, other abnormalities	na	primary	bone marrow	na	na	na	none	na	no	none	na	GSM376055	GSE15061
-11.9521	4.21131	2	GSM330599	GSE13159,GSE13204	Cancer	Leukemia	AML	na	normal karyotype, other abnormalities	na	primary	bone marrow	na	na	na	none	na	no	none	na	GSM376079	GSE15061
-2.05433	6.09296	2	GSM330725	GSE13159,GSE13204	Cancer	Leukemia	AML	na	normal karyotype, other abnormalities	na	primary	bone marrow	na	na	na	none	na	no	none	na	GSM376150	GSE15061
-4.68396	9.33745	2	GSM330759	GSE13159,GSE13204	Cancer	Leukemia	AML	na	normal karyotype, other abnormalities	na	primary	bone marrow	na	na	na	none	na	no	none	na	GSM376164	GSE15061
-8.46198	2.17491	2	GSM330763	GSE13159,GSE13204	Cancer	Leukemia	AML	na	normal karyotype, other abnormalities	na	primary	bone marrow	na	na	na	none	na	no	none	na	GSM376168	GSE15061
-3.29454	10.0599	2	GSM330828	GSE13159,GSE13204	Cancer	Leukemia	AML	na	normal karyotype, other abnormalities	na	primary	bone marrow	na	na	na	none	na	no	none	na	GSM376200	GSE15061
-5.28308	7.425	2	GSM446094	GSE17855	Cancer	Leukemia	AML	na	remaining cytogenetics	flt3-itd: negative;c-kit: negative;n/k-ras: N/K-RAS;ptpn11: negative;npm1: negative;cebpa: negative;mll-ptd: negative	primary	blood or bone marrow	na	na	na	none	na	no	none	na	na	na
-13.9222	0.722921	2	GSM446041	GSE17855,GSE22056	Cancer	Leukemia	AML	na	remaining cytogenetics	flt3-itd: negative;c-kit: negative;n/k-ras: negative;ptpn11: negative;npm1: negative;cebpa: negative;mll-ptd: negative	primary	blood or bone marrow	na	na	na	none	na	no	none	na	na	na
-16.1772	-1.81529	2	GSM446076	GSE17855,GSE22056	Cancer	Leukemia	AML	na	remaining cytogenetics	flt3-itd: negative;c-kit: negative;n/k-ras: negative;ptpn11: negative;npm1: negative;cebpa: negative;mll-ptd: negative	primary	blood or bone marrow	na	na	na	none	na	no	none	na	na	na
-6.59243	7.06485	2	GSM446086	GSE17855,GSE22056	Cancer	Leukemia	AML	na	remaining cytogenetics	flt3-itd: negative;c-kit: negative;n/k-ras: negative;ptpn11: negative;npm1: negative;cebpa: negative;mll-ptd: negative	primary	blood or bone marrow	na	na	na	none	na	no	none	na	na	na
-5.66977	6.64936	2	GSM446110	GSE17855	Cancer	Leukemia	AML	na	remaining cytogenetics	flt3-itd: negative;c-kit: negative;n/k-ras: negative;ptpn11: negative;npm1: negative;cebpa: negative;mll-ptd: negative	primary	blood or bone marrow	na	na	na	none	na	no	none	na	na	na
-5.58036	6.98041	2	GSM446078	GSE17855,GSE22056	Cancer	Leukemia	AML	na	remaining cytogenetics	flt3-itd: negative;c-kit: negative;n/k-ras: negative;ptpn11: PTPN11;npm1: negative;cebpa: negative;mll-ptd: negative	primary	blood or bone marrow	na	na	na	none	na	no	none	na	na	na
-15.7723	-1.46286	2	GSM446013	GSE17855	Cancer	Leukemia	AML	na	unknown cytogenetics	flt3-itd: negative;c-kit: negative;n/k-ras: negative;ptpn11: negative;npm1: negative;cebpa: negative;mll-ptd: negative	primary	blood or bone marrow	na	na	na	none	na	no	none	na	na	na
-5.42911	6.86572	2	GSM446087	GSE17855,GSE22056	Cancer	Leukemia	AML	na	unknown cytogenetics	flt3-itd: negative;c-kit: negative;n/k-ras: negative;ptpn11: PTPN11;npm1: negative;cebpa: negative;mll-ptd: negative	primary	blood or bone marrow	na	na	na	none	na	no	none	na	na	na
-7.52682	-3.87027	3	GSM426812	GSE17061	Cancer	Leukemia	AML	M0	+8	runx1 mutated	na	blood or bone marrow	mononuclear cells	na	na	none	na	no	none	na	na	na
-9.52068	-0.480391	3	GSM726238	GSE10358	Cancer	Leukemia	AML	M0	complex karyotype	dnmt3a: mutated;idh1: mutated	na	bone marrow	none	blast%: 59	na	na	na	no	none	na	na	na
-11.2822	-2.18894	3	GSM426830	GSE17061	Cancer	Leukemia	AML	M0	complex karyotype	na	na	blood or bone marrow	mononuclear cells	na	na	none	na	no	none	na	na	na
-8.85732	-2.55168	3	GSM726227	GSE10358	Cancer	Leukemia	AML	M0	complex karyotype	na	na	bone marrow	none	blast%: 97	na	na	na	no	none	na	na	na
-8.68333	-2.53376	3	GSM726252	GSE10358	Cancer	Leukemia	AML	M0	complex karyotype	na	na	bone marrow	none	blast%: 83	na	na	na	no	none	na	na	na
-10.4685	-3.4722	3	GSM426823	GSE17061	Cancer	Leukemia	AML	M0	del(16)(q22), +21	flt3 itd positive	na	blood or bone marrow	mononuclear cells	na	na	none	na	no	none	na	na	na
-11.0042	-2.63393	3	GSM426803	GSE17061	Cancer	Leukemia	AML	M0	i(17)(q10),del(20)	na	na	blood or bone marrow	mononuclear cells	na	na	none	na	no	none	na	na	na
-10.2867	-3.66408	3	GSM426827	GSE17061	Cancer	Leukemia	AML	M0	idic(Y)q(12)	na	na	blood or bone marrow	mononuclear cells	na	na	none	na	no	none	na	na	na
-7.59083	-1.99434	3	GSM159020	GSE6891,GSE14468	Cancer	Leukemia	AML	M0	NN	na	na	blood or bone marrow	mononuclear cells	>=80%	na	none	na	no	none	na	na	na
-10.6834	-3.01878	3	GSM426831	GSE17061	Cancer	Leukemia	AML	M0	normal karyotype	flt3 itd positive	na	blood or bone marrow	mononuclear cells	na	na	none	na	no	none	na	na	na
-7.62475	-3.58862	3	GSM426807	GSE17061	Cancer	Leukemia	AML	M0	normal karyotype	na	na	blood or bone marrow	mononuclear cells	na	na	none	na	no	none	na	na	na
-8.3367	-1.57608	3	GSM426834	GSE17061	Cancer	Leukemia	AML	M0	normal karyotype	na	na	blood or bone marrow	mononuclear cells	na	na	none	na	no	none	na	na	na
-7.36259	-3.17244	3	GSM426822	GSE17061	Cancer	Leukemia	AML	M0	normal karyotype	runx1 mutated	na	blood or bone marrow	mononuclear cells	na	na	none	na	no	none	na	na	na
-5.62635	-3.12338	3	GSM159108	GSE6891,GSE14468	Cancer	Leukemia	AML	M0	other	na	na	blood or bone marrow	mononuclear cells	>=80%	na	none	na	no	none	na	na	na
-11.9372	-4.00655	3	GSM426813	GSE17061	Cancer	Leukemia	AML	M0	t(4;12)(q12;p13),-21,+2r(21)	na	na	blood or bone marrow	mononuclear cells	na	na	none	na	no	none	na	na	na
-6.83434	-4.09305	3	GSM262039	GSE10358,GSE12662	Cancer	Leukemia	AML	M0	trisomy 8	flt3 d835: 0;flt3 itd: 0;npm1 ins: 0	na	bone marrow	na	na	na	na	na	no	none	na	na	na
-13.1518	-3.44407	3	GSM158983	GSE6891,GSE14468	Cancer	Leukemia	AML	M1	-5/7(q)	na	na	blood or bone marrow	blast cells	>=80%	na	none	na	no	none	na	na	na
-8.92497	-4.58859	3	GSM361345	GSE14468	Cancer	Leukemia	AML	M1	na	CEBPA wild type	na	blood or bone marrow	mononuclear cells	>=80%	na	none	na	no	none	na	na	na
-9.21844	-5.40613	3	GSM361352	GSE14468	Cancer	Leukemia	AML	M1	na	CEBPA wild type	na	blood or bone marrow	mononuclear cells	>=80%	na	none	na	no	none	na	na	na
-7.21072	-3.9709	3	GSM158997	GSE6891,GSE14468	Cancer	Leukemia	AML	M1	na	na	na	blood or bone marrow	blast cells	>=80%	na	none	na	no	none	na	na	na
-5.65623	-3.33428	3	GSM159079	GSE6891,GSE14468	Cancer	Leukemia	AML	M1	NN	na	na	blood or bone marrow	blast cells	>=80%	na	none	na	no	none	na	na	na
-9.26065	-5.72725	3	GSM1254269	GSE10358	Cancer	Leukemia	AML	M1	normal karyotype	na	primary	bone marrow	none	na	na	none	na	no	none	na	na	na
-8.95386	-4.58309	3	GSM158977	GSE6891,GSE14468	Cancer	Leukemia	AML	M1	other	na	na	blood or bone marrow	blast cells	>=80%	na	none	na	no	none	na	na	na
-7.0896	-4.70598	3	GSM262097	GSE10358,GSE12662	Cancer	Leukemia	AML	M1	trisomy 8	flt3 d835: 0;flt3 itd: 1;npm1 ins: 0	na	bone marrow	na	na	na	na	na	no	none	na	na	na
-7.73825	-0.801114	3	GSM1254268	GSE10358	Cancer	Leukemia	AML	M2	complex karyotype	na	primary	bone marrow	none	na	na	none	na	no	none	na	na	na
-11.3308	-4.16372	3	GSM361351	GSE14468	Cancer	Leukemia	AML	M2	na	CEBPA wild type	na	bone marrow	mononuclear cells	>=80%	na	none	na	no	none	na	na	na
-7.68832	-0.786868	3	GSM1254272	GSE10358	Cancer	Leukemia	AML	M4	normal karyotype	na	primary	bone marrow	none	na	na	none	na	no	none	na	na	na
-9.28638	-5.65492	3	GSM159003	GSE6891,GSE14468	Cancer	Leukemia	AML	M5	-5/7(q)	na	na	blood or bone marrow	blast cells	>=80%	na	none	na	no	none	na	na	na
-7.09434	-6.29759	3	GSM1254278	GSE10358	Cancer	Leukemia	AML	M5	normal karyotype	na	primary	bone marrow	none	na	na	none	na	no	none	na	na	na
-9.93087	-1.62351	3	GSM309700	GSE12326	Cancer	Leukemia	AML	MLD	na	na	relapse	bone marrow	CD34+	na	na	na	na	no	none	na	na	na
-9.96121	-1.70253	3	GSM309701	GSE12326	Cancer	Leukemia	AML	MLD	na	na	relapse	blood	CD34+	na	na	na	na	no	none	na	na	na
-3.03604	-7.28686	3	GSM417415	GSE16625	Cancer	Leukemia	AML	MLD	na	na	untreated	bone marrow	CD34+	na	na	none	na	no	none	na	na	na
-3.02279	-7.24902	3	GSM417416	GSE16625	Cancer	Leukemia	AML	MLD	na	na	treated	bone marrow	CD34+	na	na	methylation inhibitor drugs (5AC and entinostat)	360 h	no	none	na	na	na
-5.79967	-10.6019	3	GSM417425	GSE16625	Cancer	Leukemia	AML	MLD	na	na	untreated	bone marrow	CD34+	na	na	none	na	no	none	na	na	na
-5.80081	-10.6008	3	GSM417426	GSE16625	Cancer	Leukemia	AML	MLD	na	na	treated	bone marrow	CD34+	na	na	methylation inhibitor drugs (5AC and entinostat)	360 h	no	none	na	na	na
-6.91185	-7.43607	3	GSM330881	GSE13159,GSE13204	Cancer	Leukemia	AML	na	complex aberrant karyotype	na	primary	bone marrow	na	na	na	none	na	no	none	na	na	na
-4.51368	-6.30828	3	GSM330890	GSE13159,GSE13204	Cancer	Leukemia	AML	na	complex aberrant karyotype	na	primary	bone marrow	na	na	na	none	na	no	none	na	na	na
-3.64546	-5.60002	3	GSM330895	GSE13159,GSE13204	Cancer	Leukemia	AML	na	complex aberrant karyotype	na	primary	bone marrow	na	na	na	none	na	no	none	na	na	na
-8.83677	-2.87237	3	GSM330909	GSE13159,GSE13204	Cancer	Leukemia	AML	na	complex aberrant karyotype	na	primary	bone marrow	na	na	na	none	na	no	none	na	na	na
-4.25032	-7.59585	3	GSM330883	GSE13159,GSE13204	Cancer	Leukemia	AML	na	complex karyotype	na	primary	bone marrow	na	na	na	none	na	no	none	na	GSM376246	GSE15061
-13.0815	-3.2549	3	GSM330532	GSE13159,GSE13204	Cancer	Leukemia	AML	na	normal karyotype	na	primary	bone marrow	na	na	na	none	na	no	none	na	na	na
-5.11491	-5.77687	3	GSM330572	GSE13159,GSE13204	Cancer	Leukemia	AML	na	normal karyotype	na	primary	bone marrow	na	na	na	none	na	no	none	na	na	na
-3.60283	-5.59399	3	GSM330632	GSE13159,GSE13204	Cancer	Leukemia	AML	na	normal karyotype	na	primary	bone marrow	na	na	na	none	na	no	none	na	GSM376099	GSE15061
-7.35598	-8.90489	3	GSM330752	GSE13159,GSE13204	Cancer	Leukemia	AML	na	normal karyotype	na	primary	bone marrow	na	na	na	none	na	no	none	na	na	na
-12.8225	-3.01301	3	GSM330829	GSE13159,GSE13204	Cancer	Leukemia	AML	na	normal karyotype	na	primary	bone marrow	na	na	na	none	na	no	none	na	na	na
-6.91378	-7.43076	3	GSM330834	GSE13159,GSE13204	Cancer	Leukemia	AML	na	normal karyotype	na	primary	bone marrow	na	na	na	none	na	no	none	na	na	na
-4.99272	-5.77664	3	GSM330864	GSE13159,GSE13204	Cancer	Leukemia	AML	na	normal karyotype	na	primary	bone marrow	na	na	na	none	na	no	none	na	na	na
-4.50195	-8.02263	3	GSM330920	GSE13159,GSE13204	Cancer	Leukemia	AML	na	normal karyotype	na	primary	bone marrow	na	na	na	none	na	no	none	na	na	na
-10.107	-0.813844	3	GSM387073	GSE15434	Cancer	Leukemia	AML	na	normal karyotype	npm1: negative;flt3-itd: negative;cebpa: negative	na	bone marrow	mononuclear cells	blast cell percentage: 86.5	na	none	na	no	none	na	na	na
-10.4948	-0.464956	3	GSM387111	GSE15434	Cancer	Leukemia	AML	na	normal karyotype	npm1: negative;flt3-itd: negative;cebpa: negative	na	bone marrow	mononuclear cells	blast cell percentage: 72.5	na	none	na	no	none	na	na	na
-8.31071	-1.42617	3	GSM376499	GSE15061	Cancer	Leukemia	AML	na	normal karyotype or other abnormalities	na	primary	bone marrow	na	na	na	none	na	no	none	na	na	na
-10.761	-4.82756	3	GSM330779	GSE13159,GSE13204	Cancer	Leukemia	AML	na	normal karyotype, other abnormalities	na	primary	blood	na	na	na	none	na	no	none	na	GSM376176	GSE15061
-4.58489	-8.2002	3	GSM330826	GSE13159,GSE13204	Cancer	Leukemia	AML	na	normal karyotype, other abnormalities	na	primary	blood	na	na	na	none	na	no	none	na	GSM376198	GSE15061
-11.2511	-4.71964	3	GSM445958	GSE17855	Cancer	Leukemia	AML	na	remaining cytogenetics	flt3-itd: negative;c-kit: negative;n/k-ras: negative;ptpn11: PTPN11;npm1: negative;cebpa: negative;mll-ptd: negative	primary	blood or bone marrow	na	na	na	none	na	no	none	na	na	na
-20.9287	-5.55115	4	GSM159121	GSE6891,GSE14468	Cancer	Leukemia	AML	M0	46,XX,del(6)(q13q23)[16]	CEBPA silenced;idh1: neg;idh2: neg;score: FAB M0;risk: cytogenetic poor;cebpa: wild type;karyotype: ;npm1: Neg;flt3 itd mutation: Neg;flt3 tkd mutation: Neg;n-ras mutation: Neg;k-ras mutation: Neg;evi1 expression: Neg;cebpa mutation: Neg	na	blood or bone marrow	mononuclear cells	>=80%	na	none	na	no	none	na	GSM361612	GSE14479
-18.3189	-2.79614	4	GSM262068	GSE10358,GSE12662	Cancer	Leukemia	AML	M0	del(5)(q22q33); t(10;11)(p13~p15;q22~q23) i(17)(q10)	flt3 d835: 0;flt3 itd: 1;npm1 ins: 0	na	bone marrow	na	na	na	na	na	no	none	na	na	na
-19.9931	-5.85393	4	GSM426824	GSE17061	Cancer	Leukemia	AML	M0	na	na	na	blood or bone marrow	mononuclear cells	na	na	none	na	no	none	na	na	na
-22.9343	-1.49057	4	GSM426819	GSE17061	Cancer	Leukemia	AML	M0	normal karyotype	cebpa mutated	na	blood or bone marrow	mononuclear cells	na	na	none	na	no	none	na	na	na
-19.5435	-5.30182	4	GSM426832	GSE17061	Cancer	Leukemia	AML	M0	normal karyotype	na	na	blood or bone marrow	mononuclear cells	na	na	none	na	no	none	na	na	na
-22.023	-9.44572	4	GSM262112	GSE10358,GSE12662	Cancer	Leukemia	AML	M1	>3	flt3 d835: 0;flt3 itd: 0;npm1 ins: 0	na	bone marrow	na	na	na	na	na	no	none	na	na	na
-20.8397	-5.91965	4	GSM159086	GSE6891,GSE14468	Cancer	Leukemia	AML	M1	47,XY,+19[22]	CEBPA silenced;idh1: neg;idh2: pos;score: FAB M1;risk: cytogenetic intermediate;cebpa: double mutant;karyotype: NN;npm1: Neg;flt3 itd mutation: Neg;flt3 tkd mutation: Neg;n-ras mutation: Neg;k-ras mutation: Neg;evi1 expression: Neg;cebpa mutation: Pos	na	blood or bone marrow	mononuclear cells	>=80%	na	none	na	no	none	na	GSM361611	GSE14479
-18.7038	-5.25871	4	GSM159102	GSE6891,GSE14468	Cancer	Leukemia	AML	M1	-5/7(q)	na	na	blood or bone marrow	blast cells	>=80%	na	none	na	no	none	na	na	na
-21.1487	-3.32521	4	GSM159126	GSE6891,GSE14468	Cancer	Leukemia	AML	M1	-5/7(q)	na	na	blood or bone marrow	blast cells	>=80%	na	none	na	no	none	na	na	na
-22.7656	-3.91919	4	GSM158965	GSE6891,GSE14468	Cancer	Leukemia	AML	M1	-9q	na	na	blood or bone marrow	blast cells	>=80%	na	none	na	no	none	na	na	na
-24.032	-1.26534	4	GSM262207	GSE10358	Cancer	Leukemia	AML	M1	del(7)(p13p15)	flt3 d835: 0;flt3 itd: 0;npm1 ins: 0	na	bone marrow	na	na	na	na	na	no	none	na	na	na
-22.0761	-1.67867	4	GSM262187	GSE10358	Cancer	Leukemia	AML	M1	del(9q)	flt3 d835: 0;flt3 itd: 0;npm1 ins: 0	na	bone marrow	na	na	na	na	na	no	none	na	na	na
-22.7628	-1.18813	4	GSM158988	GSE6891,GSE14468	Cancer	Leukemia	AML	M1	NN	na	na	blood or bone marrow	blast cells	>=80%	na	none	na	no	none	na	na	na
-22.8655	0.301291	4	GSM159034	GSE6891,GSE14468	Cancer	Leukemia	AML	M1	NN	na	na	blood or bone marrow	blast cells	>=80%	na	none	na	no	none	na	na	na
-23.1647	-5.1573	4	GSM262050	GSE10358,GSE12662	Cancer	Leukemia	AML	M1	Normal	flt3 d835: 0;flt3 itd: 0;npm1 ins: 0	na	bone marrow	na	na	na	na	na	no	none	na	na	na
-24.4754	-1.9242	4	GSM262127	GSE10358	Cancer	Leukemia	AML	M1	Normal	flt3 d835: 0;flt3 itd: 0;npm1 ins: 0	na	bone marrow	na	na	na	na	na	no	none	na	na	na
-27.604	3.35382	4	GSM262141	GSE10358	Cancer	Leukemia	AML	M1	Normal	flt3 d835: 0;flt3 itd: 0;npm1 ins: 0	na	bone marrow	na	na	na	na	na	no	none	na	na	na
-23.4841	-1.62619	4	GSM262175	GSE10358	Cancer	Leukemia	AML	M1	Normal	flt3 d835: 0;flt3 itd: 0;npm1 ins: 0	na	bone marrow	na	na	na	na	na	no	none	na	na	na
-22.7319	-3.66511	4	GSM262206	GSE10358	Cancer	Leukemia	AML	M1	Normal	flt3 d835: 0;flt3 itd: 0;npm1 ins: 0	na	bone marrow	na	na	na	na	na	no	none	na	na	na
-26.0821	-2.88651	4	GSM262217	GSE10358,GSE12662	Cancer	Leukemia	AML	M1	Normal	flt3 d835: 0;flt3 itd: 0;npm1 ins: 0	na	bone marrow	na	na	na	na	na	no	none	na	na	na
-22.8199	2.6802	4	GSM726220	GSE10358	Cancer	Leukemia	AML	M1	normal karyotype	flt3 itd: positive	na	bone marrow	none	blast%: 77	na	na	na	no	none	na	na	na
-24.8831	-6.86449	4	GSM309698	GSE12326	Cancer	Leukemia	AML	M1	normal karyotype	na	primary	bone marrow	CD34+	na	na	none	na	no	none	na	na	na
-24.8856	-6.86572	4	GSM309699	GSE12326	Cancer	Leukemia	AML	M1	normal karyotype	na	primary	blood	CD34+	na	na	none	na	no	none	na	na	na
-24.8881	1.31466	4	GSM316682	GSE12417	Cancer	Leukemia	AML	M1	normal karyotype	na	primary	bone marrow	mononuclear cells	na	na	none	na	no	none	na	na	na
-25.3965	0.168244	4	GSM726186	GSE10358	Cancer	Leukemia	AML	M1	normal karyotype	na	na	bone marrow	none	blast%: 386	na	na	na	no	none	na	na	na
-20.1612	5.06035	4	GSM726208	GSE10358	Cancer	Leukemia	AML	M2	-7	idh2: mutated	na	bone marrow	none	blast%: 70	na	na	na	no	none	na	na	na
-25.0262	4.70322	4	GSM726173	GSE10358	Cancer	Leukemia	AML	M2	+21	na	na	bone marrow	none	blast%: 34	na	na	na	no	none	na	na	na
-26.509	1.88424	4	GSM262193	GSE10358	Cancer	Leukemia	AML	M2	-9 add(9)(p22) +mar	flt3 d835: 0;flt3 itd: 0;npm1 ins: 0	na	bone marrow	na	na	na	na	na	no	none	na	na	na
-21.5533	0.825928	4	GSM361347	GSE14468	Cancer	Leukemia	AML	M2	na	CEBPA double mutant	na	bone marrow	mononuclear cells	>=80%	na	none	na	no	none	na	na	na
-24.5336	3.69163	4	GSM1254286	GSE10358	Cancer	Leukemia	AML	M2	na	na	primary	bone marrow	none	na	na	none	na	no	none	na	na	na
-22.6232	0.367549	4	GSM158994	GSE6891,GSE14468	Cancer	Leukemia	AML	M2	na	na	na	blood or bone marrow	blast cells	>=80%	na	none	na	no	none	na	na	na
-26.9905	5.43865	4	GSM159053	GSE6891,GSE14468	Cancer	Leukemia	AML	M2	NN	na	na	blood or bone marrow	blast cells	>=80%	na	none	na	no	none	na	na	na
-25.5731	8.36044	4	GSM262045	GSE10358,GSE12662	Cancer	Leukemia	AML	M2	Normal	flt3 d835: 0;flt3 itd: 0;npm1 ins: 0	na	bone marrow	na	na	na	na	na	no	none	na	na	na
-26.0643	3.9242	4	GSM262150	GSE10358	Cancer	Leukemia	AML	M2	Normal	flt3 d835: 0;flt3 itd: 0;npm1 ins: 0	na	bone marrow	na	na	na	na	na	no	none	na	na	na
-26.0092	1.65793	4	GSM262154	GSE10358	Cancer	Leukemia	AML	M2	Normal	flt3 d835: 0;flt3 itd: 0;npm1 ins: 0	na	bone marrow	na	na	na	na	na	no	none	na	na	na
-23.8094	-0.338246	4	GSM262165	GSE10358	Cancer	Leukemia	AML	M2	Normal	flt3 d835: 0;flt3 itd: 0;npm1 ins: 0	na	bone marrow	na	na	na	na	na	no	none	na	na	na
-25.0484	-0.990976	4	GSM262192	GSE10358	Cancer	Leukemia	AML	M2	Normal	flt3 d835: 0;flt3 itd: 0;npm1 ins: 0	na	bone marrow	na	na	na	na	na	no	none	na	na	na
-26.2896	2.5511	4	GSM262194	GSE10358	Cancer	Leukemia	AML	M2	Normal	flt3 d835: 0;flt3 itd: 0;npm1 ins: 0	na	bone marrow	na	na	na	na	na	no	none	na	na	na
-23.9857	-3.86907	4	GSM726260	GSE10358	Cancer	Leukemia	AML	M2	normal karyotype	dnmt3a: mutated	na	bone marrow	none	blast%: 60	na	na	na	no	none	na	na	na
-23.0686	-5.34912	4	GSM726190	GSE10358	Cancer	Leukemia	AML	M2	normal karyotype	dnmt3a: mutated;idh2: mutated	na	bone marrow	none	blast%: 43	na	na	na	no	none	na	na	na
-24.1957	6.86792	4	GSM316656	GSE12417	Cancer	Leukemia	AML	M2	normal karyotype	na	primary	bone marrow	mononuclear cells	na	na	none	na	no	none	na	na	na
-24.8462	2.28263	4	GSM316683	GSE12417	Cancer	Leukemia	AML	M2	normal karyotype	na	primary	bone marrow	mononuclear cells	na	na	none	na	no	none	na	na	na
-21.0944	0.483398	4	GSM316701	GSE12417	Cancer	Leukemia	AML	M2	normal karyotype	na	primary	bone marrow	mononuclear cells	na	na	none	na	no	none	na	na	na
-28.2268	4.0356	4	GSM316729	GSE12417	Cancer	Leukemia	AML	M2	normal karyotype	na	primary	bone marrow	mononuclear cells	na	na	none	na	no	none	na	na	na
-23.2076	2.49222	4	GSM726175	GSE10358	Cancer	Leukemia	AML	M2	normal karyotype	na	na	bone marrow	none	blast%: 33	na	na	na	no	none	na	na	na
-23.1906	-0.851053	4	GSM262178	GSE10358	Cancer	Leukemia	AML	M2	trisomy 10; del(9)(q13q22)	flt3 d835: 0;flt3 itd: 0;npm1 ins: 0	na	bone marrow	na	na	na	na	na	no	none	na	na	na
-25.6003	8.01316	4	GSM262033	GSE10358,GSE12662	Cancer	Leukemia	AML	M2	trisomy Y	flt3 d835: 0;flt3 itd: 0;npm1 ins: 0	na	bone marrow	na	na	na	na	na	no	none	na	na	na
-21.1582	-5.33529	4	GSM330527	GSE13159,GSE13204	Cancer	Leukemia	AML	M4	MLL	na	primary	bone marrow	na	na	na	none	na	no	none	na	na	na
-22.0299	-9.45858	4	GSM262221	GSE10358,GSE12662	Cancer	Leukemia	AML	M4	Normal	flt3 d835: 0;flt3 itd: 0;npm1 ins: 0	na	bone marrow	na	na	na	na	na	no	none	na	na	na
-24.9143	4.64289	4	GSM1254270	GSE10358	Cancer	Leukemia	AML	M4	normal karyotype	na	primary	bone marrow	none	na	na	none	na	no	none	na	na	na
-25.5839	-0.365071	4	GSM671897	GSE27187,GSE27244	Cancer	Leukemia	AML	M5	na	dnmt3a_R882: negative	primary	bone marrow	na	na	na	none	na	no	none	na	na	na
-22.6165	-0.490046	4	GSM158998	GSE6891,GSE14468	Cancer	Leukemia	AML	M5	NN	na	na	blood or bone marrow	blast cells	>=80%	na	none	na	no	none	na	na	na
-28.6254	4.70908	4	GSM316724	GSE12417	Cancer	Leukemia	AML	M6	normal karyotype	na	primary	bone marrow	mononuclear cells	na	na	none	na	no	none	na	na	na
-22.7516	-2.11657	4	GSM446109	GSE17855	Cancer	Leukemia	AML	na	CN-AML	flt3-itd: negative;c-kit: negative;n/k-ras: N/K-RAS;ptpn11: negative;npm1: negative;cebpa: CEBPA;mll-ptd: negative	primary	blood or bone marrow	na	na	na	none	na	no	none	na	na	na
-22.9584	1.52228	4	GSM446016	GSE17855	Cancer	Leukemia	AML	na	CN-AML	flt3-itd: negative;c-kit: negative;n/k-ras: negative;ptpn11: negative;npm1: negative;cebpa: CEBPA;mll-ptd: negative	primary	blood or bone marrow	na	na	na	none	na	no	none	na	na	na
-22.6692	1.37104	4	GSM446063	GSE17855,GSE22056	Cancer	Leukemia	AML	na	CN-AML	flt3-itd: negative;c-kit: negative;n/k-ras: negative;ptpn11: negative;npm1: negative;cebpa: CEBPA;mll-ptd: negative	primary	blood or bone marrow	na	na	na	none	na	no	none	na	na	na
-24.3426	-0.859832	4	GSM446095	GSE17855	Cancer	Leukemia	AML	na	CN-AML	flt3-itd: negative;c-kit: negative;n/k-ras: negative;ptpn11: negative;npm1: negative;cebpa: CEBPA;mll-ptd: negative	primary	blood or bone marrow	na	na	na	none	na	no	none	na	na	na
-22.7743	-2.3335	4	GSM446111	GSE17855	Cancer	Leukemia	AML	na	CN-AML	flt3-itd: negative;c-kit: negative;n/k-ras: negative;ptpn11: negative;npm1: negative;cebpa: CEBPA;mll-ptd: negative	primary	blood or bone marrow	na	na	na	none	na	no	none	na	na	na
-26.1609	4.14407	4	GSM446136	GSE17855	Cancer	Leukemia	AML	na	CN-AML	flt3-itd: negative;c-kit: negative;n/k-ras: negative;ptpn11: negative;npm1: negative;cebpa: CEBPA;mll-ptd: negative	primary	blood or bone marrow	na	na	na	none	na	no	none	na	na	na
-19.707	0.413183	4	GSM330916	GSE13159,GSE13204	Cancer	Leukemia	AML	na	complex aberrant karyotype	na	primary	bone marrow	na	na	na	none	na	no	none	na	na	na
-18.8603	-9.13137	4	GSM182635	GSE7538	Cancer	Leukemia	AML	na	na	na	na	na	CD34+	na	na	na	na	yes (6 h)	parthenolide	6 h	na	na
-18.8587	-9.12382	4	GSM182636	GSE7538	Cancer	Leukemia	AML	na	na	na	na	na	CD34+	na	na	na	na	yes (6 h)	control	6 h	na	na
-24.2073	-4.08266	4	GSM426404	GSE17054	Cancer	Leukemia	AML	na	na	na	na	bone marrow	Lin-CD34+CD38-CD90- leukemic stem cells	na	na	none	na	no	none	na	na	na
-21.3824	-1.29273	4	GSM426412	GSE17054	Cancer	Leukemia	AML	na	na	na	na	bone marrow	Lin-CD34+CD38-CD90- leukemic stem cells	na	na	none	na	no	none	na	na	na
-29.1698	2.42746	4	GSM187719	GSE7757	Cancer	Leukemia	AML	na	normal karyotype	na	primary	bone marrow	mononuclear cells	na	na	none	na	no	none	na	GSM330561	GSE13159,GSE13204
-29.0921	2.38806	4	GSM187720	GSE7757	Cancer	Leukemia	AML	na	normal karyotype	na	na	bone marrow	mononuclear cells	na	na	none	na	no	none	na	na	na
-26.9516	0.459153	4	GSM330535	GSE13159,GSE13204	Cancer	Leukemia	AML	na	normal karyotype	na	primary	bone marrow	na	na	na	none	na	no	none	na	na	na
-23.8211	0.963745	4	GSM330542	GSE13159,GSE13204	Cancer	Leukemia	AML	na	normal karyotype	na	primary	bone marrow	na	na	na	none	na	no	none	na	na	na
-25.6133	9.36087	4	GSM330544	GSE13159,GSE13204	Cancer	Leukemia	AML	na	normal karyotype	na	primary	bone marrow	na	na	na	none	na	no	none	na	na	na
-25.5819	1.54464	4	GSM330569	GSE13159,GSE13204	Cancer	Leukemia	AML	na	normal karyotype	na	primary	bone marrow	mononuclear cells	na	na	none	na	no	none	na	GSM352837	GSE14062
-26.989	3.75975	4	GSM330598	GSE13159,GSE13204	Cancer	Leukemia	AML	na	normal karyotype	na	primary	bone marrow	na	na	na	none	na	no	none	na	na	na
-25.5075	1.72982	4	GSM330602	GSE13159,GSE13204	Cancer	Leukemia	AML	na	normal karyotype	na	primary	bone marrow	mononuclear cells	na	na	none	na	no	none	na	GSM376082:GSM531629	GSE15061:GSE21261
-22.4792	5.0801	4	GSM330610	GSE13159,GSE13204	Cancer	Leukemia	AML	na	normal karyotype	na	primary	bone marrow	na	na	na	none	na	no	none	na	na	na
-26.9943	4.75195	4	GSM330614	GSE13159,GSE13204	Cancer	Leukemia	AML	na	normal karyotype	na	primary	bone marrow	na	na	na	none	na	no	none	na	na	na
-23.4309	-2.70484	4	GSM330616	GSE13159,GSE13204	Cancer	Leukemia	AML	na	normal karyotype	na	primary	bone marrow	na	na	na	none	na	no	none	na	na	na
-27.3877	2.95982	4	GSM330617	GSE13159,GSE13204	Cancer	Leukemia	AML	na	normal karyotype	na	primary	bone marrow	na	na	na	none	na	no	none	na	GSM376090	GSE15061
-25.1078	3.07386	4	GSM330634	GSE13159,GSE13204	Cancer	Leukemia	AML	na	normal karyotype	na	primary	bone marrow	na	na	na	none	na	no	none	na	na	na
-26.8142	4.0777	4	GSM330683	GSE13159,GSE13204	Cancer	Leukemia	AML	na	normal karyotype	na	primary	bone marrow	na	na	na	none	na	no	none	na	na	na
-23.3799	-2.75064	4	GSM330701	GSE13159,GSE13204	Cancer	Leukemia	AML	na	normal karyotype	na	primary	bone marrow	na	na	na	none	na	no	none	na	na	na
-28.3402	0.882081	4	GSM330741	GSE13159,GSE13204	Cancer	Leukemia	AML	na	normal karyotype	na	primary	bone marrow	na	na	na	none	na	no	none	na	na	na
-24.9745	5.23578	4	GSM330755	GSE13159,GSE13204	Cancer	Leukemia	AML	na	normal karyotype	na	primary	bone marrow	na	na	na	none	na	no	none	na	na	na
-25.1668	3.03657	4	GSM330765	GSE13159,GSE13204	Cancer	Leukemia	AML	na	normal karyotype	na	primary	bone marrow	na	na	na	none	na	no	none	na	na	na
-18.4102	-8.09992	4	GSM330772	GSE13159,GSE13204	Cancer	Leukemia	AML	na	normal karyotype	na	primary	bone marrow	mononuclear cells	na	na	none	na	no	none	na	GSM531668	GSE21261
-24.226	4.96662	4	GSM330776	GSE13159,GSE13204	Cancer	Leukemia	AML	na	normal karyotype	na	primary	bone marrow	na	na	na	none	na	no	none	na	GSM376174	GSE15061
-18.623	-8.42375	4	GSM330787	GSE13159,GSE13204	Cancer	Leukemia	AML	na	normal karyotype	na	primary	bone marrow	na	na	na	none	na	no	none	na	na	na
-26.6359	7.2629	4	GSM330790	GSE13159,GSE13204	Cancer	Leukemia	AML	na	normal karyotype	na	primary	bone marrow	na	na	na	none	na	no	none	na	na	na
-24.0166	2.65224	4	GSM330792	GSE13159,GSE13204	Cancer	Leukemia	AML	na	normal karyotype	na	primary	bone marrow	na	na	na	none	na	no	none	na	na	na
-26.7031	7.27281	4	GSM330833	GSE13159,GSE13204	Cancer	Leukemia	AML	na	normal karyotype	na	primary	bone marrow	na	na	na	none	na	no	none	na	na	na
-25.4921	8.73775	4	GSM330841	GSE13159,GSE13204	Cancer	Leukemia	AML	na	normal karyotype	na	primary	bone marrow	na	na	na	none	na	no	none	na	na	na
-24.5073	7.37264	4	GSM330859	GSE13159,GSE13204	Cancer	Leukemia	AML	na	normal karyotype	na	primary	bone marrow	na	na	na	none	na	no	none	na	na	na
-25.3046	1.14966	4	GSM330862	GSE13159,GSE13204	Cancer	Leukemia	AML	na	normal karyotype	na	primary	bone marrow	na	na	na	none	na	no	none	na	na	na
-27.0625	-2.14095	4	GSM387251	GSE15434	Cancer	Leukemia	AML	na	normal karyotype	npm1: negative;flt3-itd: negative;cebpa: n./a.	na	bone marrow	mononuclear cells	blast cell percentage: 95	na	none	na	no	none	na	na	na
-22.8464	-3.8427	4	GSM387277	GSE15434	Cancer	Leukemia	AML	na	normal karyotype	npm1: negative;flt3-itd: negative;cebpa: n./a.	na	bone marrow	mononuclear cells	blast cell percentage: 100	na	none	na	no	none	na	na	na
-21.4828	-5.46346	4	GSM387065	GSE15434	Cancer	Leukemia	AML	na	normal karyotype	npm1: negative;flt3-itd: negative;cebpa: negative	na	blood	mononuclear cells	blast cell percentage: 72	na	none	na	no	none	na	na	na
-25.1347	-0.254701	4	GSM387124	GSE15434	Cancer	Leukemia	AML	na	normal karyotype	npm1: negative;flt3-itd: negative;cebpa: negative	na	bone marrow	mononuclear cells	blast cell percentage: 63	na	none	na	no	none	na	na	na
-21.4392	3.63635	4	GSM387293	GSE15434	Cancer	Leukemia	AML	na	normal karyotype	npm1: negative;flt3-itd: negative;cebpa: negative	na	bone marrow	mononuclear cells	blast cell percentage: 98	na	none	na	no	none	na	na	na
-24.9652	-3.4751	4	GSM387305	GSE15434	Cancer	Leukemia	AML	na	normal karyotype	npm1: negative;flt3-itd: negative;cebpa: negative	na	bone marrow	mononuclear cells	blast cell percentage: 87	na	none	na	no	none	na	na	na
-26.0328	-2.39304	4	GSM387061	GSE15434	Cancer	Leukemia	AML	na	normal karyotype	npm1: negative;flt3-itd: negative;cebpa: positive	na	blood	mononuclear cells	blast cell percentage: 50.5	na	none	na	no	none	na	na	na
-24.5445	-3.01331	4	GSM387064	GSE15434	Cancer	Leukemia	AML	na	normal karyotype	npm1: negative;flt3-itd: negative;cebpa: positive	na	blood	mononuclear cells	blast cell percentage: 90	na	none	na	no	none	na	na	na
-22.8049	4.1157	4	GSM387066	GSE15434	Cancer	Leukemia	AML	na	normal karyotype	npm1: negative;flt3-itd: negative;cebpa: positive	na	bone marrow	mononuclear cells	blast cell percentage: 38.5	na	none	na	no	none	na	na	na
-26.3607	0.821481	4	GSM387077	GSE15434	Cancer	Leukemia	AML	na	normal karyotype	npm1: negative;flt3-itd: negative;cebpa: positive	na	bone marrow	mononuclear cells	blast cell percentage: 43	na	none	na	no	none	na	na	na
-25.5087	-1.98735	4	GSM387089	GSE15434	Cancer	Leukemia	AML	na	normal karyotype	npm1: negative;flt3-itd: negative;cebpa: positive	na	bone marrow	mononuclear cells	blast cell percentage: 70.5	na	none	na	no	none	na	na	na
-25.7897	4.50947	4	GSM387090	GSE15434	Cancer	Leukemia	AML	na	normal karyotype	npm1: negative;flt3-itd: negative;cebpa: positive	na	bone marrow	mononuclear cells	blast cell percentage: 32.5	na	none	na	no	none	na	na	na
-22.2443	4.39265	4	GSM387098	GSE15434	Cancer	Leukemia	AML	na	normal karyotype	npm1: negative;flt3-itd: negative;cebpa: positive	na	bone marrow	mononuclear cells	blast cell percentage: 58	na	none	na	no	none	na	na	na
-25.6541	3.58987	4	GSM387104	GSE15434	Cancer	Leukemia	AML	na	normal karyotype	npm1: negative;flt3-itd: negative;cebpa: positive	na	bone marrow	mononuclear cells	blast cell percentage: 66	na	none	na	no	none	na	na	na
-25.3647	-1.34401	4	GSM387110	GSE15434	Cancer	Leukemia	AML	na	normal karyotype	npm1: negative;flt3-itd: negative;cebpa: positive	na	bone marrow	mononuclear cells	blast cell percentage: 66.5	na	none	na	no	none	na	na	na
-22.4446	4.23997	4	GSM387114	GSE15434	Cancer	Leukemia	AML	na	normal karyotype	npm1: negative;flt3-itd: negative;cebpa: positive	na	bone marrow	mononuclear cells	blast cell percentage: 69.5	na	none	na	no	none	na	na	na
-25.2868	-2.00069	4	GSM387122	GSE15434	Cancer	Leukemia	AML	na	normal karyotype	npm1: negative;flt3-itd: negative;cebpa: positive	na	bone marrow	mononuclear cells	blast cell percentage: 91.5	na	none	na	no	none	na	na	na
-27.4308	2.33914	4	GSM387127	GSE15434	Cancer	Leukemia	AML	na	normal karyotype	npm1: negative;flt3-itd: negative;cebpa: positive	na	bone marrow	mononuclear cells	blast cell percentage: 80	na	none	na	no	none	na	na	na
-25.4416	-1.66203	4	GSM387130	GSE15434	Cancer	Leukemia	AML	na	normal karyotype	npm1: negative;flt3-itd: negative;cebpa: positive	na	bone marrow	mononuclear cells	blast cell percentage: 68	na	none	na	no	none	na	na	na
-26.1899	6.62621	4	GSM387203	GSE15434	Cancer	Leukemia	AML	na	normal karyotype	npm1: negative;flt3-itd: negative;cebpa: positive	primary	bone marrow	mononuclear cells	blast cell percentage: 75.5	na	none	na	no	none	na	GSM400716	GSE16015
-21.2738	3.53324	4	GSM387213	GSE15434	Cancer	Leukemia	AML	na	normal karyotype	npm1: negative;flt3-itd: negative;cebpa: positive	primary	bone marrow	mononuclear cells	blast cell percentage: n./a.	na	none	na	no	none	na	GSM400719	GSE16015
-27.4691	-1.62388	4	GSM387253	GSE15434	Cancer	Leukemia	AML	na	normal karyotype	npm1: negative;flt3-itd: negative;cebpa: positive	na	bone marrow	mononuclear cells	blast cell percentage: 69	na	none	na	no	none	na	na	na
-26.2588	-1.35179	4	GSM387256	GSE15434	Cancer	Leukemia	AML	na	normal karyotype	npm1: negative;flt3-itd: negative;cebpa: positive	na	bone marrow	mononuclear cells	blast cell percentage: 78	na	none	na	no	none	na	na	na
-25.5762	5.80031	4	GSM387280	GSE15434	Cancer	Leukemia	AML	na	normal karyotype	npm1: negative;flt3-itd: negative;cebpa: positive	na	bone marrow	mononuclear cells	blast cell percentage: 34	na	none	na	no	none	na	na	na
-25.5643	4.58684	4	GSM387284	GSE15434	Cancer	Leukemia	AML	na	normal karyotype	npm1: negative;flt3-itd: negative;cebpa: positive	na	bone marrow	mononuclear cells	blast cell percentage: >30	na	none	na	no	none	na	na	na
-27.0558	-1.17656	4	GSM387285	GSE15434	Cancer	Leukemia	AML	na	normal karyotype	npm1: negative;flt3-itd: negative;cebpa: positive	na	bone marrow	mononuclear cells	blast cell percentage: 91	na	none	na	no	none	na	na	na
-26.5198	-0.908634	4	GSM387258	GSE15434	Cancer	Leukemia	AML	na	normal karyotype	npm1: negative;flt3-itd: positive;cebpa: negative	na	blood	mononuclear cells	blast cell percentage: 77	na	none	na	no	none	na	na	na
-26.2015	-0.562498	4	GSM387306	GSE15434	Cancer	Leukemia	AML	na	normal karyotype	npm1: negative;flt3-itd: positive;cebpa: negative	na	bone marrow	mononuclear cells	blast cell percentage: 70	na	none	na	no	none	na	na	na
-23.9726	-2.7492	4	GSM387101	GSE15434	Cancer	Leukemia	AML	na	normal karyotype	npm1: negative;flt3-itd: positive;cebpa: positive	na	bone marrow	mononuclear cells	blast cell percentage: 74.5	na	none	na	no	none	na	na	na
-23.5019	1.50264	4	GSM387107	GSE15434	Cancer	Leukemia	AML	na	normal karyotype	npm1: negative;flt3-itd: positive;cebpa: positive	na	bone marrow	mononuclear cells	blast cell percentage: 55.5	na	none	na	no	none	na	na	na
-22.7553	2.76532	4	GSM387109	GSE15434	Cancer	Leukemia	AML	na	normal karyotype	npm1: negative;flt3-itd: positive;cebpa: positive	na	bone marrow	mononuclear cells	blast cell percentage: 81	na	none	na	no	none	na	na	na
-26.2094	3.8435	4	GSM330562	GSE13159,GSE13204	Cancer	Leukemia	AML	na	normal karyotype, other abnormalities	na	primary	bone marrow	na	na	na	none	na	no	none	na	GSM376064	GSE15061
-24.0408	6.16669	4	GSM330563	GSE13159,GSE13204	Cancer	Leukemia	AML	na	normal karyotype, other abnormalities	na	primary	bone marrow	na	na	na	none	na	no	none	na	GSM376065	GSE15061
-23.3009	8.86737	4	GSM330659	GSE13159,GSE13204	Cancer	Leukemia	AML	na	normal karyotype, other abnormalities	na	primary	bone marrow	na	na	na	none	na	no	none	na	GSM376111	GSE15061
-20.197	0.743715	4	GSM330675	GSE13159,GSE13204	Cancer	Leukemia	AML	na	normal karyotype, other abnormalities	na	primary	bone marrow	mononuclear cells	na	na	none	na	no	none	na	GSM376123:GSM531617	GSE15061:GSE21261
-22.9632	-5.69121	4	GSM330685	GSE13159,GSE13204	Cancer	Leukemia	AML	na	normal karyotype, other abnormalities	na	primary	bone marrow	na	na	na	none	na	no	none	na	GSM376130	GSE15061
-25.1381	3.01722	4	GSM330690	GSE13159,GSE13204	Cancer	Leukemia	AML	na	normal karyotype, other abnormalities	na	primary	bone marrow	na	na	na	none	na	no	none	na	GSM376134	GSE15061
-20.328	-4.14883	4	GSM330695	GSE13159,GSE13204	Cancer	Leukemia	AML	na	normal karyotype, other abnormalities	na	primary	bone marrow	na	na	na	none	na	no	none	na	GSM376138	GSE15061
-23.8679	4.6009	4	GSM330727	GSE13159,GSE13204	Cancer	Leukemia	AML	na	normal karyotype, other abnormalities	na	primary	bone marrow	na	na	na	none	na	no	none	na	GSM376151	GSE15061
-25.5	-1.11839	4	GSM330733	GSE13159,GSE13204	Cancer	Leukemia	AML	na	normal karyotype, other abnormalities	na	primary	bone marrow	na	na	na	none	na	no	none	na	GSM376154	GSE15061
-21.5058	-4.93303	4	GSM330738	GSE13159,GSE13204	Cancer	Leukemia	AML	na	normal karyotype, other abnormalities	na	primary	bone marrow	mononuclear cells	na	na	none	na	no	none	na	GSM352825	GSE14062
-23.5782	7.88258	4	GSM330748	GSE13159,GSE13204	Cancer	Leukemia	AML	na	normal karyotype, other abnormalities	na	primary	bone marrow	na	na	na	none	na	no	none	na	GSM376159	GSE15061
-23.7502	7.79674	4	GSM330767	GSE13159,GSE13204	Cancer	Leukemia	AML	na	normal karyotype, other abnormalities	na	primary	bone marrow	na	na	na	none	na	no	none	na	GSM376169	GSE15061
-24.8205	0.925909	4	GSM330815	GSE13159,GSE13204	Cancer	Leukemia	AML	na	normal karyotype, other abnormalities	na	primary	bone marrow	mononuclear cells	na	na	none	na	no	none	na	GSM352848	GSE14062
-24.9153	6.00553	4	GSM330819	GSE13159,GSE13204	Cancer	Leukemia	AML	na	normal karyotype, other abnormalities	na	primary	bone marrow	mononuclear cells	na	na	none	na	no	none	na	GSM352832	GSE14062
-21.468	-0.0375064	4	GSM330837	GSE13159,GSE13204	Cancer	Leukemia	AML	na	normal karyotype, other abnormalities	na	primary	bone marrow	na	na	na	none	na	no	none	na	GSM376205	GSE15061
-28.612	1.77639	4	GSM330844	GSE13159,GSE13204	Cancer	Leukemia	AML	na	normal karyotype, other abnormalities	na	primary	bone marrow	na	na	na	none	na	no	none	na	GSM376207	GSE15061
-22.3772	1.14442	4	GSM446083	GSE17855,GSE22056	Cancer	Leukemia	AML	na	remaining cytogenetics	flt3-itd: FLT3-ITD;c-kit: negative;n/k-ras: negative;ptpn11: negative;npm1: negative;cebpa: CEBPA;mll-ptd: negative	primary	blood or bone marrow	na	na	na	none	na	no	none	na	na	na
-22.7873	-2.20851	4	GSM446105	GSE17855	Cancer	Leukemia	AML	na	remaining cytogenetics	flt3-itd: FLT3-ITD;c-kit: negative;n/k-ras: negative;ptpn11: negative;npm1: negative;cebpa: CEBPA;mll-ptd: negative	primary	blood or bone marrow	na	na	na	none	na	no	none	na	na	na
-20.1398	5.05912	4	GSM446090	GSE17855	Cancer	Leukemia	AML	na	remaining cytogenetics	flt3-itd: negative;c-kit: negative;n/k-ras: N/K-RAS;ptpn11: negative;npm1: negative;cebpa: CEBPA;mll-ptd: negative	primary	blood or bone marrow	na	na	na	none	na	no	none	na	na	na
-20.0366	-4.91432	4	GSM445954	GSE17855,GSE22056	Cancer	Leukemia	AML	na	remaining cytogenetics	flt3-itd: negative;c-kit: negative;n/k-ras: N/K-RAS;ptpn11: negative;npm1: negative;cebpa: negative;mll-ptd: negative	primary	blood or bone marrow	na	na	na	none	na	no	none	na	na	na
-22.4947	-2.4661	4	GSM445945	GSE17855,GSE22056	Cancer	Leukemia	AML	na	remaining cytogenetics	flt3-itd: negative;c-kit: negative;n/k-ras: negative;ptpn11: negative;npm1: negative;cebpa: CEBPA;mll-ptd: negative	primary	blood or bone marrow	na	na	na	none	na	no	none	na	na	na
-24.0479	-1.61495	4	GSM445994	GSE17855	Cancer	Leukemia	AML	na	remaining cytogenetics	flt3-itd: negative;c-kit: negative;n/k-ras: negative;ptpn11: negative;npm1: negative;cebpa: CEBPA;mll-ptd: negative	primary	blood or bone marrow	na	na	na	none	na	no	none	na	na	na
-18.4735	-2.8112	4	GSM446069	GSE17855	Cancer	Leukemia	AML	na	remaining cytogenetics	flt3-itd: negative;c-kit: negative;n/k-ras: negative;ptpn11: negative;npm1: negative;cebpa: negative;mll-ptd: negative	primary	blood or bone marrow	na	na	na	none	na	no	none	na	na	na
-20.2962	-4.49502	4	GSM446101	GSE17855	Cancer	Leukemia	AML	na	remaining cytogenetics	flt3-itd: negative;c-kit: negative;n/k-ras: negative;ptpn11: negative;npm1: negative;cebpa: negative;mll-ptd: negative	primary	blood or bone marrow	na	na	na	none	na	no	none	na	na	na
-24.2914	0.459724	4	GSM187770	GSE7757	Cancer	Leukemia	AML	na	unknown	na	primary	bone marrow	na	na	na	none	na	no	none	na	GSM330578	GSE13159,GSE13204
-24.179	0.287116	4	GSM187773	GSE7757	Cancer	Leukemia	AML	na	unknown	na	na	bone marrow	mononuclear cells	na	na	none	na	no	none	na	na	na
-24.267	0.448223	4	GSM187777	GSE7757	Cancer	Leukemia	AML	na	unknown	na	na	bone marrow	mononuclear cells	na	na	none	na	no	none	na	na	na
-20.0916	-4.71352	4	GSM445962	GSE17855	Cancer	Leukemia	AML	na	unknown cytogenetics	flt3-itd: negative;c-kit: negative;n/k-ras: N/K-RAS;ptpn11: negative;npm1: negative;cebpa: negative;mll-ptd: negative	primary	blood or bone marrow	na	na	na	none	na	no	none	na	na	na
-21.6752	2.00772	4	GSM445934	GSE17855,GSE22056	Cancer	Leukemia	AML	na	unknown cytogenetics	flt3-itd: negative;c-kit: negative;n/k-ras: negative;ptpn11: negative;npm1: negative;cebpa: CEBPA;mll-ptd: negative	primary	blood or bone marrow	na	na	na	none	na	no	none	na	na	na
-24.0838	-0.853413	4	GSM446084	GSE17855,GSE22056	Cancer	Leukemia	AML	na	unknown cytogenetics	flt3-itd: negative;c-kit: negative;n/k-ras: negative;ptpn11: negative;npm1: negative;cebpa: CEBPA;mll-ptd: negative	primary	blood or bone marrow	na	na	na	none	na	no	none	na	na	na
-22.5883	-3.43692	4	GSM446104	GSE17855	Cancer	Leukemia	AML	na	unknown cytogenetics	flt3-itd: negative;c-kit: negative;n/k-ras: negative;ptpn11: negative;npm1: negative;cebpa: CEBPA;mll-ptd: negative	primary	blood or bone marrow	na	na	na	none	na	no	none	na	na	na
-27.4498	5.96419	4	GSM446131	GSE17855	Cancer	Leukemia	AML	na	unknown cytogenetics	flt3-itd: negative;c-kit: negative;n/k-ras: negative;ptpn11: negative;npm1: negative;cebpa: negative;mll-ptd: negative	primary	blood or bone marrow	na	na	na	none	na	no	none	na	na	na
26.6175	3.19238	5	GSM262057	GSE10358,GSE12662	Cancer	Leukemia	AML	M0	na	flt3 d835: 0;flt3 itd: 0;npm1 ins: 0	na	bone marrow	na	na	na	na	na	no	none	na	na	na
24.267	4.04998	5	GSM1254271	GSE10358	Cancer	Leukemia	AML	M0	normal karyotype	na	primary	bone marrow	none	na	na	none	na	no	none	na	na	na
27.1255	7.18405	5	GSM159107	GSE6891,GSE14468	Cancer	Leukemia	AML	M1	NN	na	na	blood or bone marrow	blast cells	>=80%	na	none	na	no	none	na	na	na
23.6043	-1.74705	5	GSM262091	GSE10358,GSE12662	Cancer	Leukemia	AML	M1	Normal	flt3 d835: 0;flt3 itd: 0;npm1 ins: 0	na	bone marrow	na	na	na	na	na	no	none	na	na	na
27.7119	4.19809	5	GSM361376	GSE14468	Cancer	Leukemia	AML	M2	na	CEBPA wild type	na	blood or bone marrow	mononuclear cells	>=80%	na	none	na	no	none	na	na	na
19.2289	1.58592	5	GSM159096	GSE6891,GSE14468	Cancer	Leukemia	AML	M2	NN	na	na	blood or bone marrow	blast cells	>=80%	na	none	na	no	none	na	na	na
27.7747	6.08125	5	GSM159104	GSE6891,GSE14468	Cancer	Leukemia	AML	M2	NN	na	na	blood or bone marrow	blast cells	>=80%	na	none	na	no	none	na	na	na
18.8475	0.102368	5	GSM159125	GSE6891,GSE14468	Cancer	Leukemia	AML	M2	NN	na	na	blood or bone marrow	blast cells	>=80%	na	none	na	no	none	na	na	na
28.0723	8.12969	5	GSM158979	GSE6891,GSE14468	Cancer	Leukemia	AML	M2	other	na	na	blood or bone marrow	blast cells	>=80%	na	none	na	no	none	na	na	na
18.5557	0.501881	5	GSM159016	GSE6891,GSE14468	Cancer	Leukemia	AML	M2	other	na	na	blood or bone marrow	blast cells	>=80%	na	none	na	no	none	na	na	na
20.6094	-1.94618	5	GSM726209	GSE10358	Cancer	Leukemia	AML	M4	complex karyotype	na	na	bone marrow	none	blast%: 39	na	na	na	no	none	na	na	na
28.5629	4.78166	5	GSM159061	GSE6891,GSE14468	Cancer	Leukemia	AML	M4	idt(16)	na	na	blood or bone marrow	blast cells	>=80%	na	none	na	no	none	na	na	na
24.6669	2.44803	5	GSM361328	GSE14468	Cancer	Leukemia	AML	M4	na	CEBPA wild type	na	blood or bone marrow	mononuclear cells	>=80%	na	none	na	no	none	na	na	na
21.8698	0.449231	5	GSM361375	GSE14468	Cancer	Leukemia	AML	M4	na	CEBPA wild type	na	bone marrow	mononuclear cells	>=80%	na	none	na	no	none	na	na	na
20.1439	0.47845	5	GSM361382	GSE14468	Cancer	Leukemia	AML	M4	na	CEBPA wild type	na	bone marrow	mononuclear cells	>=80%	na	none	na	no	none	na	na	na
24.2231	2.40858	5	GSM361385	GSE14468	Cancer	Leukemia	AML	M4	na	CEBPA wild type	na	blood or bone marrow	mononuclear cells	>=80%	na	none	na	no	none	na	na	na
25.6768	10.8642	5	GSM726213	GSE10358	Cancer	Leukemia	AML	M4	na	dnmt3a: positive	na	bone marrow	none	blast%: 51	na	na	na	no	none	na	na	na
26.2061	3.22478	5	GSM262119	GSE10358,GSE12662	Cancer	Leukemia	AML	M4	na	flt3 d835: 0;flt3 itd: 0;npm1 ins: 1	na	bone marrow	na	na	na	na	na	no	none	na	na	na
27.2092	7.10615	5	GSM159115	GSE6891,GSE14468	Cancer	Leukemia	AML	M4	na	na	na	blood or bone marrow	blast cells	>=80%	na	none	na	no	none	na	na	na
25.2971	2.84795	5	GSM158987	GSE6891,GSE14468	Cancer	Leukemia	AML	M4	NN	na	na	blood or bone marrow	blast cells	>=80%	na	none	na	no	none	na	na	na
23.7692	0.717098	5	GSM159030	GSE6891,GSE14468	Cancer	Leukemia	AML	M4	NN	na	na	blood or bone marrow	blast cells	>=80%	na	none	na	no	none	na	na	na
22.2396	2.33608	5	GSM159054	GSE6891,GSE14468	Cancer	Leukemia	AML	M4	NN	na	na	blood or bone marrow	blast cells	>=80%	na	none	na	no	none	na	na	na
23.3559	2.10161	5	GSM159119	GSE6891,GSE14468	Cancer	Leukemia	AML	M4	NN	na	na	blood or bone marrow	blast cells	>=80%	na	none	na	no	none	na	na	na
25.5014	-0.448187	5	GSM262093	GSE10358,GSE12662	Cancer	Leukemia	AML	M4	Normal	flt3 d835: 0;flt3 itd: 0;npm1 ins: 1	na	bone marrow	na	na	na	na	na	no	none	na	na	na
24.8047	-0.499301	5	GSM262037	GSE10358,GSE12662	Cancer	Leukemia	AML	M4	Normal	flt3 d835: 1;flt3 itd: 0;npm1 ins: 1	na	bone marrow	na	na	na	na	na	no	none	na	na	na
24.2619	2.96578	5	GSM726258	GSE10358	Cancer	Leukemia	AML	M4	normal karyotype	idh2: mutated;npm1: mutated	na	bone marrow	none	blast%: 75	na	na	na	no	none	na	na	na
19.8436	0.521995	5	GSM1254288	GSE10358	Cancer	Leukemia	AML	M4	normal karyotype	na	primary	bone marrow	none	na	na	none	na	no	none	na	na	na
26.1739	1.87063	5	GSM158760	GSE6891,GSE14468	Cancer	Leukemia	AML	M5	+8	na	na	blood or bone marrow	blast cells	>=80%	na	none	na	no	none	na	na	na
22.8041	2.16909	5	GSM158818	GSE6891,GSE14468	Cancer	Leukemia	AML	M5	+8	na	na	blood or bone marrow	blast cells	>=80%	na	none	na	no	none	na	na	na
23.2048	0.0935402	5	GSM159087	GSE6891,GSE14468	Cancer	Leukemia	AML	M5	-5/7(q)	na	na	blood or bone marrow	blast cells	>=80%	na	none	na	no	none	na	na	na
25.9582	2.28597	5	GSM159018	GSE6891,GSE14468	Cancer	Leukemia	AML	M5	MLL	na	na	blood or bone marrow	blast cells	>=80%	na	none	na	no	none	na	na	na
23.8735	1.74665	5	GSM361336	GSE14468	Cancer	Leukemia	AML	M5	na	CEBPA wild type	na	blood or bone marrow	mononuclear cells	>=80%	na	none	na	no	none	na	na	na
26.8637	6.95044	5	GSM361359	GSE14468	Cancer	Leukemia	AML	M5	na	CEBPA wild type	na	bone marrow	mononuclear cells	>=80%	na	none	na	no	none	na	na	na
27.8324	4.12346	5	GSM361363	GSE14468	Cancer	Leukemia	AML	M5	na	CEBPA wild type	na	bone marrow	mononuclear cells	>=80%	na	none	na	no	none	na	na	na
21.9439	4.37332	5	GSM671891	GSE27187,GSE27244	Cancer	Leukemia	AML	M5	na	dnmt3a_R882: mutated	primary	bone marrow	na	na	na	none	na	no	none	na	na	na
23.5852	4.58225	5	GSM671893	GSE27187,GSE27244	Cancer	Leukemia	AML	M5	na	dnmt3a_R882: mutated	primary	bone marrow	na	na	na	none	na	no	none	na	na	na
22.9796	4.49424	5	GSM671894	GSE27187,GSE27244	Cancer	Leukemia	AML	M5	na	dnmt3a_R882: mutated	primary	bone marrow	na	na	na	none	na	no	none	na	na	na
21.2337	0.206547	5	GSM158992	GSE6891,GSE14468	Cancer	Leukemia	AML	M5	na	na	na	blood or bone marrow	blast cells	>=80%	na	none	na	no	none	na	na	na
21.6209	1.22721	5	GSM159004	GSE6891,GSE14468	Cancer	Leukemia	AML	M5	na	na	na	blood or bone marrow	blast cells	>=80%	na	none	na	no	none	na	na	na
20.3042	-0.322324	5	GSM159017	GSE6891,GSE14468	Cancer	Leukemia	AML	M5	na	na	na	blood or bone marrow	blast cells	>=80%	na	none	na	no	none	na	na	na
23.17	1.18654	5	GSM159064	GSE6891,GSE14468	Cancer	Leukemia	AML	M5	na	na	na	blood or bone marrow	blast cells	>=80%	na	none	na	no	none	na	na	na
25.1433	1.10734	5	GSM159138	GSE6891,GSE14468	Cancer	Leukemia	AML	M5	na	na	na	blood or bone marrow	blast cells	>=80%	na	none	na	no	none	na	na	na
21.6214	1.75369	5	GSM159140	GSE6891,GSE14468	Cancer	Leukemia	AML	M5	na	na	na	blood or bone marrow	blast cells	>=80%	na	none	na	no	none	na	na	na
20.4323	0.22087	5	GSM159171	GSE6891,GSE14468	Cancer	Leukemia	AML	M5	na	na	na	blood or bone marrow	blast cells	>=80%	na	none	na	no	none	na	na	na
23.5663	1.90162	5	GSM158735	GSE6891,GSE14468	Cancer	Leukemia	AML	M5	NN	na	na	blood or bone marrow	blast cells	>=80%	na	none	na	no	none	na	na	na
24.9458	1.61183	5	GSM158840	GSE6891,GSE14468	Cancer	Leukemia	AML	M5	NN	na	na	blood or bone marrow	blast cells	>=80%	na	none	na	no	none	na	na	na
22.6431	0.755659	5	GSM158883	GSE6891,GSE14468	Cancer	Leukemia	AML	M5	NN	na	na	blood or bone marrow	blast cells	>=80%	na	none	na	no	none	na	na	na
22.452	0.441719	5	GSM158898	GSE6891,GSE14468	Cancer	Leukemia	AML	M5	NN	na	na	blood or bone marrow	blast cells	>=80%	na	none	na	no	none	na	na	na
22.8157	0.946906	5	GSM158974	GSE6891,GSE14468	Cancer	Leukemia	AML	M5	NN	na	na	blood or bone marrow	blast cells	>=80%	na	none	na	no	none	na	na	na
21.3257	0.0598164	5	GSM158976	GSE6891,GSE14468	Cancer	Leukemia	AML	M5	NN	na	na	blood or bone marrow	blast cells	>=80%	na	none	na	no	none	na	na	na
25.4143	3.01356	5	GSM158986	GSE6891,GSE14468	Cancer	Leukemia	AML	M5	NN	na	na	blood or bone marrow	blast cells	>=80%	na	none	na	no	none	na	na	na
21.3987	1.03903	5	GSM159009	GSE6891,GSE14468	Cancer	Leukemia	AML	M5	NN	na	na	blood or bone marrow	blast cells	>=80%	na	none	na	no	none	na	na	na
21.4873	-0.50852	5	GSM159035	GSE6891,GSE14468	Cancer	Leukemia	AML	M5	NN	na	na	blood or bone marrow	blast cells	>=80%	na	none	na	no	none	na	na	na
24.5026	2.53569	5	GSM159078	GSE6891,GSE14468	Cancer	Leukemia	AML	M5	NN	na	na	blood or bone marrow	blast cells	>=80%	na	none	na	no	none	na	na	na
20.5127	-1.09718	5	GSM159098	GSE6891,GSE14468	Cancer	Leukemia	AML	M5	NN	na	na	blood or bone marrow	blast cells	>=80%	na	none	na	no	none	na	na	na
24.8586	2.27707	5	GSM159123	GSE6891,GSE14468	Cancer	Leukemia	AML	M5	NN	na	na	blood or bone marrow	blast cells	>=80%	na	none	na	no	none	na	na	na
22.4579	-0.339212	5	GSM159150	GSE6891,GSE14468	Cancer	Leukemia	AML	M5	NN	na	na	blood or bone marrow	blast cells	>=80%	na	none	na	no	none	na	na	na
22.8329	0.368065	5	GSM159151	GSE6891,GSE14468	Cancer	Leukemia	AML	M5	NN	na	na	blood or bone marrow	blast cells	>=80%	na	none	na	no	none	na	na	na
23.3434	-1.4556	5	GSM262106	GSE10358	Cancer	Leukemia	AML	M5	Normal	flt3 d835: 0;flt3 itd: 0;npm1 ins: 1	na	bone marrow	na	na	na	na	na	no	none	na	na	na
24.3113	-0.0642032	5	GSM262124	GSE10358	Cancer	Leukemia	AML	M5	Normal	flt3 d835: 0;flt3 itd: 1;npm1 ins: 1	na	bone marrow	na	na	na	na	na	no	none	na	na	na
24.954	-0.605527	5	GSM262107	GSE10358	Cancer	Leukemia	AML	M5	Normal	flt3 d835: 1;flt3 itd: 0;npm1 ins: 0	na	bone marrow	na	na	na	na	na	no	none	na	na	na
26.1243	4.61326	5	GSM726200	GSE10358	Cancer	Leukemia	AML	M5	normal karyotype	dnmt3a: mutated	npm1: mutated	bone marrow	none	blast%: 41	na	na	na	no	none	na	na	na
22.7058	-1.039	5	GSM726251	GSE10358	Cancer	Leukemia	AML	M5	normal karyotype	dnmt3a: mutated;flt3 mutated;idh1: mutated;npm1: mutated	na	bone marrow	none	blast%: 97	na	na	na	no	none	na	na	na
25.5695	4.15833	5	GSM726254	GSE10358	Cancer	Leukemia	AML	M5	normal karyotype	dnmt3a: mutated;flt3 mutated;npm1: mutated	na	bone marrow	none	blast%: 85	na	na	na	no	none	na	na	na
21.6507	3.58906	5	GSM726207	GSE10358	Cancer	Leukemia	AML	M5	normal karyotype	dnmt3a: mutated;npm1: 0	na	bone marrow	none	blast%: 57	na	na	na	no	none	na	na	na
25.6191	3.83751	5	GSM726202	GSE10358	Cancer	Leukemia	AML	M5	normal karyotype	dnmt3a: R882C;flt3 itd: positive;npm1: mutated	na	bone marrow	none	blast%: 87	na	na	na	no	none	na	na	na
27.5365	0.0162334	5	GSM726205	GSE10358	Cancer	Leukemia	AML	M5	normal karyotype	na	na	bone marrow	none	blast%: 53	na	na	na	no	none	na	na	na
21.724	-1.67091	5	GSM158729	GSE6891,GSE14468	Cancer	Leukemia	AML	M5	other	na	na	blood or bone marrow	blast cells	>=80%	na	none	na	no	none	na	na	na
23.4565	1.41864	5	GSM158989	GSE6891,GSE14468	Cancer	Leukemia	AML	M5	other	na	na	blood or bone marrow	blast cells	>=80%	na	none	na	no	none	na	na	na
24.9235	-1.15111	5	GSM262116	GSE10358	Cancer	Leukemia	AML	M5	-X	flt3 d835: 0;flt3 itd: 0;npm1 ins: 1	na	bone marrow	na	na	na	na	na	no	none	na	na	na
24.7747	8.05529	5	GSM446024	GSE17855	Cancer	Leukemia	AML	na	CN-AML	flt3-itd: negative;c-kit: negative;n/k-ras: N/K-RAS;ptpn11: negative;npm1: negative;cebpa: negative;mll-ptd: negative	primary	blood or bone marrow	na	na	na	none	na	no	none	na	na	na
24.4809	7.82836	5	GSM446141	GSE17855	Cancer	Leukemia	AML	na	CN-AML	flt3-itd: negative;c-kit: negative;n/k-ras: N/K-RAS;ptpn11: negative;npm1: NPM1;cebpa: negative;mll-ptd: negative	primary	blood or bone marrow	na	na	na	none	na	no	none	na	na	na
25.6414	10.8789	5	GSM330892	GSE13159,GSE13204	Cancer	Leukemia	AML	na	complex aberrant karyotype	na	primary	bone marrow	na	na	na	none	na	no	none	na	na	na
24.5947	5.60912	5	GSM446040	GSE17855	Cancer	Leukemia	AML	na	MLL-rearrangement	flt3-itd: negative;c-kit: negative;n/k-ras: negative;ptpn11: negative;npm1: negative;cebpa: negative;mll-ptd: negative	primary	blood or bone marrow	na	na	na	none	na	no	none	na	na	na
19.861	1.46897	5	GSM361369	GSE14468	Cancer	Leukemia	AML	na	na	CEBPA wild type	na	blood or bone marrow	mononuclear cells	>=80%	na	none	na	no	none	na	na	na
18.964	1.59385	5	GSM159029	GSE6891,GSE14468	Cancer	Leukemia	AML	na	NN	na	na	blood or bone marrow	blast cells	>=80%	na	none	na	no	none	na	na	na
23.1945	4.10271	5	GSM330537	GSE13159,GSE13204	Cancer	Leukemia	AML	na	normal karyotype	na	primary	bone marrow	na	na	na	none	na	no	none	na	na	na
23.8059	5.69786	5	GSM330545	GSE13159,GSE13204	Cancer	Leukemia	AML	na	normal karyotype	na	primary	bone marrow	na	na	na	none	na	no	none	na	na	na
22.7973	-3.4082	5	GSM330581	GSE13159,GSE13204	Cancer	Leukemia	AML	na	normal karyotype	na	primary	bone marrow	na	na	na	none	na	no	none	na	na	na
22.9158	6.29711	5	GSM330597	GSE13159,GSE13204	Cancer	Leukemia	AML	na	normal karyotype	na	primary	bone marrow	na	na	na	none	na	no	none	na	na	na
22.8258	-3.41881	5	GSM330699	GSE13159,GSE13204	Cancer	Leukemia	AML	na	normal karyotype	na	primary	bone marrow	na	na	na	none	na	no	none	na	na	na
23.9379	3.00098	5	GSM330715	GSE13159,GSE13204	Cancer	Leukemia	AML	na	normal karyotype	na	primary	bone marrow	na	na	na	none	na	no	none	na	na	na
25.1992	4.6487	5	GSM330731	GSE13159,GSE13204	Cancer	Leukemia	AML	na	normal karyotype	na	primary	bone marrow	na	na	na	none	na	no	none	na	na	na
24.7407	6.88011	5	GSM330737	GSE13159,GSE13204	Cancer	Leukemia	AML	na	normal karyotype	na	primary	bone marrow	na	na	na	none	na	no	none	na	na	na
22.8608	4.09027	5	GSM330739	GSE13159,GSE13204	Cancer	Leukemia	AML	na	normal karyotype	na	primary	bone marrow	na	na	na	none	na	no	none	na	na	na
26.8288	7.57353	5	GSM330769	GSE13159,GSE13204	Cancer	Leukemia	AML	na	normal karyotype	na	primary	bone marrow	na	na	na	none	na	no	none	na	na	na
22.0067	4.05784	5	GSM330796	GSE13159,GSE13204	Cancer	Leukemia	AML	na	normal karyotype	na	primary	bone marrow	na	na	na	none	na	no	none	na	na	na
23.7932	6.10319	5	GSM330876	GSE13159,GSE13204	Cancer	Leukemia	AML	na	normal karyotype	na	primary	bone marrow	na	na	na	none	na	no	none	na	na	na
25.2166	5.37109	5	GSM387071	GSE15434	Cancer	Leukemia	AML	na	normal karyotype	npm1: positive;flt3-itd: negative;cebpa: negative	na	bone marrow	mononuclear cells	blast cell percentage: 71	na	none	na	no	none	na	na	na
24.0881	4.72208	5	GSM387072	GSE15434	Cancer	Leukemia	AML	na	normal karyotype	npm1: positive;flt3-itd: negative;cebpa: negative	na	bone marrow	mononuclear cells	blast cell percentage: 35	na	none	na	no	none	na	na	na
24.2215	4.52366	5	GSM387091	GSE15434	Cancer	Leukemia	AML	na	normal karyotype	npm1: positive;flt3-itd: negative;cebpa: negative	na	bone marrow	mononuclear cells	blast cell percentage: 83	na	none	na	no	none	na	na	na
25.2616	5.40299	5	GSM387116	GSE15434	Cancer	Leukemia	AML	na	normal karyotype	npm1: positive;flt3-itd: positive;cebpa: negative	na	bone marrow	mononuclear cells	blast cell percentage: 68	na	none	na	no	none	na	na	na
24.4034	5.28532	5	GSM387126	GSE15434	Cancer	Leukemia	AML	na	normal karyotype	npm1: positive;flt3-itd: positive;cebpa: negative	na	bone marrow	mononuclear cells	blast cell percentage: 68	na	none	na	no	none	na	na	na
24.5943	7.05484	5	GSM330586	GSE13159,GSE13204	Cancer	Leukemia	AML	na	normal karyotype, other abnormalities	na	primary	blood	na	na	na	none	na	no	none	na	GSM376073	GSE15061
-10.5653	17.6316	6	GSM159084	GSE6891,GSE14468	Cancer	Leukemia	AML	M1	idt(16)	na	na	blood or bone marrow	blast cells	>=80%	na	none	na	no	none	na	na	na
-9.21433	18.9149	6	GSM726194	GSE10358	Cancer	Leukemia	AML	M1	inv(16)	na	na	bone marrow	none	blast%: 73	na	na	na	no	none	na	na	na
-10.9658	18.084	6	GSM158904	GSE6891,GSE14468	Cancer	Leukemia	AML	M2	idt(16)	na	na	blood or bone marrow	blast cells	>=80%	na	none	na	no	none	na	na	na
-9.15076	18.5632	6	GSM726211	GSE10358	Cancer	Leukemia	AML	M2	inv(16)	na	na	bone marrow	none	blast%: 55	na	na	na	no	none	na	na	na
-11.2306	19.1006	6	GSM361353	GSE14468	Cancer	Leukemia	AML	M2	na	CEBPA wild type	na	blood or bone marrow	mononuclear cells	>=80%	na	none	na	no	none	na	na	na
-8.27736	19.1918	6	GSM726177	GSE10358	Cancer	Leukemia	AML	M4	del(16)	na	na	bone marrow	none	blast%: 54	na	na	na	no	none	na	na	na
-6.57892	17.7876	6	GSM158914	GSE6891,GSE14468	Cancer	Leukemia	AML	M4	idt(16)	na	na	blood or bone marrow	blast cells	>=80%	na	none	na	no	none	na	na	na
-6.0748	19.2328	6	GSM158959	GSE6891,GSE14468	Cancer	Leukemia	AML	M4	idt(16)	na	na	blood or bone marrow	blast cells	>=80%	na	none	na	no	none	na	na	na
-10.5691	18.0234	6	GSM158993	GSE6891,GSE14468	Cancer	Leukemia	AML	M4	idt(16)	na	na	blood or bone marrow	blast cells	>=80%	na	none	na	no	none	na	na	na
-10.7397	18.1325	6	GSM158999	GSE6891,GSE14468	Cancer	Leukemia	AML	M4	idt(16)	na	na	blood or bone marrow	blast cells	>=80%	na	none	na	no	none	na	na	na
-11.4959	18.1726	6	GSM159006	GSE6891,GSE14468	Cancer	Leukemia	AML	M4	idt(16)	na	na	blood or bone marrow	blast cells	>=80%	na	none	na	no	none	na	na	na
-5.82092	17.6028	6	GSM159026	GSE6891,GSE14468	Cancer	Leukemia	AML	M4	idt(16)	na	na	blood or bone marrow	blast cells	>=80%	na	none	na	no	none	na	na	na
-10.5674	17.8669	6	GSM159031	GSE6891,GSE14468	Cancer	Leukemia	AML	M4	idt(16)	na	na	blood or bone marrow	blast cells	>=80%	na	none	na	no	none	na	na	na
-6.74889	18.5941	6	GSM159059	GSE6891,GSE14468	Cancer	Leukemia	AML	M4	idt(16)	na	na	blood or bone marrow	blast cells	>=80%	na	none	na	no	none	na	na	na
-10.0131	11.5715	6	GSM159083	GSE6891,GSE14468	Cancer	Leukemia	AML	M4	idt(16)	na	na	blood or bone marrow	blast cells	>=80%	na	none	na	no	none	na	na	na
-6.96746	17.5316	6	GSM159149	GSE6891,GSE14468	Cancer	Leukemia	AML	M4	idt(16)	na	na	blood or bone marrow	blast cells	>=80%	na	none	na	no	none	na	na	na
-9.08259	18.5326	6	GSM726224	GSE10358	Cancer	Leukemia	AML	M4	inv(16)	flt3 itd: positive	na	bone marrow	none	blast%: 69	na	na	na	no	none	na	na	na
-9.38407	17.8749	6	GSM726242	GSE10358	Cancer	Leukemia	AML	M4	inv(16)	flt3 mutated	na	bone marrow	none	blast%: 82	na	na	na	no	none	na	na	na
-9.26076	18.7487	6	GSM726223	GSE10358	Cancer	Leukemia	AML	M4	inv(16)	na	na	bone marrow	none	blast%: 52	na	na	na	no	none	na	na	na
-6.12457	17.3612	6	GSM726230	GSE10358	Cancer	Leukemia	AML	M4	inv(16)	na	na	bone marrow	none	blast%: 40	na	na	na	no	none	na	na	na
-8.42733	18.9187	6	GSM726259	GSE10358	Cancer	Leukemia	AML	M4	inv(16)	na	na	bone marrow	none	blast%: 40	na	na	na	no	none	na	na	na
-7.53055	18.4265	6	GSM262065	GSE10358,GSE12662	Cancer	Leukemia	AML	M4	inv(16)(p13q22)	flt3 d835: 0;flt3 itd: 0;npm1 ins: 0	na	bone marrow	na	na	na	na	na	no	none	na	na	na
-11.9677	14.2492	6	GSM262131	GSE10358	Cancer	Leukemia	AML	M4	inv(16)(p13q22)	flt3 d835: 0;flt3 itd: 0;npm1 ins: 0	na	bone marrow	na	na	na	na	na	no	none	na	na	na
-9.04503	16.3779	6	GSM262171	GSE10358	Cancer	Leukemia	AML	M4	inv(16)(p13q22)	flt3 d835: 0;flt3 itd: 0;npm1 ins: 0	na	bone marrow	na	na	na	na	na	no	none	na	na	na
-8.90297	17.8483	6	GSM262181	GSE10358	Cancer	Leukemia	AML	M4	inv(16)(p13q22)	flt3 d835: 0;flt3 itd: 0;npm1 ins: 0	na	bone marrow	na	na	na	na	na	no	none	na	na	na
-8.19238	16.9835	6	GSM262210	GSE10358	Cancer	Leukemia	AML	M4	inv(16)(p13q22)	flt3 d835: 0;flt3 itd: 0;npm1 ins: 0	na	bone marrow	na	na	na	na	na	no	none	na	na	na
-8.24403	14.3146	6	GSM262216	GSE10358	Cancer	Leukemia	AML	M4	inv(16)(p13q22)	flt3 d835: 0;flt3 itd: 0;npm1 ins: 0	na	bone marrow	na	na	na	na	na	no	none	na	na	na
-7.81674	19.5306	6	GSM262092	GSE10358,GSE12662	Cancer	Leukemia	AML	M4	inv(16)(p13q22)	flt3 d835: 0;flt3 itd: 1;npm1 ins: 0	na	bone marrow	na	na	na	na	na	no	none	na	na	na
-8.52752	14.8504	6	GSM262133	GSE10358	Cancer	Leukemia	AML	M4	inv(16)(p13q22) + 22	flt3 d835: 0;flt3 itd: 0;npm1 ins: 0	na	bone marrow	na	na	na	na	na	no	none	na	na	na
-9.15612	15.6791	6	GSM262208	GSE10358	Cancer	Leukemia	AML	M4	inv(16)(p13q22) +22	flt3 d835: 0;flt3 itd: 0;npm1 ins: 0	na	bone marrow	na	na	na	na	na	no	none	na	na	na
-8.48982	14.541	6	GSM262157	GSE10358	Cancer	Leukemia	AML	M4	inv(16)(p13q22) +Y	flt3 d835: 0;flt3 itd: 0;npm1 ins: 0	na	bone marrow	na	na	na	na	na	no	none	na	na	na
-10.1762	16.9109	6	GSM262182	GSE10358	Cancer	Leukemia	AML	M4	inv(16)(p13q22) add(20)(q13.3)	flt3 d835: 0;flt3 itd: 0;npm1 ins: 0	na	bone marrow	na	na	na	na	na	no	none	na	na	na
-7.13196	18.2281	6	GSM262042	GSE10358,GSE12662	Cancer	Leukemia	AML	M4	inv(16)(p13q22) t(2;4)(q34;q21)	flt3 d835: 0;flt3 itd: 0;npm1 ins: 0	na	bone marrow	na	na	na	na	na	no	none	na	na	na
-5.96104	18.281	6	GSM158980	GSE6891,GSE14468	Cancer	Leukemia	AML	M4	na	na	na	blood or bone marrow	blast cells	>=80%	na	none	na	no	none	na	na	na
-4.93609	17.333	6	GSM262043	GSE10358,GSE12662	Cancer	Leukemia	AML	M4	Normal	flt3 d835: 0;flt3 itd: 0;npm1 ins: 0	na	bone marrow	na	na	na	na	na	no	none	na	na	na
-8.29938	14.3182	6	GSM262197	GSE10358	Cancer	Leukemia	AML	M4	Normal	flt3 d835: 0;flt3 itd: 0;npm1 ins: 1	na	bone marrow	na	na	na	na	na	no	none	na	na	na
-15.178	14.56	6	GSM1254273	GSE10358	Cancer	Leukemia	AML	M4	normal karyotype	na	primary	bone marrow	none	na	na	none	na	no	none	na	na	na
-11.7404	15.4534	6	GSM262160	GSE10358	Cancer	Leukemia	AML	M4	t(16;16)(p13;q22) +22	flt3 d835: 1;flt3 itd: 0;npm1 ins: 0	na	bone marrow	na	na	na	na	na	no	none	na	na	na
-14.6536	15.479	6	GSM158968	GSE6891,GSE14468	Cancer	Leukemia	AML	M4eo	+8	na	na	blood or bone marrow	blast cells	>=80%	na	none	na	no	none	na	na	na
-6.85654	17.5271	6	GSM159012	GSE6891,GSE14468	Cancer	Leukemia	AML	M4eo	idt(16)	na	na	blood or bone marrow	blast cells	>=80%	na	none	na	no	none	na	na	na
-12.5195	15.8431	6	GSM330464	GSE13159,GSE13204	Cancer	Leukemia	AML	M4eo	inv(16)	na	primary	bone marrow	na	na	na	none	na	no	none	na	na	na
-15.186	14.1981	6	GSM330465	GSE13159,GSE13204	Cancer	Leukemia	AML	M4eo	inv(16)	na	primary	bone marrow	na	na	na	none	na	no	none	na	na	na
-9.47075	22.2501	6	GSM330466	GSE13159,GSE13204	Cancer	Leukemia	AML	M4eo	inv(16)	na	primary	bone marrow	na	na	na	none	na	no	none	na	na	na
-7.76063	21.6667	6	GSM330467	GSE13159,GSE13204	Cancer	Leukemia	AML	M4eo	inv(16)	na	primary	bone marrow	na	na	na	none	na	no	none	na	na	na
-10.5683	20.2646	6	GSM330468	GSE13159,GSE13204	Cancer	Leukemia	AML	M4eo	inv(16)	na	primary	bone marrow	na	na	na	none	na	no	none	na	na	na
-9.46028	20.5568	6	GSM330469	GSE13159,GSE13204	Cancer	Leukemia	AML	M4eo	inv(16)	na	primary	bone marrow	mononuclear cells	na	na	none	na	no	none	na	GSM352838	GSE14062
-10.3486	22.4365	6	GSM330470	GSE13159,GSE13204	Cancer	Leukemia	AML	M4eo	inv(16)	na	primary	bone marrow	na	na	na	none	na	no	none	na	na	na
-7.21387	22.9524	6	GSM330471	GSE13159,GSE13204	Cancer	Leukemia	AML	M4eo	inv(16)	na	primary	bone marrow	na	na	na	none	na	no	none	na	na	na
-10.3127	21.6482	6	GSM330472	GSE13159,GSE13204	Cancer	Leukemia	AML	M4eo	inv(16)	na	primary	bone marrow	mononuclear cells	na	na	none	na	no	none	na	GSM352839	GSE14062
-7.46889	22.2577	6	GSM330473	GSE13159,GSE13204	Cancer	Leukemia	AML	M4eo	inv(16)	na	primary	bone marrow	na	na	na	none	na	no	none	na	na	na
-7.97637	21.1101	6	GSM330474	GSE13159,GSE13204	Cancer	Leukemia	AML	M4eo	inv(16)	na	primary	bone marrow	na	na	na	none	na	no	none	na	na	na
-7.45181	22.7923	6	GSM330475	GSE13159,GSE13204	Cancer	Leukemia	AML	M4eo	inv(16)	na	primary	bone marrow	na	na	na	none	na	no	none	na	na	na
-9.1695	20.6611	6	GSM330477	GSE13159,GSE13204	Cancer	Leukemia	AML	M4eo	inv(16)	na	primary	bone marrow	na	na	na	none	na	no	none	na	na	na
-10.4763	20.1856	6	GSM330479	GSE13159,GSE13204	Cancer	Leukemia	AML	M4eo	inv(16)	na	primary	bone marrow	na	na	na	none	na	no	none	na	na	na
-10.0984	19.297	6	GSM330480	GSE13159,GSE13204	Cancer	Leukemia	AML	M4eo	inv(16)	na	primary	bone marrow	na	na	na	none	na	no	none	na	na	na
-11.9446	16.0718	6	GSM330481	GSE13159,GSE13204	Cancer	Leukemia	AML	M4eo	inv(16)	na	primary	bone marrow	na	na	na	none	na	no	none	na	na	na
-8.76224	22.2404	6	GSM330482	GSE13159,GSE13204	Cancer	Leukemia	AML	M4eo	inv(16)	na	primary	bone marrow	na	na	na	none	na	no	none	na	na	na
-7.61	22.3704	6	GSM330483	GSE13159,GSE13204	Cancer	Leukemia	AML	M4eo	inv(16)	na	primary	bone marrow	na	na	na	none	na	no	none	na	na	na
-9.77526	19.4522	6	GSM330484	GSE13159,GSE13204	Cancer	Leukemia	AML	M4eo	inv(16)	na	primary	bone marrow	na	na	na	none	na	no	none	na	na	na
-9.40954	21.6125	6	GSM330485	GSE13159,GSE13204	Cancer	Leukemia	AML	M4eo	inv(16)	na	primary	bone marrow	na	na	na	none	na	no	none	na	na	na
-8.64472	15.8105	6	GSM330486	GSE13159,GSE13204	Cancer	Leukemia	AML	M4eo	inv(16)	na	primary	bone marrow	na	na	na	none	na	no	none	na	na	na
-11.5636	16.9968	6	GSM330487	GSE13159,GSE13204	Cancer	Leukemia	AML	M4eo	inv(16)	na	primary	bone marrow	na	na	na	none	na	no	none	na	na	na
-11.4157	15.9266	6	GSM330488	GSE13159,GSE13204	Cancer	Leukemia	AML	M4eo	inv(16)	na	primary	bone marrow	na	na	na	none	na	no	none	na	na	na
-8.89202	21.0818	6	GSM330489	GSE13159,GSE13204	Cancer	Leukemia	AML	M4eo	inv(16)	na	primary	bone marrow	na	na	na	none	na	no	none	na	na	na
-9.24891	21.808	6	GSM330490	GSE13159,GSE13204	Cancer	Leukemia	AML	M4eo	inv(16)	na	primary	bone marrow	mononuclear cells	na	na	none	na	no	none	na	GSM352827	GSE14062
-9.35836	22.0046	6	GSM330491	GSE13159,GSE13204	Cancer	Leukemia	AML	M4eo	inv(16)	na	primary	bone marrow	na	na	na	none	na	no	none	na	na	na
-10.0913	18.2321	6	GSM159124	GSE6891,GSE14468	Cancer	Leukemia	AML	M5	idt(16)	na	na	blood or bone marrow	blast cells	>=80%	na	none	na	no	none	na	na	na
-5.94942	18.2138	6	GSM158969	GSE6891,GSE14468	Cancer	Leukemia	AML	M5	NN	na	na	blood or bone marrow	blast cells	>=80%	na	none	na	no	none	na	na	na
-6.41033	16.5344	6	GSM446147	GSE17855	Cancer	Leukemia	AML	na	inv(16)	flt3-itd: FLT3-ITD;c-kit: negative;n/k-ras: negative;ptpn11: negative;npm1: negative;cebpa: negative;mll-ptd: negative	primary	blood or bone marrow	na	na	na	none	na	no	none	na	na	na
-10.1965	15.8419	6	GSM445939	GSE17855,GSE22056	Cancer	Leukemia	AML	na	inv(16)	flt3-itd: negative;c-kit: C-KIT;n/k-ras: negative;ptpn11: negative;npm1: negative;cebpa: negative;mll-ptd: negative	primary	blood or bone marrow	na	na	na	none	na	no	none	na	na	na
-10.1675	15.3269	6	GSM445940	GSE17855,GSE22056	Cancer	Leukemia	AML	na	inv(16)	flt3-itd: negative;c-kit: C-KIT;n/k-ras: negative;ptpn11: negative;npm1: negative;cebpa: negative;mll-ptd: negative	primary	blood or bone marrow	na	na	na	none	na	no	none	na	na	na
-10.5483	16.4441	6	GSM445965	GSE17855,GSE22056	Cancer	Leukemia	AML	na	inv(16)	flt3-itd: negative;c-kit: C-KIT;n/k-ras: negative;ptpn11: negative;npm1: negative;cebpa: negative;mll-ptd: negative	primary	blood or bone marrow	na	na	na	none	na	no	none	na	na	na
-10.5282	15.6962	6	GSM446015	GSE17855	Cancer	Leukemia	AML	na	inv(16)	flt3-itd: negative;c-kit: C-KIT;n/k-ras: negative;ptpn11: negative;npm1: negative;cebpa: negative;mll-ptd: negative	primary	blood or bone marrow	na	na	na	none	na	no	none	na	na	na
-12.1643	14.5325	6	GSM446020	GSE17855	Cancer	Leukemia	AML	na	inv(16)	flt3-itd: negative;c-kit: C-KIT;n/k-ras: negative;ptpn11: negative;npm1: negative;cebpa: negative;mll-ptd: negative	primary	blood or bone marrow	na	na	na	none	na	no	none	na	na	na
-11.301	15.1739	6	GSM446047	GSE17855,GSE22056	Cancer	Leukemia	AML	na	inv(16)	flt3-itd: negative;c-kit: C-KIT;n/k-ras: negative;ptpn11: negative;npm1: negative;cebpa: negative;mll-ptd: negative	primary	blood or bone marrow	na	na	na	none	na	no	none	na	na	na
-10.9899	15.276	6	GSM446088	GSE17855,GSE22056	Cancer	Leukemia	AML	na	inv(16)	flt3-itd: negative;c-kit: C-KIT;n/k-ras: negative;ptpn11: negative;npm1: negative;cebpa: negative;mll-ptd: negative	primary	blood or bone marrow	na	na	na	none	na	no	none	na	na	na
-11.0628	15.9676	6	GSM446127	GSE17855	Cancer	Leukemia	AML	na	inv(16)	flt3-itd: negative;c-kit: C-KIT;n/k-ras: negative;ptpn11: negative;npm1: negative;cebpa: negative;mll-ptd: negative	primary	blood or bone marrow	na	na	na	none	na	no	none	na	na	na
-7.21442	16.463	6	GSM445966	GSE17855,GSE22056	Cancer	Leukemia	AML	na	inv(16)	flt3-itd: negative;c-kit: negative;n/k-ras: N/K-RAS;ptpn11: negative;npm1: negative;cebpa: negative;mll-ptd: negative	primary	blood or bone marrow	na	na	na	none	na	no	none	na	na	na
-7.44728	15.9248	6	GSM445995	GSE17855	Cancer	Leukemia	AML	na	inv(16)	flt3-itd: negative;c-kit: negative;n/k-ras: N/K-RAS;ptpn11: negative;npm1: negative;cebpa: negative;mll-ptd: negative	primary	blood or bone marrow	na	na	na	none	na	no	none	na	na	na
-7.48817	17.0931	6	GSM446019	GSE17855	Cancer	Leukemia	AML	na	inv(16)	flt3-itd: negative;c-kit: negative;n/k-ras: N/K-RAS;ptpn11: negative;npm1: negative;cebpa: negative;mll-ptd: negative	primary	blood or bone marrow	na	na	na	none	na	no	none	na	na	na
-10.7491	14.6703	6	GSM446032	GSE17855	Cancer	Leukemia	AML	na	inv(16)	flt3-itd: negative;c-kit: negative;n/k-ras: N/K-RAS;ptpn11: negative;npm1: negative;cebpa: negative;mll-ptd: negative	primary	blood or bone marrow	na	na	na	none	na	no	none	na	na	na
-12.4397	13.5904	6	GSM446037	GSE17855	Cancer	Leukemia	AML	na	inv(16)	flt3-itd: negative;c-kit: negative;n/k-ras: N/K-RAS;ptpn11: negative;npm1: negative;cebpa: negative;mll-ptd: negative	primary	blood or bone marrow	na	na	na	none	na	no	none	na	na	na
-8.98237	15.5048	6	GSM446102	GSE17855	Cancer	Leukemia	AML	na	inv(16)	flt3-itd: negative;c-kit: negative;n/k-ras: N/K-RAS;ptpn11: negative;npm1: negative;cebpa: negative;mll-ptd: negative	primary	blood or bone marrow	na	na	na	none	na	no	none	na	na	na
-10.4834	15.8265	6	GSM445952	GSE17855,GSE22056	Cancer	Leukemia	AML	na	inv(16)	flt3-itd: negative;c-kit: negative;n/k-ras: negative;ptpn11: negative;npm1: negative;cebpa: negative;mll-ptd: negative	primary	blood or bone marrow	na	na	na	none	na	no	none	na	na	na
-12.2871	13.8982	6	GSM446005	GSE17855	Cancer	Leukemia	AML	na	inv(16)	flt3-itd: negative;c-kit: negative;n/k-ras: negative;ptpn11: negative;npm1: negative;cebpa: negative;mll-ptd: negative	primary	blood or bone marrow	na	na	na	none	na	no	none	na	na	na
-12.6162	13.7011	6	GSM446030	GSE17855	Cancer	Leukemia	AML	na	inv(16)	flt3-itd: negative;c-kit: negative;n/k-ras: negative;ptpn11: negative;npm1: negative;cebpa: negative;mll-ptd: negative	primary	blood or bone marrow	na	na	na	none	na	no	none	na	na	na
-9.67815	15.7027	6	GSM446033	GSE17855	Cancer	Leukemia	AML	na	inv(16)	flt3-itd: negative;c-kit: negative;n/k-ras: negative;ptpn11: negative;npm1: negative;cebpa: negative;mll-ptd: negative	primary	blood or bone marrow	na	na	na	none	na	no	none	na	na	na
-11.4311	14.4221	6	GSM446035	GSE17855	Cancer	Leukemia	AML	na	inv(16)	flt3-itd: negative;c-kit: negative;n/k-ras: negative;ptpn11: negative;npm1: negative;cebpa: negative;mll-ptd: negative	primary	blood or bone marrow	na	na	na	none	na	no	none	na	na	na
-11.336	13.3483	6	GSM446036	GSE17855	Cancer	Leukemia	AML	na	inv(16)	flt3-itd: negative;c-kit: negative;n/k-ras: negative;ptpn11: negative;npm1: negative;cebpa: negative;mll-ptd: negative	primary	blood or bone marrow	na	na	na	none	na	no	none	na	na	na
-8.00397	15.4983	6	GSM446038	GSE17855	Cancer	Leukemia	AML	na	inv(16)	flt3-itd: negative;c-kit: negative;n/k-ras: negative;ptpn11: negative;npm1: negative;cebpa: negative;mll-ptd: negative	primary	blood or bone marrow	na	na	na	none	na	no	none	na	na	na
-7.90027	15.6554	6	GSM446039	GSE17855	Cancer	Leukemia	AML	na	inv(16)	flt3-itd: negative;c-kit: negative;n/k-ras: negative;ptpn11: negative;npm1: negative;cebpa: negative;mll-ptd: negative	primary	blood or bone marrow	na	na	na	none	na	no	none	na	na	na
-11.333	15.0359	6	GSM446056	GSE17855,GSE22056	Cancer	Leukemia	AML	na	inv(16)	flt3-itd: negative;c-kit: negative;n/k-ras: negative;ptpn11: negative;npm1: negative;cebpa: negative;mll-ptd: negative	primary	blood or bone marrow	na	na	na	none	na	no	none	na	na	na
-11.1243	16.5617	6	GSM446119	GSE17855	Cancer	Leukemia	AML	na	inv(16)	flt3-itd: negative;c-kit: negative;n/k-ras: negative;ptpn11: negative;npm1: negative;cebpa: negative;mll-ptd: negative	primary	blood or bone marrow	na	na	na	none	na	no	none	na	na	na
-11.032	16.6102	6	GSM446120	GSE17855	Cancer	Leukemia	AML	na	inv(16)	flt3-itd: negative;c-kit: negative;n/k-ras: negative;ptpn11: negative;npm1: negative;cebpa: negative;mll-ptd: negative	primary	blood or bone marrow	na	na	na	none	na	no	none	na	na	na
-8.93715	16.497	6	GSM446143	GSE17855	Cancer	Leukemia	AML	na	inv(16)	flt3-itd: negative;c-kit: negative;n/k-ras: negative;ptpn11: negative;npm1: negative;cebpa: negative;mll-ptd: negative	primary	blood or bone marrow	na	na	na	none	na	no	none	na	na	na
-8.21553	20.0223	6	GSM330476	GSE13159,GSE13204	Cancer	Leukemia	AML	na	inv16, t(16;16)	na	primary	bone marrow	mononuclear cells	na	na	none	na	no	none	na	GSM352834	GSE14062
-9.13877	22.2161	6	GSM330478	GSE13159,GSE13204	Cancer	Leukemia	AML	na	inv16, t(16;16)	na	primary	bone marrow	mononuclear cells	na	na	none	na	no	none	na	GSM352835	GSE14062
-15.3331	13.5853	6	GSM426406	GSE17054	Cancer	Leukemia	AML	na	na	na	na	bone marrow	Lin-CD34+CD38-CD90- leukemic stem cells	na	na	none	na	no	none	na	na	na
-15.3349	13.5385	6	GSM426411	GSE17054	Cancer	Leukemia	AML	na	na	na	na	bone marrow	Lin-CD34+CD38-CD90- leukemic stem cells	na	na	none	na	no	none	na	na	na
-10.0964	11.5098	6	GSM330622	GSE13159,GSE13204	Cancer	Leukemia	AML	na	normal karyotype	na	primary	bone marrow	na	na	na	none	na	no	none	na	na	na
-5.33228	15.2373	6	GSM330657	GSE13159,GSE13204	Cancer	Leukemia	AML	na	normal karyotype	na	primary	bone marrow	na	na	na	none	na	no	none	na	na	na
-12.1788	22.6824	6	GSM330744	GSE13159,GSE13204	Cancer	Leukemia	AML	na	normal karyotype	na	primary	bone marrow	na	na	na	none	na	no	none	na	GSM376156	GSE15061
-13.2368	14.9981	6	GSM330812	GSE13159,GSE13204	Cancer	Leukemia	AML	na	normal karyotype	na	primary	bone marrow	na	na	na	none	na	no	none	na	na	na
-5.24774	15.1147	6	GSM330874	GSE13159,GSE13204	Cancer	Leukemia	AML	na	normal karyotype, other abnormalities	na	primary	bone marrow	na	na	na	none	na	no	none	na	GSM376241	GSE15061
-15.9417	10.7974	6	GSM445948	GSE17855,GSE22056	Cancer	Leukemia	AML	na	remaining cytogenetics	flt3-itd: negative;c-kit: negative;n/k-ras: negative;ptpn11: negative;npm1: negative;cebpa: negative;mll-ptd: negative	primary	blood or bone marrow	na	na	na	none	na	no	none	na	na	na
-15.9302	10.8158	6	GSM446042	GSE17855,GSE22056	Cancer	Leukemia	AML	na	remaining cytogenetics	flt3-itd: negative;c-kit: negative;n/k-ras: negative;ptpn11: negative;npm1: negative;cebpa: negative;mll-ptd: negative	primary	blood or bone marrow	na	na	na	none	na	no	none	na	na	na
-7.05481	12.651	6	GSM446070	GSE17855,GSE22056	Cancer	Leukemia	AML	na	remaining cytogenetics	flt3-itd: negative;c-kit: negative;n/k-ras: negative;ptpn11: negative;npm1: negative;cebpa: negative;mll-ptd: negative	primary	blood or bone marrow	na	na	na	none	na	no	none	na	na	na
31.1558	-9.01984	7	GSM159094	GSE6891,GSE14468	Cancer	Leukemia	AML	M0	NN	na	na	blood or bone marrow	mononuclear cells	>=80%	na	none	na	no	none	na	na	na
31.9131	-4.86011	7	GSM262173	GSE10358	Cancer	Leukemia	AML	M0	t(11;19)(q23;p13); +X	flt3 d835: 0;flt3 itd: 0;npm1 ins: 0	na	bone marrow	na	na	na	na	na	no	none	na	na	na
26.0274	-5.07744	7	GSM1254274	GSE10358	Cancer	Leukemia	AML	M1	normal karyotype	na	primary	bone marrow	none	na	na	none	na	no	none	na	na	na
32.3554	-5.54331	7	GSM330430	GSE13159,GSE13204	Cancer	Leukemia	AML	M3	t(15;17)	na	primary	bone marrow	na	na	na	none	na	no	none	na	na	na
31.5172	-6.4394	7	GSM330498	GSE13159,GSE13204	Cancer	Leukemia	AML	M4	MLL	na	primary	bone marrow	na	na	na	none	na	no	none	na	na	na
27.4485	-10.3767	7	GSM330502	GSE13159,GSE13204	Cancer	Leukemia	AML	M4	MLL	na	primary	bone marrow	na	na	na	none	na	no	none	na	na	na
31.353	-10.4423	7	GSM330503	GSE13159,GSE13204	Cancer	Leukemia	AML	M4	MLL	na	primary	bone marrow	na	na	na	none	na	no	none	na	na	na
30.6946	-10.6827	7	GSM330506	GSE13159,GSE13204	Cancer	Leukemia	AML	M4	MLL	na	primary	bone marrow	na	na	na	none	na	no	none	na	na	na
32.5161	-9.58282	7	GSM330508	GSE13159,GSE13204	Cancer	Leukemia	AML	M4	MLL	na	primary	bone marrow	na	na	na	none	na	no	none	na	na	na
31.9877	-8.5937	7	GSM330512	GSE13159,GSE13204	Cancer	Leukemia	AML	M4	MLL	na	primary	bone marrow	na	na	na	none	na	no	none	na	na	na
33.3421	-7.12171	7	GSM330516	GSE13159,GSE13204	Cancer	Leukemia	AML	M4	MLL	na	primary	blood	na	na	na	none	na	no	none	na	na	na
30.0604	-9.36996	7	GSM330523	GSE13159,GSE13204	Cancer	Leukemia	AML	M4	MLL	na	primary	bone marrow	na	na	na	none	na	no	none	na	na	na
28.1671	-5.91726	7	GSM330524	GSE13159,GSE13204	Cancer	Leukemia	AML	M4	MLL	na	primary	bone marrow	na	na	na	none	na	no	none	na	na	na
31.8084	-7.71568	7	GSM330525	GSE13159,GSE13204	Cancer	Leukemia	AML	M4	MLL	na	primary	blood	na	na	na	none	na	no	none	na	na	na
31.5744	-10.4654	7	GSM726235	GSE10358	Cancer	Leukemia	AML	M5	-7,t(9;11)	na	na	bone marrow	none	blast%: 81	na	na	na	no	none	na	na	na
28.386	-11.5616	7	GSM158868	GSE6891,GSE14468	Cancer	Leukemia	AML	M5	-5/7(q)	na	na	blood or bone marrow	blast cells	>=80%	na	none	na	no	none	na	na	na
28.7794	-9.5737	7	GSM159051	GSE6891,GSE14468	Cancer	Leukemia	AML	M5	MLL	na	na	blood or bone marrow	blast cells	>=80%	na	none	na	no	none	na	na	na
29.2655	-6.55709	7	GSM159008	GSE6891,GSE14468	Cancer	Leukemia	AML	M5	na	na	na	blood or bone marrow	blast cells	>=80%	na	none	na	no	none	na	na	na
28.899	-9.61001	7	GSM159131	GSE6891,GSE14468	Cancer	Leukemia	AML	M5	na	na	na	blood or bone marrow	blast cells	>=80%	na	none	na	no	none	na	na	na
29.8987	-10.4356	7	GSM158981	GSE6891,GSE14468	Cancer	Leukemia	AML	M5	NN	na	na	blood or bone marrow	blast cells	>=80%	na	none	na	no	none	na	na	na
30.2333	-10.8852	7	GSM262110	GSE10358	Cancer	Leukemia	AML	M5	Normal	flt3 d835: 0;flt3 itd: 0;npm1 ins: 0	na	bone marrow	na	na	na	na	na	no	none	na	na	na
29.3115	-10.3411	7	GSM158937	GSE6891,GSE14468	Cancer	Leukemia	AML	M5	other	na	na	blood or bone marrow	blast cells	>=80%	na	none	na	no	none	na	na	na
29.936	-10.4688	7	GSM158956	GSE6891,GSE14468	Cancer	Leukemia	AML	M5	other	na	na	blood or bone marrow	blast cells	>=80%	na	none	na	no	none	na	na	na
29.475	-10.1566	7	GSM159060	GSE6891,GSE14468	Cancer	Leukemia	AML	M5	other	na	na	blood or bone marrow	blast cells	>=80%	na	none	na	no	none	na	na	na
26.9133	-5.0022	7	GSM726234	GSE10358	Cancer	Leukemia	AML	M5	t(6;11)	na	na	bone marrow	none	blast%: 95	na	na	na	no	none	na	na	na
27.1233	-5.09841	7	GSM726249	GSE10358	Cancer	Leukemia	AML	M5	t(9;11)	na	na	bone marrow	none	blast%: 89	na	na	na	no	none	na	na	na
31.1564	-9.73333	7	GSM262117	GSE10358	Cancer	Leukemia	AML	M5	-X	flt3 d835: 0;flt3 itd: 0;npm1 ins: 0	na	bone marrow	na	na	na	na	na	no	none	na	na	na
28.1739	-7.91119	7	GSM446001	GSE17855	Cancer	Leukemia	AML	na	CN-AML	flt3-itd: negative;c-kit: negative;n/k-ras: negative;ptpn11: negative;npm1: negative;cebpa: negative;mll-ptd: negative	primary	blood or bone marrow	na	na	na	none	na	no	none	na	na	na
31.8215	-9.71497	7	GSM187743	GSE7757	Cancer	Leukemia	AML	na	MLL	na	primary	bone marrow	mononuclear cells	na	na	none	na	no	none	na	GSM330497	GSE13159,GSE13204
28.0353	-9.73353	7	GSM352865	GSE14062	Cancer	Leukemia	AML	na	MLL	na	primary	bone marrow	mononuclear cells	na	na	none	na	no	none	na	na	na
28.1242	-5.93135	7	GSM352868	GSE14062	Cancer	Leukemia	AML	na	MLL	na	primary	bone marrow	mononuclear cells	na	na	none	na	no	none	na	na	na
31.6436	-6.534	7	GSM352869	GSE14062	Cancer	Leukemia	AML	na	MLL	na	primary	bone marrow	mononuclear cells	na	na	none	na	no	none	na	na	na
32.0608	-8.62331	7	GSM352871	GSE14062	Cancer	Leukemia	AML	na	MLL	na	primary	bone marrow	mononuclear cells	na	na	none	na	no	none	na	na	na
33.3562	-7.13612	7	GSM352872	GSE14062	Cancer	Leukemia	AML	na	MLL	na	primary	bone marrow	mononuclear cells	na	na	none	na	no	none	na	na	na
30.8241	-5.53905	7	GSM446085	GSE17855,GSE22056	Cancer	Leukemia	AML	na	MLL-rearrangement	flt3-itd: negative;c-kit: C-KIT;n/k-ras: negative;ptpn11: negative;npm1: negative;cebpa: negative;mll-ptd: negative	primary	blood or bone marrow	na	na	na	none	na	no	none	na	na	na
30.1593	-7.84809	7	GSM446121	GSE17855	Cancer	Leukemia	AML	na	MLL-rearrangement	flt3-itd: negative;c-kit: negative;n/k-ras: N/K-RAS;ptpn11: negative;npm1: negative;cebpa: negative;mll-ptd: MLL-PTD	primary	blood or bone marrow	na	na	na	none	na	no	none	na	na	na
29.6019	-8.17816	7	GSM445936	GSE17855,GSE22056	Cancer	Leukemia	AML	na	MLL-rearrangement	flt3-itd: negative;c-kit: negative;n/k-ras: N/K-RAS;ptpn11: negative;npm1: negative;cebpa: negative;mll-ptd: negative	primary	blood or bone marrow	na	na	na	none	na	no	none	na	na	na
28.8172	-7.999	7	GSM445947	GSE17855,GSE22056	Cancer	Leukemia	AML	na	MLL-rearrangement	flt3-itd: negative;c-kit: negative;n/k-ras: N/K-RAS;ptpn11: negative;npm1: negative;cebpa: negative;mll-ptd: negative	primary	blood or bone marrow	na	na	na	none	na	no	none	na	na	na
28.4504	-8.85095	7	GSM445967	GSE17855,GSE22056	Cancer	Leukemia	AML	na	MLL-rearrangement	flt3-itd: negative;c-kit: negative;n/k-ras: N/K-RAS;ptpn11: negative;npm1: negative;cebpa: negative;mll-ptd: negative	primary	blood or bone marrow	na	na	na	none	na	no	none	na	na	na
30.6259	-7.62181	7	GSM445993	GSE17855	Cancer	Leukemia	AML	na	MLL-rearrangement	flt3-itd: negative;c-kit: negative;n/k-ras: N/K-RAS;ptpn11: negative;npm1: negative;cebpa: negative;mll-ptd: negative	primary	blood or bone marrow	na	na	na	none	na	no	none	na	na	na
29.8876	-6.98161	7	GSM446008	GSE17855	Cancer	Leukemia	AML	na	MLL-rearrangement	flt3-itd: negative;c-kit: negative;n/k-ras: N/K-RAS;ptpn11: negative;npm1: negative;cebpa: negative;mll-ptd: negative	primary	blood or bone marrow	na	na	na	none	na	no	none	na	na	na
29.9228	-2.11318	7	GSM446064	GSE17855,GSE22056	Cancer	Leukemia	AML	na	MLL-rearrangement	flt3-itd: negative;c-kit: negative;n/k-ras: N/K-RAS;ptpn11: negative;npm1: negative;cebpa: negative;mll-ptd: negative	primary	blood or bone marrow	na	na	na	none	na	no	none	na	na	na
30.5561	-6.71809	7	GSM446097	GSE17855	Cancer	Leukemia	AML	na	MLL-rearrangement	flt3-itd: negative;c-kit: negative;n/k-ras: N/K-RAS;ptpn11: negative;npm1: negative;cebpa: negative;mll-ptd: negative	primary	blood or bone marrow	na	na	na	none	na	no	none	na	na	na
30.8666	-8.25267	7	GSM445931	GSE17855,GSE22056	Cancer	Leukemia	AML	na	MLL-rearrangement	flt3-itd: negative;c-kit: negative;n/k-ras: negative;ptpn11: negative;npm1: negative;cebpa: negative;mll-ptd: negative	primary	blood or bone marrow	na	na	na	none	na	no	none	na	na	na
29.8987	-1.86961	7	GSM445942	GSE17855,GSE22056	Cancer	Leukemia	AML	na	MLL-rearrangement	flt3-itd: negative;c-kit: negative;n/k-ras: negative;ptpn11: negative;npm1: negative;cebpa: negative;mll-ptd: negative	primary	blood or bone marrow	na	na	na	none	na	no	none	na	na	na
31.1952	-4.06548	7	GSM445949	GSE17855	Cancer	Leukemia	AML	na	MLL-rearrangement	flt3-itd: negative;c-kit: negative;n/k-ras: negative;ptpn11: negative;npm1: negative;cebpa: negative;mll-ptd: negative	primary	blood or bone marrow	na	na	na	none	na	no	none	na	na	na
31.181	-5.80388	7	GSM445960	GSE17855	Cancer	Leukemia	AML	na	MLL-rearrangement	flt3-itd: negative;c-kit: negative;n/k-ras: negative;ptpn11: negative;npm1: negative;cebpa: negative;mll-ptd: negative	primary	blood or bone marrow	na	na	na	none	na	no	none	na	na	na
29.8861	-2.31666	7	GSM445968	GSE17855,GSE22056	Cancer	Leukemia	AML	na	MLL-rearrangement	flt3-itd: negative;c-kit: negative;n/k-ras: negative;ptpn11: negative;npm1: negative;cebpa: negative;mll-ptd: negative	primary	blood or bone marrow	na	na	na	none	na	no	none	na	na	na
30.911	-5.09546	7	GSM445979	GSE17855,GSE22056	Cancer	Leukemia	AML	na	MLL-rearrangement	flt3-itd: negative;c-kit: negative;n/k-ras: negative;ptpn11: negative;npm1: negative;cebpa: negative;mll-ptd: negative	primary	blood or bone marrow	na	na	na	none	na	no	none	na	na	na
30.2227	-6.94265	7	GSM445980	GSE17855,GSE22056	Cancer	Leukemia	AML	na	MLL-rearrangement	flt3-itd: negative;c-kit: negative;n/k-ras: negative;ptpn11: negative;npm1: negative;cebpa: negative;mll-ptd: negative	primary	blood or bone marrow	na	na	na	none	na	no	none	na	na	na
30.8527	-7.68439	7	GSM445982	GSE17855	Cancer	Leukemia	AML	na	MLL-rearrangement	flt3-itd: negative;c-kit: negative;n/k-ras: negative;ptpn11: negative;npm1: negative;cebpa: negative;mll-ptd: negative	primary	blood or bone marrow	na	na	na	none	na	no	none	na	na	na
29.5051	-4.32939	7	GSM445984	GSE17855	Cancer	Leukemia	AML	na	MLL-rearrangement	flt3-itd: negative;c-kit: negative;n/k-ras: negative;ptpn11: negative;npm1: negative;cebpa: negative;mll-ptd: negative	primary	blood or bone marrow	na	na	na	none	na	no	none	na	na	na
30.9778	-6.62983	7	GSM445987	GSE17855	Cancer	Leukemia	AML	na	MLL-rearrangement	flt3-itd: negative;c-kit: negative;n/k-ras: negative;ptpn11: negative;npm1: negative;cebpa: negative;mll-ptd: negative	primary	blood or bone marrow	na	na	na	none	na	no	none	na	na	na
29.9938	-3.47877	7	GSM445991	GSE17855	Cancer	Leukemia	AML	na	MLL-rearrangement	flt3-itd: negative;c-kit: negative;n/k-ras: negative;ptpn11: negative;npm1: negative;cebpa: negative;mll-ptd: negative	primary	blood or bone marrow	na	na	na	none	na	no	none	na	na	na
30.243	-4.46182	7	GSM445996	GSE17855	Cancer	Leukemia	AML	na	MLL-rearrangement	flt3-itd: negative;c-kit: negative;n/k-ras: negative;ptpn11: negative;npm1: negative;cebpa: negative;mll-ptd: negative	primary	blood or bone marrow	na	na	na	none	na	no	none	na	na	na
31.021	-8.64145	7	GSM446022	GSE17855	Cancer	Leukemia	AML	na	MLL-rearrangement	flt3-itd: negative;c-kit: negative;n/k-ras: negative;ptpn11: negative;npm1: negative;cebpa: negative;mll-ptd: negative	primary	blood or bone marrow	na	na	na	none	na	no	none	na	na	na
29.0229	-3.13839	7	GSM446028	GSE17855	Cancer	Leukemia	AML	na	MLL-rearrangement	flt3-itd: negative;c-kit: negative;n/k-ras: negative;ptpn11: negative;npm1: negative;cebpa: negative;mll-ptd: negative	primary	blood or bone marrow	na	na	na	none	na	no	none	na	na	na
30.4496	-8.81615	7	GSM446043	GSE17855,GSE22056	Cancer	Leukemia	AML	na	MLL-rearrangement	flt3-itd: negative;c-kit: negative;n/k-ras: negative;ptpn11: negative;npm1: negative;cebpa: negative;mll-ptd: negative	primary	blood or bone marrow	na	na	na	none	na	no	none	na	na	na
29.4499	-4.26335	7	GSM446048	GSE17855,GSE22056	Cancer	Leukemia	AML	na	MLL-rearrangement	flt3-itd: negative;c-kit: negative;n/k-ras: negative;ptpn11: negative;npm1: negative;cebpa: negative;mll-ptd: negative	primary	blood or bone marrow	na	na	na	none	na	no	none	na	na	na
29.3493	-8.18434	7	GSM446060	GSE17855,GSE22056	Cancer	Leukemia	AML	na	MLL-rearrangement	flt3-itd: negative;c-kit: negative;n/k-ras: negative;ptpn11: negative;npm1: negative;cebpa: negative;mll-ptd: negative	primary	blood or bone marrow	na	na	na	none	na	no	none	na	na	na
29.9161	-6.09643	7	GSM446062	GSE17855,GSE22056	Cancer	Leukemia	AML	na	MLL-rearrangement	flt3-itd: negative;c-kit: negative;n/k-ras: negative;ptpn11: negative;npm1: negative;cebpa: negative;mll-ptd: negative	primary	blood or bone marrow	na	na	na	none	na	no	none	na	na	na
29.3809	-8.17241	7	GSM446114	GSE17855	Cancer	Leukemia	AML	na	MLL-rearrangement	flt3-itd: negative;c-kit: negative;n/k-ras: negative;ptpn11: negative;npm1: negative;cebpa: negative;mll-ptd: negative	primary	blood or bone marrow	na	na	na	none	na	no	none	na	na	na
30.3767	-6.4558	7	GSM446122	GSE17855	Cancer	Leukemia	AML	na	MLL-rearrangement	flt3-itd: negative;c-kit: negative;n/k-ras: negative;ptpn11: negative;npm1: negative;cebpa: negative;mll-ptd: negative	primary	blood or bone marrow	na	na	na	none	na	no	none	na	na	na
29.8679	-5.46312	7	GSM446133	GSE17855	Cancer	Leukemia	AML	na	MLL-rearrangement	flt3-itd: negative;c-kit: negative;n/k-ras: negative;ptpn11: negative;npm1: negative;cebpa: negative;mll-ptd: negative	primary	blood or bone marrow	na	na	na	none	na	no	none	na	na	na
30.5552	-7.61495	7	GSM446135	GSE17855	Cancer	Leukemia	AML	na	MLL-rearrangement	flt3-itd: negative;c-kit: negative;n/k-ras: negative;ptpn11: negative;npm1: negative;cebpa: negative;mll-ptd: negative	primary	blood or bone marrow	na	na	na	none	na	no	none	na	na	na
29.6161	-8.8386	7	GSM446156	GSE17855	Cancer	Leukemia	AML	na	MLL-rearrangement	flt3-itd: negative;c-kit: negative;n/k-ras: negative;ptpn11: negative;npm1: negative;cebpa: negative;mll-ptd: negative	primary	blood or bone marrow	na	na	na	none	na	no	none	na	na	na
30.7151	-5.49189	7	GSM445932	GSE17855,GSE22056	Cancer	Leukemia	AML	na	MLL-rearrangement	flt3-itd: negative;c-kit: negative;n/k-ras: negative;ptpn11: PTPN11;npm1: negative;cebpa: negative;mll-ptd: negative	primary	blood or bone marrow	na	na	na	none	na	no	none	na	na	na
31.7525	-7.13879	7	GSM330825	GSE13159,GSE13204	Cancer	Leukemia	AML	na	normal karyotype	npm1: negative;flt3-itd: negative;cebpa: negative	na	bone marrow	mononuclear cells	blast cell percentage: 93	na	none	na	no	none	na	GSM376197:GSM387162:GSM400703:GSM531643	GSE15061:GSE15434:GSE16015:GSE21261
30.1688	-2.49767	7	GSM446044	GSE17855,GSE22056	Cancer	Leukemia	AML	na	remaining cytogenetics	flt3-itd: negative;c-kit: negative;n/k-ras: negative;ptpn11: negative;npm1: negative;cebpa: negative;mll-ptd: negative	primary	blood or bone marrow	na	na	na	none	na	no	none	na	na	na
31.8042	-9.71068	7	GSM187745	GSE7757	Cancer	Leukemia	AML	na	t(9;11)	na	na	bone marrow	mononuclear cells	na	na	none	na	no	none	na	na	na
30.324	-3.43453	7	GSM446003	GSE17855	Cancer	Leukemia	AML	na	unknown cytogenetics	flt3-itd: negative;c-kit: negative;n/k-ras: negative;ptpn11: negative;npm1: negative;cebpa: negative;mll-ptd: negative	primary	blood or bone marrow	na	na	na	none	na	no	none	na	na	na
3.65301	-22.2028	8	GSM726216	GSE10358	Cancer	Leukemia	AML	M1	9qh+	flt3 itd: positive;idh2: mutated;npm1: mutated	na	bone marrow	none	blast%: 86	na	na	na	no	none	na	na	na
4.54019	-22.7515	8	GSM361339	GSE14468	Cancer	Leukemia	AML	M1	na	CEBPA wild type	na	bone marrow	mononuclear cells	>=80%	na	none	na	no	none	na	na	na
2.01281	-22.5912	8	GSM158990	GSE6891,GSE14468	Cancer	Leukemia	AML	M1	na	na	na	blood or bone marrow	blast cells	>=80%	na	none	na	no	none	na	na	na
3.41123	-20.3574	8	GSM159135	GSE6891,GSE14468	Cancer	Leukemia	AML	M1	na	na	na	blood or bone marrow	blast cells	>=80%	na	none	na	no	none	na	na	na
3.11254	-20.5848	8	GSM158815	GSE6891,GSE14468	Cancer	Leukemia	AML	M1	NN	na	na	blood or bone marrow	blast cells	>=80%	na	none	na	no	none	na	na	na
4.05106	-21.2524	8	GSM159013	GSE6891,GSE14468	Cancer	Leukemia	AML	M1	NN	na	na	blood or bone marrow	blast cells	>=80%	na	none	na	no	none	na	na	na
2.5223	-23.1073	8	GSM159106	GSE6891,GSE14468	Cancer	Leukemia	AML	M1	NN	na	na	blood or bone marrow	blast cells	>=80%	na	none	na	no	none	na	na	na
3.64191	-19.8198	8	GSM262056	GSE10358,GSE12662	Cancer	Leukemia	AML	M1	Normal	flt3 d835: 0;flt3 itd: 0;npm1 ins: 1	na	bone marrow	na	na	na	na	na	no	none	na	na	na
3.31711	-19.6802	8	GSM262078	GSE10358,GSE12662	Cancer	Leukemia	AML	M1	Normal	flt3 d835: 0;flt3 itd: 0;npm1 ins: 1	na	bone marrow	na	na	na	na	na	no	none	na	na	na
3.2873	-19.9681	8	GSM262123	GSE10358,GSE12662	Cancer	Leukemia	AML	M1	Normal	flt3 d835: 0;flt3 itd: 0;npm1 ins: 1	na	bone marrow	na	na	na	na	na	no	none	na	na	na
4.48789	-20.1276	8	GSM262145	GSE10358	Cancer	Leukemia	AML	M1	Normal	flt3 d835: 0;flt3 itd: 0;npm1 ins: 1	na	bone marrow	na	na	na	na	na	no	none	na	na	na
3.90799	-21.9205	8	GSM262147	GSE10358	Cancer	Leukemia	AML	M1	Normal	flt3 d835: 0;flt3 itd: 0;npm1 ins: 1	na	bone marrow	na	na	na	na	na	no	none	na	na	na
1.86393	-20.3003	8	GSM262203	GSE10358	Cancer	Leukemia	AML	M1	Normal	flt3 d835: 0;flt3 itd: 0;npm1 ins: 1	na	bone marrow	na	na	na	na	na	no	none	na	na	na
5.13637	-22.8139	8	GSM262214	GSE10358	Cancer	Leukemia	AML	M1	Normal	flt3 d835: 0;flt3 itd: 0;npm1 ins: 1	na	bone marrow	na	na	na	na	na	no	none	na	na	na
5.10036	-23.472	8	GSM262176	GSE10358	Cancer	Leukemia	AML	M1	Normal	flt3 d835: 0;flt3 itd: 1;npm1 ins: 1	na	bone marrow	na	na	na	na	na	no	none	na	na	na
3.31348	-22.2617	8	GSM726219	GSE10358	Cancer	Leukemia	AML	M1	normal karyotype	flt3 itd: positive	npm1: mutated	bone marrow	none	blast%: 90	na	na	na	no	none	na	na	na
4.992	-21.0539	8	GSM726187	GSE10358	Cancer	Leukemia	AML	M1	normal karyotype	idh1: mutated;npm1: mutated	na	bone marrow	none	blast%: 85	na	na	na	no	none	na	na	na
2.74349	-18.7733	8	GSM1254279	GSE10358	Cancer	Leukemia	AML	M1	normal karyotype	na	primary	bone marrow	none	na	na	none	na	no	none	na	na	na
6.74064	-25.5125	8	GSM316664	GSE12417	Cancer	Leukemia	AML	M1	normal karyotype	na	primary	bone marrow	mononuclear cells	na	na	none	na	no	none	na	na	na
8.37826	-22.8438	8	GSM316673	GSE12417	Cancer	Leukemia	AML	M1	normal karyotype	na	primary	bone marrow	mononuclear cells	na	na	none	na	no	none	na	na	na
3.52998	-23.2485	8	GSM726181	GSE10358	Cancer	Leukemia	AML	M1	normal karyotype	npm1: mutated	na	bone marrow	none	blast%: 99	na	na	na	no	none	na	na	na
2.42704	-23.1215	8	GSM159002	GSE6891,GSE14468	Cancer	Leukemia	AML	M1	other	na	na	blood or bone marrow	blast cells	>=80%	na	none	na	no	none	na	na	na
2.68602	-18.6481	8	GSM726215	GSE10358	Cancer	Leukemia	AML	M2	1-50dmin,der(6)	na	na	bone marrow	none	blast%: 56	na	na	na	no	none	na	na	na
8.75092	-25.1345	8	GSM158765	GSE6891,GSE14468	Cancer	Leukemia	AML	M2	NN	na	na	blood or bone marrow	blast cells	>=80%	na	none	na	no	none	na	na	na
2.71624	-22.0659	8	GSM159101	GSE6891,GSE14468	Cancer	Leukemia	AML	M2	other	na	na	blood or bone marrow	blast cells	>=80%	na	none	na	no	none	na	na	na
5.81503	-24.6937	8	GSM330495	GSE13159,GSE13204	Cancer	Leukemia	AML	M4	MLL	na	primary	bone marrow	na	na	na	none	na	no	none	na	na	na
8.05812	-24.6904	8	GSM531609	GSE21261	Cancer	Leukemia	AML	MLD	na	na	primary	bone marrow	mononuclear cells	na	na	none	na	no	none	na	na	na
5.10793	-20.8502	8	GSM445944	GSE17855,GSE22056	Cancer	Leukemia	AML	na	CN-AML	flt3-itd: negative;c-kit: negative;n/k-ras: N/K-RAS;ptpn11: negative;npm1: NPM1;cebpa: negative;mll-ptd: negative	primary	blood or bone marrow	na	na	na	none	na	no	none	na	na	na
2.60215	-24.053	8	GSM426407	GSE17054	Cancer	Leukemia	AML	na	na	na	na	bone marrow	Lin-CD34+CD38-CD90- leukemic stem cells	na	na	none	na	no	none	na	na	na
4.98451	-24.4083	8	GSM531610	GSE21261	Cancer	Leukemia	AML	na	na	na	primary	bone marrow	mononuclear cells	na	na	none	na	no	none	na	na	na
7.8518	-24.2197	8	GSM531613	GSE21261	Cancer	Leukemia	AML	na	na	na	primary	bone marrow	mononuclear cells	na	na	none	na	no	none	na	na	na
8.38566	-24.7993	8	GSM531614	GSE21261	Cancer	Leukemia	AML	na	na	na	primary	bone marrow	mononuclear cells	na	na	none	na	no	none	na	na	na
6.55916	-18.9327	8	GSM330541	GSE13159,GSE13204	Cancer	Leukemia	AML	na	normal karyotype	na	primary	bone marrow	na	na	na	none	na	no	none	na	na	na
5.732	-18.7037	8	GSM330543	GSE13159,GSE13204	Cancer	Leukemia	AML	na	normal karyotype	na	primary	bone marrow	na	na	na	none	na	no	none	na	na	na
7.08053	-23.177	8	GSM330546	GSE13159,GSE13204	Cancer	Leukemia	AML	na	normal karyotype	na	primary	bone marrow	na	na	na	none	na	no	none	na	na	na
6.7919	-25.2788	8	GSM330552	GSE13159,GSE13204	Cancer	Leukemia	AML	na	normal karyotype	na	primary	bone marrow	na	na	na	none	na	no	none	na	na	na
3.53379	-23.3723	8	GSM330577	GSE13159,GSE13204	Cancer	Leukemia	AML	na	normal karyotype	na	primary	bone marrow	na	na	na	none	na	no	none	na	na	na
5.65904	-24.096	8	GSM330612	GSE13159,GSE13204	Cancer	Leukemia	AML	na	normal karyotype	na	primary	bone marrow	mononuclear cells	na	na	none	na	no	none	na	GSM352831	GSE14062
6.14406	-19.6962	8	GSM330704	GSE13159,GSE13204	Cancer	Leukemia	AML	na	normal karyotype	na	primary	bone marrow	na	na	na	none	na	no	none	na	na	na
3.98171	-21.9183	8	GSM330721	GSE13159,GSE13204	Cancer	Leukemia	AML	na	normal karyotype	na	primary	blood	na	na	na	none	na	no	none	na	na	na
6.7887	-24.8772	8	GSM330797	GSE13159,GSE13204	Cancer	Leukemia	AML	na	normal karyotype	na	primary	bone marrow	na	na	na	none	na	no	none	na	na	na
5.68514	-21.4617	8	GSM330817	GSE13159,GSE13204	Cancer	Leukemia	AML	na	normal karyotype	na	primary	bone marrow	na	na	na	none	na	no	none	na	na	na
7.5534	-21.2665	8	GSM387074	GSE15434	Cancer	Leukemia	AML	na	normal karyotype	npm1: negative;flt3-itd: negative;cebpa: n./a.	na	bone marrow	mononuclear cells	blast cell percentage: 63	na	none	na	no	none	na	na	na
4.30512	-24.0147	8	GSM387137	GSE15434	Cancer	Leukemia	AML	na	normal karyotype	npm1: positive;flt3-itd: negative;cebpa: n./a.	na	bone marrow	mononuclear cells	blast cell percentage: 91	na	none	na	no	none	na	na	na
6.50924	-21.3483	8	GSM387097	GSE15434	Cancer	Leukemia	AML	na	normal karyotype	npm1: positive;flt3-itd: negative;cebpa: negative	na	bone marrow	mononuclear cells	blast cell percentage: 86.5	na	none	na	no	none	na	na	na
6.94274	-22.9647	8	GSM387211	GSE15434	Cancer	Leukemia	AML	na	normal karyotype	npm1: positive;flt3-itd: negative;cebpa: negative	primary	bone marrow	mononuclear cells	blast cell percentage: 90.5	na	none	na	no	none	na	GSM400773:GSM450700:GSM531681	GSE16015:GSE18018:GSE21261
7.40476	-23.0513	8	GSM387218	GSE15434	Cancer	Leukemia	AML	na	normal karyotype	npm1: positive;flt3-itd: negative;cebpa: negative	primary	bone marrow	mononuclear cells	blast cell percentage: 76	na	none	na	no	none	na	GSM400776:GSM450702	GSE16015:GSE18018
6.06661	-22.8873	8	GSM330830	GSE13159,GSE13204	Cancer	Leukemia	AML	na	normal karyotype	npm1: positive;flt3-itd: positive;cebpa: negative	na	bone marrow	mononuclear cells	blast cell percentage: 95.5	na	none	na	no	none	na	GSM376201:GSM387164:GSM400741:GSM450675:GSM531645	GSE15061:GSE15434:GSE16015:GSE18018:GSE21261
5.79635	-22.294	8	GSM387080	GSE15434	Cancer	Leukemia	AML	na	normal karyotype	npm1: positive;flt3-itd: positive;cebpa: negative	na	bone marrow	mononuclear cells	blast cell percentage: 92.5	na	none	na	no	none	na	na	na
4.98796	-22.1496	8	GSM387088	GSE15434	Cancer	Leukemia	AML	na	normal karyotype	npm1: positive;flt3-itd: positive;cebpa: negative	na	bone marrow	mononuclear cells	blast cell percentage: 86	na	none	na	no	none	na	na	na
5.62986	-22.4517	8	GSM387099	GSE15434	Cancer	Leukemia	AML	na	normal karyotype	npm1: positive;flt3-itd: positive;cebpa: negative	na	bone marrow	mononuclear cells	blast cell percentage: 86	na	none	na	no	none	na	na	na
6.51457	-21.9191	8	GSM387115	GSE15434	Cancer	Leukemia	AML	na	normal karyotype	npm1: positive;flt3-itd: positive;cebpa: negative	na	bone marrow	mononuclear cells	blast cell percentage: 93	na	none	na	no	none	na	na	na
4.63226	-23.9044	8	GSM387118	GSE15434	Cancer	Leukemia	AML	na	normal karyotype	npm1: positive;flt3-itd: positive;cebpa: negative	na	bone marrow	mononuclear cells	blast cell percentage: n./a.	na	none	na	no	none	na	na	na
6.7597	-23.059	8	GSM387123	GSE15434	Cancer	Leukemia	AML	na	normal karyotype	npm1: positive;flt3-itd: positive;cebpa: negative	na	bone marrow	mononuclear cells	blast cell percentage: 93	na	none	na	no	none	na	na	na
7.72568	-20.6382	8	GSM387136	GSE15434	Cancer	Leukemia	AML	na	normal karyotype	npm1: positive;flt3-itd: positive;cebpa: negative	na	bone marrow	mononuclear cells	blast cell percentage: 88	na	none	na	no	none	na	na	na
5.93769	-23.4149	8	GSM387199	GSE15434	Cancer	Leukemia	AML	na	normal karyotype	npm1: positive;flt3-itd: positive;cebpa: negative	primary	blood	mononuclear cells	blast cell percentage: 94	na	none	na	no	none	na	GSM400765	GSE16015
8.87118	-23.3138	8	GSM387206	GSE15434	Cancer	Leukemia	AML	na	normal karyotype	npm1: positive;flt3-itd: positive;cebpa: negative	primary	bone marrow	mononuclear cells	blast cell percentage: 82.5	na	none	na	no	none	na	GSM400770	GSE16015
8.89805	-23.7315	8	GSM387219	GSE15434	Cancer	Leukemia	AML	na	normal karyotype	npm1: positive;flt3-itd: positive;cebpa: negative	primary	bone marrow	mononuclear cells	blast cell percentage: 85.5	na	none	na	no	none	na	GSM400777:GSM450703:GSM531686	GSE16015:GSE18018:GSE21261
8.85985	-23.5684	8	GSM387226	GSE15434	Cancer	Leukemia	AML	na	normal karyotype	npm1: positive;flt3-itd: positive;cebpa: negative	primary	bone marrow	mononuclear cells	blast cell percentage: 98	na	none	na	no	none	na	GSM400781	GSE16015
4.83881	-22.0044	8	GSM387292	GSE15434	Cancer	Leukemia	AML	na	normal karyotype	npm1: positive;flt3-itd: positive;cebpa: negative	na	bone marrow	mononuclear cells	blast cell percentage: 100	na	none	na	no	none	na	na	na
4.00209	-25.3917	8	GSM387304	GSE15434	Cancer	Leukemia	AML	na	normal karyotype	npm1: positive;flt3-itd: positive;cebpa: negative	na	bone marrow	mononuclear cells	blast cell percentage: 90	na	none	na	no	none	na	na	na
7.45443	-24.6203	8	GSM330687	GSE13159,GSE13204	Cancer	Leukemia	AML	na	normal karyotype, other abnormalities	na	primary	bone marrow	na	na	na	none	na	no	none	na	GSM376131	GSE15061
5.90015	-19.0367	8	GSM330689	GSE13159,GSE13204	Cancer	Leukemia	AML	na	normal karyotype, other abnormalities	na	primary	bone marrow	na	na	na	none	na	no	none	na	GSM376133	GSE15061
6.09141	-20.1891	8	GSM330716	GSE13159,GSE13204	Cancer	Leukemia	AML	na	normal karyotype, other abnormalities	na	primary	bone marrow	na	na	na	none	na	no	none	na	GSM376145	GSE15061
5.01171	-23.7352	8	GSM330595	GSE13159,GSE13204	Cancer	Leukemia	AML	na	other chromosomal aberrations	npm1: positive	primary	bone marrow	mononuclear cells	na	na	none	na	no	none	na	GSM376077:GSM400785	GSE15061:GSE16015
4.38922	-20.4666	8	GSM445930	GSE17855,GSE22056	Cancer	Leukemia	AML	na	remaining cytogenetics	flt3-itd: negative;c-kit: negative;n/k-ras: negative;ptpn11: negative;npm1: NPM1;cebpa: negative;mll-ptd: negative	primary	blood or bone marrow	na	na	na	none	na	no	none	na	na	na
0.589998	-20.2641	8	GSM445957	GSE17855	Cancer	Leukemia	AML	na	unknown cytogenetics	flt3-itd: negative;c-kit: negative;n/k-ras: negative;ptpn11: negative;npm1: negative;cebpa: negative;mll-ptd: negative	primary	blood or bone marrow	na	na	na	none	na	no	none	na	na	na
1.42592	-20.4192	8	GSM445956	GSE17855	Cancer	Leukemia	AML	na	unknown cytogenetics	flt3-itd: negative;c-kit: negative;n/k-ras: negative;ptpn11: negative;npm1: NPM1;cebpa: negative;mll-ptd: negative	primary	blood or bone marrow	na	na	na	none	na	no	none	na	na	na
5.49688	-20.869	8	GSM446029	GSE17855	Cancer	Leukemia	AML	na	unknown cytogenetics	flt3-itd: negative;c-kit: negative;n/k-ras: negative;ptpn11: negative;npm1: NPM1;cebpa: negative;mll-ptd: negative	primary	blood or bone marrow	na	na	na	none	na	no	none	na	na	na
5.79875	-12.7801	9	GSM726246	GSE10358	Cancer	Leukemia	AML	M0	+8	flt3 itd: positive;npm1: mutated	na	bone marrow	none	blast%: 95	na	na	na	no	none	na	na	na
-1.64867	-11.4888	9	GSM426804	GSE17061	Cancer	Leukemia	AML	M0	+8	na	na	blood or bone marrow	mononuclear cells	na	na	none	na	no	none	na	na	na
11.8624	-14.7897	9	GSM426828	GSE17061	Cancer	Leukemia	AML	M0	idic(Y)q(12)	na	na	blood or bone marrow	mononuclear cells	na	na	none	na	no	none	na	na	na
11.865	-14.7974	9	GSM159045	GSE6891,GSE14468	Cancer	Leukemia	AML	M0	na	na	na	blood or bone marrow	mononuclear cells	>=80%	na	none	na	no	none	na	na	na
7.15508	-17.2253	9	GSM426818	GSE17061	Cancer	Leukemia	AML	M0	t(11;19)(q(13;p13)	flt3 itd: positive	na	blood or bone marrow	mononuclear cells	na	na	none	na	no	none	na	na	na
0.948335	-17.7799	9	GSM726261	GSE10358	Cancer	Leukemia	AML	M1	+8	flt3 mutated;idh1: mutated	na	bone marrow	none	blast%: 91	na	na	na	no	none	na	na	na
-0.469214	-12.4254	9	GSM262188	GSE10358	Cancer	Leukemia	AML	M1	add(9)(p22)	flt3 d835: 0;flt3 itd: 1;npm1 ins: 0	na	bone marrow	na	na	na	na	na	no	none	na	na	na
7.83482	-13.5524	9	GSM726236	GSE10358	Cancer	Leukemia	AML	M1	na	dnmt3a: R882H;flt3 itd: positive;npm1: mutated	na	bone marrow	none	blast%: 92	na	na	na	no	none	na	na	na
5.70018	-13.9235	9	GSM158795	GSE6891,GSE14468	Cancer	Leukemia	AML	M1	NN	na	na	blood or bone marrow	blast cells	>=80%	na	none	na	no	none	na	na	na
5.79012	-14.2489	9	GSM158829	GSE6891,GSE14468	Cancer	Leukemia	AML	M1	NN	na	na	blood or bone marrow	blast cells	>=80%	na	none	na	no	none	na	na	na
5.82253	-13.143	9	GSM159058	GSE6891,GSE14468	Cancer	Leukemia	AML	M1	NN	na	na	blood or bone marrow	blast cells	>=80%	na	none	na	no	none	na	na	na
6.02018	-13.3869	9	GSM159100	GSE6891,GSE14468	Cancer	Leukemia	AML	M1	NN	na	na	blood or bone marrow	blast cells	>=80%	na	none	na	no	none	na	na	na
1.45444	-14.3721	9	GSM262189	GSE10358	Cancer	Leukemia	AML	M1	Normal	flt3 d835: 0;flt3 itd: 1;npm1 ins: 0	na	bone marrow	na	na	na	na	na	no	none	na	na	na
5.9183	-11.1023	9	GSM262047	GSE10358,GSE12662	Cancer	Leukemia	AML	M1	Normal	flt3 d835: 0;flt3 itd: 1;npm1 ins: 1	na	bone marrow	na	na	na	na	na	no	none	na	na	na
7.13152	-14.551	9	GSM262064	GSE10358,GSE12662	Cancer	Leukemia	AML	M1	Normal	flt3 d835: 0;flt3 itd: 1;npm1 ins: 1	na	bone marrow	na	na	na	na	na	no	none	na	na	na
3.69528	-12.4129	9	GSM262128	GSE10358	Cancer	Leukemia	AML	M1	Normal	flt3 d835: 1;flt3 itd: 0;npm1 ins: 1	na	bone marrow	na	na	na	na	na	no	none	na	na	na
7.64149	-12.3262	9	GSM726183	GSE10358	Cancer	Leukemia	AML	M1	normal karyotype	dnmt3a: F909C;flt3 itd: positive;npm1: mutated	na	bone marrow	none	blast%: 76	na	na	na	no	none	na	na	na
2.39214	-9.04139	9	GSM726178	GSE10358	Cancer	Leukemia	AML	M1	normal karyotype	flt3 itd: positive	na	bone marrow	none	blast%: 49	na	na	na	no	none	na	na	na
7.50816	-11.7469	9	GSM726188	GSE10358	Cancer	Leukemia	AML	M1	normal karyotype	flt3 itd: positive;npm1: mutated	na	bone marrow	none	blast%: 86	na	na	na	no	none	na	na	na
1.48926	-10.4668	9	GSM316679	GSE12417	Cancer	Leukemia	AML	M1	normal karyotype	na	primary	bone marrow	mononuclear cells	na	na	none	na	no	none	na	na	na
2.50939	-17.7051	9	GSM726180	GSE10358	Cancer	Leukemia	AML	M1	normal karyotype	na	na	bone marrow	none	blast%: 64	na	na	na	no	none	na	na	na
5.75495	-13.5631	9	GSM158967	GSE6891,GSE14468	Cancer	Leukemia	AML	M1	other	na	na	blood or bone marrow	blast cells	>=80%	na	none	na	no	none	na	na	na
6.68674	-11.1611	9	GSM361377	GSE14468	Cancer	Leukemia	AML	M2	na	CEBPA wild type	na	blood or bone marrow	mononuclear cells	>=80%	na	none	na	no	none	na	na	na
3.2467	-7.30141	9	GSM361380	GSE14468	Cancer	Leukemia	AML	M2	na	CEBPA wild type	na	bone marrow	mononuclear cells	>=80%	na	none	na	no	none	na	na	na
6.29954	-16.0823	9	GSM158887	GSE6891,GSE14468	Cancer	Leukemia	AML	M2	na	na	na	blood or bone marrow	blast cells	>=80%	na	none	na	no	none	na	na	na
6.23845	-16.0078	9	GSM158996	GSE6891,GSE14468	Cancer	Leukemia	AML	M2	na	na	na	blood or bone marrow	blast cells	>=80%	na	none	na	no	none	na	na	na
5.97708	-14.9654	9	GSM159067	GSE6891,GSE14468	Cancer	Leukemia	AML	M2	na	na	na	blood or bone marrow	blast cells	>=80%	na	none	na	no	none	na	na	na
6.70245	-11.435	9	GSM159127	GSE6891,GSE14468	Cancer	Leukemia	AML	M2	na	na	na	blood or bone marrow	blast cells	>=80%	na	none	na	no	none	na	na	na
6.74618	-11.2064	9	GSM158958	GSE6891,GSE14468	Cancer	Leukemia	AML	M2	NN	na	na	blood or bone marrow	blast cells	>=80%	na	none	na	no	none	na	na	na
3.7088	-12.8917	9	GSM262129	GSE10358	Cancer	Leukemia	AML	M2	Normal	flt3 d835: 0;flt3 itd: 0;npm1 ins: 1	na	bone marrow	na	na	na	na	na	no	none	na	na	na
3.6655	-11.4048	9	GSM262151	GSE10358	Cancer	Leukemia	AML	M2	Normal	flt3 d835: 0;flt3 itd: 0;npm1 ins: 1	na	bone marrow	na	na	na	na	na	no	none	na	na	na
3.14598	-11.8113	9	GSM262167	GSE10358	Cancer	Leukemia	AML	M2	Normal	flt3 d835: 0;flt3 itd: 0;npm1 ins: 1	na	bone marrow	na	na	na	na	na	no	none	na	na	na
3.34923	-10.4122	9	GSM262218	GSE10358,GSE12662	Cancer	Leukemia	AML	M2	Normal	flt3 d835: 0;flt3 itd: 0;npm1 ins: 1	na	bone marrow	na	na	na	na	na	no	none	na	na	na
7.1621	-13.7433	9	GSM262062	GSE10358,GSE12662	Cancer	Leukemia	AML	M2	Normal	flt3 d835: 0;flt3 itd: 1;npm1 ins: 0	na	bone marrow	na	na	na	na	na	no	none	na	na	na
4.48558	-14.414	9	GSM262144	GSE10358	Cancer	Leukemia	AML	M2	Normal	flt3 d835: 0;flt3 itd: 1;npm1 ins: 0	na	bone marrow	na	na	na	na	na	no	none	na	na	na
2.24438	-13.3242	9	GSM262190	GSE10358	Cancer	Leukemia	AML	M2	Normal	flt3 d835: 0;flt3 itd: 1;npm1 ins: 0	na	bone marrow	na	na	na	na	na	no	none	na	na	na
6.51145	-12.9163	9	GSM262063	GSE10358,GSE12662	Cancer	Leukemia	AML	M2	Normal	flt3 d835: 0;flt3 itd: 1;npm1 ins: 1	na	bone marrow	na	na	na	na	na	no	none	na	na	na
5.43111	-11.1561	9	GSM726203	GSE10358	Cancer	Leukemia	AML	M2	normal karyotype	dnmt3a: mutated	na	bone marrow	none	blast%: 67	na	na	na	no	none	na	na	na
8.2364	-14.0754	9	GSM726193	GSE10358	Cancer	Leukemia	AML	M2	normal karyotype	flt3 itd: 0;idh1: 0;idh2: 0	na	bone marrow	none	blast%: 80	na	na	na	no	none	na	na	na
7.04116	-12.6224	9	GSM726256	GSE10358	Cancer	Leukemia	AML	M2	normal karyotype	flt3 itd: positive;npm1: mutated	na	bone marrow	none	blast%: 63	na	na	na	no	none	na	na	na
3.06277	-16.6656	9	GSM726255	GSE10358	Cancer	Leukemia	AML	M2	normal karyotype	idh1: mutated	na	bone marrow	none	blast%: 70	na	na	na	no	none	na	na	na
1.92958	-8.05184	9	GSM726253	GSE10358	Cancer	Leukemia	AML	M2	normal karyotype	npm1: mutated	na	bone marrow	none	blast%: 53	na	na	na	no	none	na	na	na
3.20355	-7.27579	9	GSM159141	GSE6891,GSE14468	Cancer	Leukemia	AML	M2	other	na	na	blood or bone marrow	blast cells	>=80%	na	none	na	no	none	na	na	na
7.92078	-12.2055	9	GSM726237	GSE10358	Cancer	Leukemia	AML	M5	normal karyotype	dnmt3a: mutated;flt3 itd: 0;npm1: mutated	na	bone marrow	none	blast%: 90	na	na	na	no	none	na	na	na
0.577923	-12.3572	9	GSM446002	GSE17855	Cancer	Leukemia	AML	na	CN-AML	flt3-itd: FLT3-ITD;c-kit: negative;n/k-ras: negative;ptpn11: negative;npm1: negative;cebpa: negative;mll-ptd: MLL-PTD	primary	blood or bone marrow	na	na	na	none	na	no	none	na	na	na
0.749848	-12.6019	9	GSM446068	GSE17855,GSE22056	Cancer	Leukemia	AML	na	CN-AML	flt3-itd: FLT3-ITD;c-kit: negative;n/k-ras: negative;ptpn11: negative;npm1: negative;cebpa: negative;mll-ptd: MLL-PTD	primary	blood or bone marrow	na	na	na	none	na	no	none	na	na	na
-0.456655	-10.2921	9	GSM446052	GSE17855,GSE22056	Cancer	Leukemia	AML	na	CN-AML	flt3-itd: FLT3-ITD;c-kit: negative;n/k-ras: negative;ptpn11: negative;npm1: negative;cebpa: negative;mll-ptd: negative	primary	blood or bone marrow	na	na	na	none	na	no	none	na	na	na
2.70387	-13.7394	9	GSM446075	GSE17855	Cancer	Leukemia	AML	na	CN-AML	flt3-itd: FLT3-ITD;c-kit: negative;n/k-ras: negative;ptpn11: negative;npm1: negative;cebpa: negative;mll-ptd: negative	primary	blood or bone marrow	na	na	na	none	na	no	none	na	na	na
4.84415	-12.241	9	GSM446134	GSE17855	Cancer	Leukemia	AML	na	CN-AML	flt3-itd: FLT3-ITD;c-kit: negative;n/k-ras: negative;ptpn11: negative;npm1: negative;cebpa: negative;mll-ptd: negative	primary	blood or bone marrow	na	na	na	none	na	no	none	na	na	na
3.7849	-13.9321	9	GSM445937	GSE17855,GSE22056	Cancer	Leukemia	AML	na	CN-AML	flt3-itd: FLT3-ITD;c-kit: negative;n/k-ras: negative;ptpn11: negative;npm1: NPM1;cebpa: negative;mll-ptd: negative	primary	blood or bone marrow	na	na	na	none	na	no	none	na	na	na
4.91023	-14.6608	9	GSM446144	GSE17855	Cancer	Leukemia	AML	na	CN-AML	flt3-itd: FLT3-ITD;c-kit: negative;n/k-ras: negative;ptpn11: negative;npm1: NPM1;cebpa: negative;mll-ptd: negative	primary	blood or bone marrow	na	na	na	none	na	no	none	na	na	na
3.10478	-13.81	9	GSM446049	GSE17855,GSE22056	Cancer	Leukemia	AML	na	CN-AML	flt3-itd: negative;c-kit: negative;n/k-ras: N/K-RAS;ptpn11: negative;npm1: NPM1;cebpa: negative;mll-ptd: negative	primary	blood or bone marrow	na	na	na	none	na	no	none	na	na	na
-2.56864	-12.2811	9	GSM309694	GSE12326	Cancer	Leukemia	AML	na	na	na	primary	bone marrow	CD34+	na	na	none	na	no	none	na	na	na
-2.57638	-12.2866	9	GSM309695	GSE12326	Cancer	Leukemia	AML	na	na	na	primary	blood	CD34+	na	na	none	na	no	none	na	na	na
-1.95645	-14.9171	9	GSM426405	GSE17054	Cancer	Leukemia	AML	na	na	na	na	bone marrow	Lin-CD34+CD38-CD90- leukemic stem cells	na	na	none	na	no	none	na	na	na
-1.89743	-14.8576	9	GSM426408	GSE17054	Cancer	Leukemia	AML	na	na	na	na	bone marrow	Lin-CD34+CD38-CD90- leukemic stem cells	na	na	none	na	no	none	na	na	na
-2.09537	-14.9563	9	GSM426409	GSE17054	Cancer	Leukemia	AML	na	na	na	na	bone marrow	Lin-CD34+CD38-CD90- leukemic stem cells	na	na	none	na	no	none	na	na	na
-2.56746	-15.0928	9	GSM426410	GSE17054	Cancer	Leukemia	AML	na	na	na	na	bone marrow	Lin-CD34+CD38-CD90- leukemic stem cells	na	na	none	na	no	none	na	na	na
8.53677	-13.9861	9	GSM1254283	GSE10358	Cancer	Leukemia	AML	na	na	na	primary	bone marrow	none	na	na	none	na	no	none	na	na	na
4.44285	-15.8989	9	GSM330691	GSE13159,GSE13204	Cancer	Leukemia	AML	na	na	npm1 mutation: mutated; flt3-itd mutation: wild type	primary	bone marrow	mononuclear cells	na	na	none	na	no	none	na	GSM400789:GSM450684:GSM531658	GSE16015:GSE18018:GSE21261
-0.0219489	-18.0575	9	GSM330538	GSE13159,GSE13204	Cancer	Leukemia	AML	na	normal karyotype	na	primary	bone marrow	na	na	na	none	na	no	none	na	GSM376052	GSE15061
8.53089	-13.2965	9	GSM330539	GSE13159,GSE13204	Cancer	Leukemia	AML	na	normal karyotype	na	primary	bone marrow	na	na	na	none	na	no	none	na	na	na
0.823092	-11.6319	9	GSM330600	GSE13159,GSE13204	Cancer	Leukemia	AML	na	normal karyotype	na	primary	bone marrow	na	na	na	none	na	no	none	na	GSM376080	GSE15061
2.36527	-11.353	9	GSM330618	GSE13159,GSE13204	Cancer	Leukemia	AML	na	normal karyotype	na	primary	bone marrow	na	na	na	none	na	no	none	na	GSM376091	GSE15061
3.50358	-15.566	9	GSM330625	GSE13159,GSE13204	Cancer	Leukemia	AML	na	normal karyotype	na	primary	bone marrow	na	na	na	none	na	no	none	na	na	na
3.84118	-16.7295	9	GSM330644	GSE13159,GSE13204	Cancer	Leukemia	AML	na	normal karyotype	na	primary	bone marrow	na	na	na	none	na	no	none	na	na	na
8.04004	-14.8971	9	GSM330645	GSE13159,GSE13204	Cancer	Leukemia	AML	na	normal karyotype	na	primary	bone marrow	na	na	na	none	na	no	none	na	na	na
5.40533	-9.36616	9	GSM330649	GSE13159,GSE13204	Cancer	Leukemia	AML	na	normal karyotype	na	primary	bone marrow	na	na	na	none	na	no	none	na	GSM376106	GSE15061
5.17362	-17.0926	9	GSM330652	GSE13159,GSE13204	Cancer	Leukemia	AML	na	normal karyotype	na	primary	bone marrow	mononuclear cells	na	na	none	na	no	none	na	GSM352823	GSE14062
8.70448	-13.0389	9	GSM330674	GSE13159,GSE13204	Cancer	Leukemia	AML	na	normal karyotype	na	primary	bone marrow	na	na	na	none	na	no	none	na	GSM376122	GSE15061
9.06099	-16.5925	9	GSM330708	GSE13159,GSE13204	Cancer	Leukemia	AML	na	normal karyotype	na	primary	bone marrow	na	na	na	none	na	no	none	na	na	na
8.00642	-14.5884	9	GSM330734	GSE13159,GSE13204	Cancer	Leukemia	AML	na	normal karyotype	na	primary	bone marrow	na	na	na	none	na	no	none	na	na	na
2.06495	-8.49519	9	GSM330753	GSE13159,GSE13204	Cancer	Leukemia	AML	na	normal karyotype	na	primary	bone marrow	na	na	na	none	na	no	none	na	na	na
1.08999	-10.3299	9	GSM330808	GSE13159,GSE13204	Cancer	Leukemia	AML	na	normal karyotype	na	primary	bone marrow	na	na	na	none	na	no	none	na	na	na
3.95719	-15.9418	9	GSM330840	GSE13159,GSE13204	Cancer	Leukemia	AML	na	normal karyotype	na	primary	bone marrow	na	na	na	none	na	no	none	na	na	na
9.51816	-17.0733	9	GSM330866	GSE13159,GSE13204	Cancer	Leukemia	AML	na	normal karyotype	na	primary	bone marrow	na	na	na	none	na	no	none	na	GSM376236	GSE15061
1.57126	-6.73916	9	GSM330760	GSE13159,GSE13204	Cancer	Leukemia	AML	na	normal karyotype	npm1: negative;flt3-itd: negative;cebpa: negative	na	bone marrow	mononuclear cells	blast cell percentage: 74	na	none	na	no	none	na	GSM376165:GSM387140:GSM400689	GSE15061:GSE15434:GSE16015
-0.586083	-9.70027	9	GSM387085	GSE15434	Cancer	Leukemia	AML	na	normal karyotype	npm1: negative;flt3-itd: negative;cebpa: negative	na	bone marrow	mononuclear cells	blast cell percentage:	na	none	na	no	none	na	na	na
0.403924	-16.2648	9	GSM387093	GSE15434	Cancer	Leukemia	AML	na	normal karyotype	npm1: negative;flt3-itd: negative;cebpa: negative	na	bone marrow	mononuclear cells	blast cell percentage: 78.8	na	none	na	no	none	na	na	na
0.694094	-16.1045	9	GSM387242	GSE15434	Cancer	Leukemia	AML	na	normal karyotype	npm1: negative;flt3-itd: negative;cebpa: negative	na	blood	mononuclear cells	blast cell percentage: 97	na	none	na	no	none	na	na	na
-0.141904	-17.482	9	GSM387254	GSE15434	Cancer	Leukemia	AML	na	normal karyotype	npm1: negative;flt3-itd: negative;cebpa: positive	na	bone marrow	mononuclear cells	blast cell percentage: 75	na	none	na	no	none	na	na	na
1.99097	-13.1838	9	GSM387257	GSE15434	Cancer	Leukemia	AML	na	normal karyotype	npm1: negative;flt3-itd: negative;cebpa: positive	na	bone marrow	mononuclear cells	blast cell percentage: 62	na	none	na	no	none	na	na	na
0.34599	-13.4024	9	GSM387075	GSE15434	Cancer	Leukemia	AML	na	normal karyotype	npm1: negative;flt3-itd: positive;cebpa: negative	na	bone marrow	mononuclear cells	blast cell percentage: 81.5	na	none	na	no	none	na	na	na
0.326302	-13.3851	9	GSM387309	GSE15434	Cancer	Leukemia	AML	na	normal karyotype	npm1: negative;flt3-itd: positive;cebpa: negative	na	bone marrow	mononuclear cells	blast cell percentage: 90	na	none	na	no	none	na	na	na
7.83794	-12.8327	9	GSM387297	GSE15434	Cancer	Leukemia	AML	na	normal karyotype	npm1: negative;flt3-itd: positive;cebpa: positive	na	bone marrow	mononuclear cells	blast cell percentage: 91	na	none	na	no	none	na	na	na
3.2769	-8.68687	9	GSM330588	GSE13159,GSE13204	Cancer	Leukemia	AML	na	normal karyotype	npm1: positive;flt3-itd: negative;cebpa: n./a.	na	bone marrow	mononuclear cells	blast cell percentage: 78	na	none	na	no	none	na	GSM387184:GSM400755	GSE15434:GSE16015
3.23772	-11.9428	9	GSM387134	GSE15434	Cancer	Leukemia	AML	na	normal karyotype	npm1: positive;flt3-itd: negative;cebpa: n./a.	na	bone marrow	mononuclear cells	blast cell percentage: 70	na	none	na	no	none	na	na	na
3.02477	-7.57343	9	GSM330870	GSE13159,GSE13204	Cancer	Leukemia	AML	na	normal karyotype	npm1: positive;flt3-itd: negative;cebpa: negative	primary	bone marrow	mononuclear cells	blast cell percentage: 69	na	none	na	no	none	na	GSM387192:GSM400761:GSM450693:GSM531672	GSE15434:GSE16015:GSE18018:GSE21261
1.91419	-15.4876	9	GSM387100	GSE15434	Cancer	Leukemia	AML	na	normal karyotype	npm1: positive;flt3-itd: negative;cebpa: negative	na	bone marrow	mononuclear cells	blast cell percentage: 66	na	none	na	no	none	na	na	na
5.35148	-6.76895	9	GSM387117	GSE15434	Cancer	Leukemia	AML	na	normal karyotype	npm1: positive;flt3-itd: negative;cebpa: negative	na	bone marrow	mononuclear cells	blast cell percentage: 15	na	none	na	no	none	na	na	na
5.65976	-10.3286	9	GSM387133	GSE15434	Cancer	Leukemia	AML	na	normal karyotype	npm1: positive;flt3-itd: negative;cebpa: negative	na	bone marrow	mononuclear cells	blast cell percentage: 92	na	none	na	no	none	na	na	na
5.54435	-7.30162	9	GSM387271	GSE15434	Cancer	Leukemia	AML	na	normal karyotype	npm1: positive;flt3-itd: negative;cebpa: negative	na	blood	mononuclear cells	blast cell percentage: 65	na	none	na	no	none	na	na	na
5.3481	-7.27646	9	GSM387302	GSE15434	Cancer	Leukemia	AML	na	normal karyotype	npm1: positive;flt3-itd: negative;cebpa: negative	na	bone marrow	mononuclear cells	blast cell percentage: 52	na	none	na	no	none	na	na	na
9.19112	-14.7676	9	GSM387070	GSE15434	Cancer	Leukemia	AML	na	normal karyotype	npm1: positive;flt3-itd: positive;cebpa: negative	na	bone marrow	mononuclear cells	blast cell percentage:	na	none	na	no	none	na	na	na
1.79554	-12.4273	9	GSM387094	GSE15434	Cancer	Leukemia	AML	na	normal karyotype	npm1: positive;flt3-itd: positive;cebpa: negative	na	bone marrow	mononuclear cells	blast cell percentage: 70	na	none	na	no	none	na	na	na
2.31174	-8.91458	9	GSM387096	GSE15434	Cancer	Leukemia	AML	na	normal karyotype	npm1: positive;flt3-itd: positive;cebpa: negative	na	bone marrow	mononuclear cells	blast cell percentage: 34	na	none	na	no	none	na	na	na
1.52266	-14.5873	9	GSM387131	GSE15434	Cancer	Leukemia	AML	na	normal karyotype	npm1: positive;flt3-itd: positive;cebpa: negative	na	bone marrow	mononuclear cells	blast cell percentage: 86	na	none	na	no	none	na	na	na
1.81936	-12.3856	9	GSM387238	GSE15434	Cancer	Leukemia	AML	na	normal karyotype	npm1: positive;flt3-itd: positive;cebpa: negative	na	bone marrow	mononuclear cells	blast cell percentage: 67	na	none	na	no	none	na	na	na
4.99349	-15.009	9	GSM387255	GSE15434	Cancer	Leukemia	AML	na	normal karyotype	npm1: positive;flt3-itd: positive;cebpa: negative	na	bone marrow	mononuclear cells	blast cell percentage: 97	na	none	na	no	none	na	na	na
1.78373	-15.5804	9	GSM387260	GSE15434	Cancer	Leukemia	AML	na	normal karyotype	npm1: positive;flt3-itd: positive;cebpa: negative	na	bone marrow	mononuclear cells	blast cell percentage: 91	na	none	na	no	none	na	na	na
5.67293	-9.1955	9	GSM387278	GSE15434	Cancer	Leukemia	AML	na	normal karyotype	npm1: positive;flt3-itd: positive;cebpa: negative	na	bone marrow	mononuclear cells	blast cell percentage: 90	na	none	na	no	none	na	na	na
4.73209	-8.37197	9	GSM330579	GSE13159,GSE13204	Cancer	Leukemia	AML	na	normal karyotype, other abnormalities	na	primary	bone marrow	na	na	na	none	na	no	none	na	GSM376070	GSE15061
1.46252	-10.8159	9	GSM330613	GSE13159,GSE13204	Cancer	Leukemia	AML	na	normal karyotype, other abnormalities	na	primary	bone marrow	na	na	na	none	na	no	none	na	GSM376088	GSE15061
0.147309	-15.027	9	GSM330623	GSE13159,GSE13204	Cancer	Leukemia	AML	na	normal karyotype, other abnormalities	na	primary	bone marrow	na	na	na	none	na	no	none	na	GSM376094	GSE15061
5.06537	-8.86188	9	GSM330628	GSE13159,GSE13204	Cancer	Leukemia	AML	na	normal karyotype, other abnormalities	na	primary	bone marrow	na	na	na	none	na	no	none	na	GSM376097	GSE15061
5.11956	-9.15335	9	GSM330642	GSE13159,GSE13204	Cancer	Leukemia	AML	na	normal karyotype, other abnormalities	na	primary	bone marrow	na	na	na	none	na	no	none	na	GSM376104	GSE15061
1.39642	-11.222	9	GSM330677	GSE13159,GSE13204	Cancer	Leukemia	AML	na	normal karyotype, other abnormalities	na	primary	bone marrow	na	na	na	none	na	no	none	na	GSM376125	GSE15061
0.200319	-15.4579	9	GSM330860	GSE13159,GSE13204	Cancer	Leukemia	AML	na	normal karyotype, other abnormalities	na	primary	bone marrow	na	na	na	none	na	no	none	na	GSM376218	GSE15061
3.94135	-13.9483	9	GSM446092	GSE17855	Cancer	Leukemia	AML	na	remaining cytogenetics	flt3-itd: FLT3-ITD;c-kit: negative;n/k-ras: negative;ptpn11: negative;npm1: negative;cebpa: negative;mll-ptd: negative	primary	blood or bone marrow	na	na	na	none	na	no	none	na	na	na
-0.540468	-10.0757	9	GSM446080	GSE17855,GSE22056	Cancer	Leukemia	AML	na	remaining cytogenetics	flt3-itd: negative;c-kit: negative;n/k-ras: N/K-RAS;ptpn11: negative;npm1: negative;cebpa: negative;mll-ptd: negative	primary	blood or bone marrow	na	na	na	none	na	no	none	na	na	na
-0.586849	-7.91265	9	GSM445973	GSE17855,GSE22056	Cancer	Leukemia	AML	na	remaining cytogenetics	flt3-itd: negative;c-kit: negative;n/k-ras: negative;ptpn11: negative;npm1: negative;cebpa: CEBPA;mll-ptd: negative	primary	blood or bone marrow	na	na	na	none	na	no	none	na	na	na
4.88894	-10.5777	9	GSM446077	GSE17855,GSE22056	Cancer	Leukemia	AML	na	remaining cytogenetics	flt3-itd: negative;c-kit: negative;n/k-ras: negative;ptpn11: negative;npm1: negative;cebpa: negative;mll-ptd: negative	primary	blood or bone marrow	na	na	na	none	na	no	none	na	na	na
3.11027	-14.3013	9	GSM446098	GSE17855	Cancer	Leukemia	AML	na	unknown cytogenetics	flt3-itd: FLT3-ITD;c-kit: negative;n/k-ras: negative;ptpn11: negative;npm1: negative;cebpa: negative;mll-ptd: MLL-PTD	primary	blood or bone marrow	na	na	na	none	na	no	none	na	na	na
3.69226	-12.4277	9	GSM445933	GSE17855,GSE22056	Cancer	Leukemia	AML	na	unknown cytogenetics	flt3-itd: FLT3-ITD;c-kit: negative;n/k-ras: negative;ptpn11: negative;npm1: NPM1;cebpa: negative;mll-ptd: negative	primary	blood or bone marrow	na	na	na	none	na	no	none	na	na	na
3.60415	-13.0922	9	GSM446082	GSE17855,GSE22056	Cancer	Leukemia	AML	na	unknown cytogenetics	flt3-itd: negative;c-kit: negative;n/k-ras: negative;ptpn11: negative;npm1: negative;cebpa: negative;mll-ptd: negative	primary	blood or bone marrow	na	na	na	none	na	no	none	na	na	na
-10.1089	-12.1845	10	GSM262072	GSE10358,GSE12662	Cancer	Leukemia	AML	M2	Normal	flt3 d835: 0;flt3 itd: 0;npm1 ins: 0	na	bone marrow	na	na	na	na	na	no	none	na	na	na
-12.6217	-15.8113	10	GSM1254287	GSE10358	Cancer	Leukemia	AML	M4	normal karyotype	na	primary	bone marrow	none	na	na	none	na	no	none	na	na	na
-10.3512	-10.9924	10	GSM491368	GSE19681	Cancer	Leukemia	AML	M5	na	na	na	bone marrow	CD34+	na	na	na	na	no	none	na	na	na
-10.3479	-11.0964	10	GSM491369	GSE19681	Cancer	Leukemia	AML	M5	na	na	na	bone marrow	CD34+	na	na	na	na	no	none	na	na	na
-10.2868	-12.5144	10	GSM417992	GSE16655,GSE16677	Cancer	Leukemia	AML	M7	na	na	na	bone marrow	CD34+	na	na	none	na	no	none	na	na	na
-10.3003	-12.5295	10	GSM417993	GSE16655,GSE16677	Cancer	Leukemia	AML	M7	na	na	na	bone marrow	CD34+	na	na	none	na	no	none	na	na	na
-10.2785	-14.1064	10	GSM417994	GSE16655,GSE16677	Cancer	Leukemia	AML	M7	na	na	na	bone marrow	CD34+	na	na	none	na	no	none	na	na	na
-10.1844	-13.3828	10	GSM417995	GSE16655,GSE16677	Cancer	Leukemia	AML	M7	na	na	na	bone marrow	CD34+	na	na	none	na	no	none	na	GSM491370	GSE19681
-12.2626	-14.2922	10	GSM417985	GSE16655,GSE16677	Cancer	Leukemia	AML	M7	na	na	na	bone marrow	CD34+	na	na	none	na	no	none	na	GSM491374	GSE19681
-12.2606	-14.3111	10	GSM417986	GSE16655,GSE16677	Cancer	Leukemia	AML	M7	na	na	na	bone marrow	CD34+	na	na	none	na	no	none	na	na	na
-11.871	-14.3674	10	GSM417987	GSE16655,GSE16677	Cancer	Leukemia	AML	M7	na	na	na	bone marrow	CD34+	na	na	none	na	no	none	na	GSM491372	GSE19681
-11.7848	-14.5863	10	GSM417988	GSE16655,GSE16677	Cancer	Leukemia	AML	M7	na	na	na	bone marrow	CD34+	na	na	none	na	no	none	na	na	na
-11.548	-13.8192	10	GSM417989	GSE16655,GSE16677	Cancer	Leukemia	AML	M7	na	na	na	bone marrow	CD34+	na	na	none	na	no	none	na	GSM491373	GSE19681
-11.745	-14.3282	10	GSM417990	GSE16655,GSE16677	Cancer	Leukemia	AML	M7	na	na	na	bone marrow	CD34+	na	na	none	na	no	none	na	na	na
-13.0312	-14.8736	10	GSM446007	GSE17855	Cancer	Leukemia	AML	na	CN-AML	flt3-itd: negative;c-kit: negative;n/k-ras: negative;ptpn11: negative;npm1: negative;cebpa: negative;mll-ptd: negative	primary	blood or bone marrow	na	na	na	none	na	no	none	na	na	na
-12.7069	-15.4136	10	GSM330924	GSE13159,GSE13204	Cancer	Leukemia	AML	na	complex aberrant karyotype	na	primary	blood	na	na	na	none	na	no	none	na	na	na
-9.84824	-15.2513	10	GSM445963	GSE17855,GSE22056	Cancer	Leukemia	AML	na	MLL-rearrangement	flt3-itd: negative;c-kit: negative;n/k-ras: negative;ptpn11: negative;npm1: negative;cebpa: negative;mll-ptd: negative	primary	blood or bone marrow	na	na	na	none	na	no	none	na	na	na
-11.0905	-8.58329	10	GSM446108	GSE17855	Cancer	Leukemia	AML	na	MLL-rearrangement	flt3-itd: negative;c-kit: negative;n/k-ras: negative;ptpn11: negative;npm1: negative;cebpa: negative;mll-ptd: negative	primary	blood or bone marrow	na	na	na	none	na	no	none	na	na	na
-11.0569	-13.5548	10	GSM491377	GSE19681	Cancer	Leukemia	AML	na	na	na	na	bone marrow	CD34+	na	na	na	na	no	none	na	na	na
-9.62249	-16.7948	10	GSM330534	GSE13159,GSE13204	Cancer	Leukemia	AML	na	normal karyotype	na	primary	bone marrow	na	na	na	none	na	no	none	na	na	na
-13.5231	-11.3691	10	GSM330566	GSE13159,GSE13204	Cancer	Leukemia	AML	na	normal karyotype	na	primary	blood	na	na	na	none	na	no	none	na	na	na
-9.98668	-16.6497	10	GSM330619	GSE13159,GSE13204	Cancer	Leukemia	AML	na	normal karyotype	na	primary	bone marrow	na	na	na	none	na	no	none	na	na	na
-13.5105	-15.4827	10	GSM330646	GSE13159,GSE13204	Cancer	Leukemia	AML	na	normal karyotype	na	primary	bone marrow	na	na	na	none	na	no	none	na	na	na
-10.4785	-9.95826	10	GSM330838	GSE13159,GSE13204	Cancer	Leukemia	AML	na	normal karyotype	na	primary	bone marrow	na	na	na	none	na	no	none	na	na	na
-13.515	-15.4333	10	GSM330764	GSE13159,GSE13204	Cancer	Leukemia	AML	na	normal karyotype, other abnormalities	na	primary	blood	mononuclear cells	na	na	none	na	no	none	na	GSM352833	GSE14062
-9.17591	-13.5392	10	GSM330843	GSE13159,GSE13204	Cancer	Leukemia	AML	na	normal karyotype, other abnormalities	na	primary	blood	mononuclear cells	na	na	none	na	no	none	na	GSM352843	GSE14062
-13.1807	-15.0642	10	GSM445925	GSE17855,GSE22056	Cancer	Leukemia	AML	na	remaining cytogenetics	flt3-itd: negative;c-kit: negative;n/k-ras: negative;ptpn11: negative;npm1: negative;cebpa: negative;mll-ptd: negative	primary	blood or bone marrow	na	na	na	none	na	no	none	na	na	na
-9.97534	-16.1905	10	GSM446053	GSE17855,GSE22056	Cancer	Leukemia	AML	na	remaining cytogenetics	flt3-itd: negative;c-kit: negative;n/k-ras: negative;ptpn11: negative;npm1: negative;cebpa: negative;mll-ptd: negative	primary	blood or bone marrow	na	na	na	none	na	no	none	na	na	na
-9.9603	-16.4294	10	GSM446089	GSE17855,GSE22056	Cancer	Leukemia	AML	na	remaining cytogenetics	flt3-itd: negative;c-kit: negative;n/k-ras: negative;ptpn11: negative;npm1: negative;cebpa: negative;mll-ptd: negative	primary	blood or bone marrow	na	na	na	none	na	no	none	na	na	na
-9.96538	-16.0524	10	GSM446091	GSE17855	Cancer	Leukemia	AML	na	remaining cytogenetics	flt3-itd: negative;c-kit: negative;n/k-ras: negative;ptpn11: negative;npm1: negative;cebpa: negative;mll-ptd: negative	primary	blood or bone marrow	na	na	na	none	na	no	none	na	na	na
-10.0274	-15.7811	10	GSM446100	GSE17855	Cancer	Leukemia	AML	na	remaining cytogenetics	flt3-itd: negative;c-kit: negative;n/k-ras: negative;ptpn11: negative;npm1: negative;cebpa: negative;mll-ptd: negative	primary	blood or bone marrow	na	na	na	none	na	no	none	na	na	na
-12.4401	-14.921	10	GSM446009	GSE17855	Cancer	Leukemia	AML	na	unknown cytogenetics	flt3-itd: negative;c-kit: negative;n/k-ras: N/K-RAS;ptpn11: negative;npm1: negative;cebpa: negative;mll-ptd: negative	primary	blood or bone marrow	na	na	na	none	na	no	none	na	na	na
-9.64584	-15.3034	10	GSM446012	GSE17855	Cancer	Leukemia	AML	na	unknown cytogenetics	flt3-itd: negative;c-kit: negative;n/k-ras: negative;ptpn11: negative;npm1: negative;cebpa: negative;mll-ptd: negative	primary	blood or bone marrow	na	na	na	none	na	no	none	na	na	na
-11.6643	-14.2782	10	GSM491375	GSE19681	Cancer	Leukemia	AML	TransientLeukemia	na	na	na	bone marrow	CD34+	na	na	na	na	no	none	na	na	na
-11.0704	-13.3541	10	GSM491376	GSE19681	Cancer	Leukemia	AML	TransientLeukemia	na	na	na	bone marrow	CD34+	na	na	na	na	no	none	na	na	na
-18.8122	16.5349	11	GSM726244	GSE10358	Cancer	Leukemia	AML	M1	complex karyotype	idh1: mutated	na	bone marrow	none	blast%: 77	na	na	na	no	none	na	na	na
-23.1385	22.1871	11	GSM262031	GSE10358,GSE12662	Cancer	Leukemia	AML	M1	der(7)t(7;8)(p15;q13)t(8;21)(q22;q22)	flt3 d835: 0;flt3 itd: 0;npm1 ins: 0	na	bone marrow	na	na	na	na	na	no	none	na	na	na
-22.6465	21.0465	11	GSM159068	GSE6891,GSE14468	Cancer	Leukemia	AML	M1	t(8;21)	na	na	blood or bone marrow	blast cells	>=80%	na	none	na	no	none	na	na	na
-25.6272	19.4196	11	GSM726231	GSE10358	Cancer	Leukemia	AML	M1	t(8;21)	na	na	bone marrow	none	blast%: 81	na	na	na	no	none	na	na	na
-23.3543	21.5824	11	GSM726222	GSE10358	Cancer	Leukemia	AML	M2	-Y,t(8;21),del(9)	na	na	bone marrow	none	blast%: 72	na	na	na	no	none	na	na	na
-19.175	18.1645	11	GSM262034	GSE10358,GSE12662	Cancer	Leukemia	AML	M2	+ 21(q22) del(7)(p11.2)	flt3 d835: 0;flt3 itd: 0;npm1 ins: 0	na	bone marrow	na	na	na	na	na	no	none	na	na	na
-22.5968	21.2425	11	GSM361342	GSE14468	Cancer	Leukemia	AML	M2	na	CEBPA wild type	na	bone marrow	mononuclear cells	>=80%	na	none	na	no	none	na	na	na
-23.6718	20.4425	11	GSM361361	GSE14468	Cancer	Leukemia	AML	M2	na	CEBPA wild type	na	blood or bone marrow	mononuclear cells	>=80%	na	none	na	no	none	na	na	na
-19.6492	17.8538	11	GSM262177	GSE10358	Cancer	Leukemia	AML	M2	Normal	flt3 d835: 0;flt3 itd: 0;npm1 ins: 0	na	bone marrow	na	na	na	na	na	no	none	na	na	na
-24.2399	17.4357	11	GSM262166	GSE10358	Cancer	Leukemia	AML	M2	t(8;10;21)(q22;q26;q22) -Y	flt3 d835: 0;flt3 itd: 0;npm1 ins: 0	na	bone marrow	na	na	na	na	na	no	none	na	na	na
-23.3089	21.4287	11	GSM726212	GSE10358	Cancer	Leukemia	AML	M2	t(8;21)	flt3 itd: positive	na	bone marrow	none	blast%: 40	na	na	na	no	none	na	na	na
-24.6797	20.7807	11	GSM158722	GSE6891,GSE14468	Cancer	Leukemia	AML	M2	t(8;21)	na	na	blood or bone marrow	blast cells	>=80%	na	none	na	no	none	na	na	na
-23.3713	20.6112	11	GSM158970	GSE6891,GSE14468	Cancer	Leukemia	AML	M2	t(8;21)	na	na	blood or bone marrow	blast cells	>=80%	na	none	na	no	none	na	na	na
-21.2419	23.2347	11	GSM158982	GSE6891,GSE14468	Cancer	Leukemia	AML	M2	t(8;21)	na	na	blood or bone marrow	blast cells	>=80%	na	none	na	no	none	na	na	na
-20.7605	21.7854	11	GSM158984	GSE6891,GSE14468	Cancer	Leukemia	AML	M2	t(8;21)	na	na	bone marrow	blast cells	>=80%	na	none	na	no	none	na	na	na
-20.6034	23.0309	11	GSM159005	GSE6891,GSE14468	Cancer	Leukemia	AML	M2	t(8;21)	na	na	blood or bone marrow	blast cells	>=80%	na	none	na	no	none	na	na	na
-22.6343	21.2334	11	GSM159037	GSE6891,GSE14468	Cancer	Leukemia	AML	M2	t(8;21)	na	na	blood or bone marrow	blast cells	>=80%	na	none	na	no	none	na	na	na
-22.5107	20.6449	11	GSM159050	GSE6891,GSE14468	Cancer	Leukemia	AML	M2	t(8;21)	na	na	blood or bone marrow	blast cells	>=80%	na	none	na	no	none	na	na	na
-23.28	20.6375	11	GSM159081	GSE6891,GSE14468	Cancer	Leukemia	AML	M2	t(8;21)	na	na	blood or bone marrow	blast cells	>=80%	na	none	na	no	none	na	na	na
-20.9042	23.0134	11	GSM159097	GSE6891,GSE14468	Cancer	Leukemia	AML	M2	t(8;21)	na	na	blood or bone marrow	blast cells	>=80%	na	none	na	no	none	na	na	na
-24.844	20.8333	11	GSM159105	GSE6891,GSE14468	Cancer	Leukemia	AML	M2	t(8;21)	na	na	blood or bone marrow	blast cells	>=80%	na	none	na	no	none	na	na	na
-22.5959	19.5007	11	GSM330387	GSE13159,GSE13204	Cancer	Leukemia	AML	M2	t(8;21)	na	primary	bone marrow	na	na	na	none	na	no	none	na	na	na
-19.9042	22.6117	11	GSM330390	GSE13159,GSE13204	Cancer	Leukemia	AML	M2	t(8;21)	na	primary	bone marrow	na	na	na	none	na	no	none	na	na	na
-20.5975	19.671	11	GSM330391	GSE13159,GSE13204	Cancer	Leukemia	AML	M2	t(8;21)	na	primary	bone marrow	na	na	na	none	na	no	none	na	na	na
-23.0202	19.9848	11	GSM330393	GSE13159,GSE13204	Cancer	Leukemia	AML	M2	t(8;21)	na	primary	blood	na	na	na	none	na	no	none	na	na	na
-15.8316	19.9056	11	GSM330395	GSE13159,GSE13204	Cancer	Leukemia	AML	M2	t(8;21)	na	primary	bone marrow	na	na	na	none	na	no	none	na	na	na
-22.5119	22.9405	11	GSM330400	GSE13159,GSE13204	Cancer	Leukemia	AML	M2	t(8;21)	na	primary	bone marrow	mononuclear cells	na	na	none	na	no	none	na	GSM352847	GSE14062
-23.9311	18.5111	11	GSM330405	GSE13159,GSE13204	Cancer	Leukemia	AML	M2	t(8;21)	na	primary	bone marrow	na	na	na	none	na	no	none	na	na	na
-15.9138	20.0422	11	GSM330406	GSE13159,GSE13204	Cancer	Leukemia	AML	M2	t(8;21)	na	primary	bone marrow	na	na	na	none	na	no	none	na	na	na
-18.6615	19.9887	11	GSM330408	GSE13159,GSE13204	Cancer	Leukemia	AML	M2	t(8;21)	na	primary	bone marrow	mononuclear cells	na	na	none	na	no	none	na	GSM352842	GSE14062
-23.0223	18.5486	11	GSM330413	GSE13159,GSE13204	Cancer	Leukemia	AML	M2	t(8;21)	na	primary	bone marrow	na	na	na	none	na	no	none	na	na	na
-22.632	22.3243	11	GSM330414	GSE13159,GSE13204	Cancer	Leukemia	AML	M2	t(8;21)	na	primary	bone marrow	na	na	na	none	na	no	none	na	na	na
-19.9773	20.827	11	GSM330415	GSE13159,GSE13204	Cancer	Leukemia	AML	M2	t(8;21)	na	primary	bone marrow	na	na	na	none	na	no	none	na	na	na
-20.6513	15.3965	11	GSM330417	GSE13159,GSE13204	Cancer	Leukemia	AML	M2	t(8;21)	na	primary	blood	na	na	na	none	na	no	none	na	na	na
-22.922	18.9717	11	GSM330424	GSE13159,GSE13204	Cancer	Leukemia	AML	M2	t(8;21)	na	primary	bone marrow	na	na	na	none	na	no	none	na	na	na
-21.7884	21.7013	11	GSM726192	GSE10358	Cancer	Leukemia	AML	M2	t(8;21)	na	na	bone marrow	none	blast%: 57	na	na	na	no	none	na	na	na
-21.7199	21.601	11	GSM262038	GSE10358,GSE12662	Cancer	Leukemia	AML	M2	t(8;21)(q22;q22)	flt3 d835: 0;flt3 itd: 0;npm1 ins: 0	na	bone marrow	na	na	na	na	na	no	none	na	na	na
-21.7176	17.5384	11	GSM262130	GSE10358	Cancer	Leukemia	AML	M2	t(8;21)(q22;q22)	flt3 d835: 0;flt3 itd: 0;npm1 ins: 0	na	bone marrow	na	na	na	na	na	no	none	na	na	na
-23.8872	19.659	11	GSM262142	GSE10358	Cancer	Leukemia	AML	M2	t(8;21)(q22;q22)	flt3 d835: 0;flt3 itd: 0;npm1 ins: 0	na	bone marrow	na	na	na	na	na	no	none	na	na	na
-20.8464	19.9754	11	GSM262148	GSE10358	Cancer	Leukemia	AML	M2	t(8;21)(q22;q22)	flt3 d835: 1;flt3 itd: 0;npm1 ins: 0	na	bone marrow	na	na	na	na	na	no	none	na	na	na
-20.8904	19.9186	11	GSM262191	GSE10358	Cancer	Leukemia	AML	M2	t(8;21)(q22;q22)	flt3 d835: 1;flt3 itd: 1;npm1 ins: 0	na	bone marrow	na	na	na	na	na	no	none	na	na	na
-24.0152	21.9597	11	GSM262076	GSE10358,GSE12662	Cancer	Leukemia	AML	M2	t(8;21)(q22;q22) del(9)(q12q22)	flt3 d835: 0;flt3 itd: 0;npm1 ins: 0	na	bone marrow	na	na	na	na	na	no	none	na	na	na
-20.2839	16.5635	11	GSM262209	GSE10358	Cancer	Leukemia	AML	M2	t(8;21)(q22;q22) del(9)(q21q31)	flt3 d835: 0;flt3 itd: 0;npm1 ins: 0	na	bone marrow	na	na	na	na	na	no	none	na	na	na
-23.357	21.6394	11	GSM262046	GSE10358,GSE12662	Cancer	Leukemia	AML	M2	t(8;21)(q22;q22) del(9)(q22q34)	flt3 d835: 0;flt3 itd: 0;npm1 ins: 0	na	bone marrow	na	na	na	na	na	no	none	na	na	na
-21.4068	20.6632	11	GSM262153	GSE10358	Cancer	Leukemia	AML	M2	t(8;21)(q22;q22) -Y	flt3 d835: 0;flt3 itd: 0;npm1 ins: 0	na	bone marrow	na	na	na	na	na	no	none	na	na	na
-25.6008	19.3844	11	GSM726250	GSE10358	Cancer	Leukemia	AML	M4	normal karyotype	dnmt3a: mutated	na	bone marrow	none	blast%: 58	na	na	na	no	none	na	na	na
-20.6549	23.0468	11	GSM158985	GSE6891,GSE14468	Cancer	Leukemia	AML	M4	t(8;21)	na	na	blood or bone marrow	blast cells	>=80%	na	none	na	no	none	na	na	na
-15.4435	18.628	11	GSM330639	GSE13159,GSE13204	Cancer	Leukemia	AML	na	normal karyotype	na	primary	bone marrow	na	na	na	none	na	no	none	na	na	na
-20.37	14.3363	11	GSM330809	GSE13159,GSE13204	Cancer	Leukemia	AML	na	normal karyotype	na	primary	bone marrow	na	na	na	none	na	no	none	na	na	na
-21.257	18.8755	11	GSM445959	GSE17855,GSE22056	Cancer	Leukemia	AML	na	t(8;21)	flt3-itd: FLT3-ITD;c-kit: negative;n/k-ras: negative;ptpn11: negative;npm1: negative;cebpa: negative;mll-ptd: negative	primary	blood or bone marrow	na	na	na	none	na	no	none	na	na	na
-20.7046	18.486	11	GSM446067	GSE17855,GSE22056	Cancer	Leukemia	AML	na	t(8;21)	flt3-itd: FLT3-ITD;c-kit: negative;n/k-ras: negative;ptpn11: negative;npm1: negative;cebpa: negative;mll-ptd: negative	primary	blood or bone marrow	na	na	na	none	na	no	none	na	na	na
-24.1938	17.668	11	GSM446128	GSE17855	Cancer	Leukemia	AML	na	t(8;21)	flt3-itd: FLT3-ITD;c-kit: negative;n/k-ras: negative;ptpn11: negative;npm1: negative;cebpa: negative;mll-ptd: negative	primary	blood or bone marrow	na	na	na	none	na	no	none	na	na	na
-21.2524	18.7456	11	GSM445935	GSE17855,GSE22056	Cancer	Leukemia	AML	na	t(8;21)	flt3-itd: negative;c-kit: C-KIT;n/k-ras: negative;ptpn11: negative;npm1: negative;cebpa: negative;mll-ptd: negative	primary	blood or bone marrow	na	na	na	none	na	no	none	na	na	na
-20.9529	18.8156	11	GSM445950	GSE17855,GSE22056	Cancer	Leukemia	AML	na	t(8;21)	flt3-itd: negative;c-kit: C-KIT;n/k-ras: negative;ptpn11: negative;npm1: negative;cebpa: negative;mll-ptd: negative	primary	blood or bone marrow	na	na	na	none	na	no	none	na	na	na
-21.6262	16.6571	11	GSM445964	GSE17855,GSE22056	Cancer	Leukemia	AML	na	t(8;21)	flt3-itd: negative;c-kit: C-KIT;n/k-ras: negative;ptpn11: negative;npm1: negative;cebpa: negative;mll-ptd: negative	primary	blood or bone marrow	na	na	na	none	na	no	none	na	na	na
-21.4587	20.9471	11	GSM445970	GSE17855,GSE22056	Cancer	Leukemia	AML	na	t(8;21)	flt3-itd: negative;c-kit: C-KIT;n/k-ras: negative;ptpn11: negative;npm1: negative;cebpa: negative;mll-ptd: negative	primary	blood or bone marrow	na	na	na	none	na	no	none	na	na	na
-23.1004	17.633	11	GSM445989	GSE17855	Cancer	Leukemia	AML	na	t(8;21)	flt3-itd: negative;c-kit: C-KIT;n/k-ras: negative;ptpn11: negative;npm1: negative;cebpa: negative;mll-ptd: negative	primary	blood or bone marrow	na	na	na	none	na	no	none	na	na	na
-21.7062	16.898	11	GSM445990	GSE17855	Cancer	Leukemia	AML	na	t(8;21)	flt3-itd: negative;c-kit: C-KIT;n/k-ras: negative;ptpn11: negative;npm1: negative;cebpa: negative;mll-ptd: negative	primary	blood or bone marrow	na	na	na	none	na	no	none	na	na	na
-23.3506	17.034	11	GSM446025	GSE17855	Cancer	Leukemia	AML	na	t(8;21)	flt3-itd: negative;c-kit: C-KIT;n/k-ras: negative;ptpn11: negative;npm1: negative;cebpa: negative;mll-ptd: negative	primary	blood or bone marrow	na	na	na	none	na	no	none	na	na	na
-22.5096	16.3094	11	GSM446129	GSE17855	Cancer	Leukemia	AML	na	t(8;21)	flt3-itd: negative;c-kit: C-KIT;n/k-ras: negative;ptpn11: negative;npm1: negative;cebpa: negative;mll-ptd: negative	primary	blood or bone marrow	na	na	na	none	na	no	none	na	na	na
-20.0987	18.6123	11	GSM445938	GSE17855,GSE22056	Cancer	Leukemia	AML	na	t(8;21)	flt3-itd: negative;c-kit: negative;n/k-ras: N/K-RAS;ptpn11: negative;npm1: negative;cebpa: negative;mll-ptd: negative	primary	blood or bone marrow	na	na	na	none	na	no	none	na	na	na
-22.0032	18.9619	11	GSM446017	GSE17855	Cancer	Leukemia	AML	na	t(8;21)	flt3-itd: negative;c-kit: negative;n/k-ras: N/K-RAS;ptpn11: negative;npm1: negative;cebpa: negative;mll-ptd: negative	primary	blood or bone marrow	na	na	na	none	na	no	none	na	na	na
-21.9026	19.3663	11	GSM446051	GSE17855,GSE22056	Cancer	Leukemia	AML	na	t(8;21)	flt3-itd: negative;c-kit: negative;n/k-ras: N/K-RAS;ptpn11: negative;npm1: negative;cebpa: negative;mll-ptd: negative	primary	blood or bone marrow	na	na	na	none	na	no	none	na	na	na
-19.3458	18.218	11	GSM446146	GSE17855	Cancer	Leukemia	AML	na	t(8;21)	flt3-itd: negative;c-kit: negative;n/k-ras: N/K-RAS;ptpn11: negative;npm1: negative;cebpa: negative;mll-ptd: negative	primary	blood or bone marrow	na	na	na	none	na	no	none	na	na	na
-24.0997	17.6222	11	GSM445922	GSE17855,GSE22056	Cancer	Leukemia	AML	na	t(8;21)	flt3-itd: negative;c-kit: negative;n/k-ras: negative;ptpn11: negative;npm1: negative;cebpa: negative;mll-ptd: negative	primary	blood or bone marrow	na	na	na	none	na	no	none	na	na	na
-21.0428	17.8646	11	GSM445943	GSE17855,GSE22056	Cancer	Leukemia	AML	na	t(8;21)	flt3-itd: negative;c-kit: negative;n/k-ras: negative;ptpn11: negative;npm1: negative;cebpa: negative;mll-ptd: negative	primary	blood or bone marrow	na	na	na	none	na	no	none	na	na	na
-21.5409	18.299	11	GSM445972	GSE17855,GSE22056	Cancer	Leukemia	AML	na	t(8;21)	flt3-itd: negative;c-kit: negative;n/k-ras: negative;ptpn11: negative;npm1: negative;cebpa: negative;mll-ptd: negative	primary	blood or bone marrow	na	na	na	none	na	no	none	na	na	na
-21.4777	15.8582	11	GSM445983	GSE17855	Cancer	Leukemia	AML	na	t(8;21)	flt3-itd: negative;c-kit: negative;n/k-ras: negative;ptpn11: negative;npm1: negative;cebpa: negative;mll-ptd: negative	primary	blood or bone marrow	na	na	na	none	na	no	none	na	na	na
-22.6301	17.7647	11	GSM446010	GSE17855	Cancer	Leukemia	AML	na	t(8;21)	flt3-itd: negative;c-kit: negative;n/k-ras: negative;ptpn11: negative;npm1: negative;cebpa: negative;mll-ptd: negative	primary	blood or bone marrow	na	na	na	none	na	no	none	na	na	na
-21.5866	16.832	11	GSM446034	GSE17855	Cancer	Leukemia	AML	na	t(8;21)	flt3-itd: negative;c-kit: negative;n/k-ras: negative;ptpn11: negative;npm1: negative;cebpa: negative;mll-ptd: negative	primary	blood or bone marrow	na	na	na	none	na	no	none	na	na	na
-22.113	18.6052	11	GSM446054	GSE17855,GSE22056	Cancer	Leukemia	AML	na	t(8;21)	flt3-itd: negative;c-kit: negative;n/k-ras: negative;ptpn11: negative;npm1: negative;cebpa: negative;mll-ptd: negative	primary	blood or bone marrow	na	na	na	none	na	no	none	na	na	na
-22.2467	18.453	11	GSM446055	GSE17855,GSE22056	Cancer	Leukemia	AML	na	t(8;21)	flt3-itd: negative;c-kit: negative;n/k-ras: negative;ptpn11: negative;npm1: negative;cebpa: negative;mll-ptd: negative	primary	blood or bone marrow	na	na	na	none	na	no	none	na	na	na
-22.0573	18.6144	11	GSM446057	GSE17855,GSE22056	Cancer	Leukemia	AML	na	t(8;21)	flt3-itd: negative;c-kit: negative;n/k-ras: negative;ptpn11: negative;npm1: negative;cebpa: negative;mll-ptd: negative	primary	blood or bone marrow	na	na	na	none	na	no	none	na	na	na
-22.1866	18.4998	11	GSM446066	GSE17855,GSE22056	Cancer	Leukemia	AML	na	t(8;21)	flt3-itd: negative;c-kit: negative;n/k-ras: negative;ptpn11: negative;npm1: negative;cebpa: negative;mll-ptd: negative	primary	blood or bone marrow	na	na	na	none	na	no	none	na	na	na
-18.0179	17.6184	11	GSM446123	GSE17855	Cancer	Leukemia	AML	na	t(8;21)	flt3-itd: negative;c-kit: negative;n/k-ras: negative;ptpn11: negative;npm1: negative;cebpa: negative;mll-ptd: negative	primary	blood or bone marrow	na	na	na	none	na	no	none	na	na	na
-22.6834	21.7923	11	GSM446125	GSE17855	Cancer	Leukemia	AML	na	t(8;21)	flt3-itd: negative;c-kit: negative;n/k-ras: negative;ptpn11: negative;npm1: negative;cebpa: negative;mll-ptd: negative	primary	blood or bone marrow	na	na	na	none	na	no	none	na	na	na
-22.653	17.7414	11	GSM446139	GSE17855	Cancer	Leukemia	AML	na	t(8;21)	flt3-itd: negative;c-kit: negative;n/k-ras: negative;ptpn11: negative;npm1: negative;cebpa: negative;mll-ptd: negative	primary	blood or bone marrow	na	na	na	none	na	no	none	na	na	na
-17.0721	19.2869	11	GSM330399	GSE13159,GSE13204	Cancer	Leukemia	AML	na	t(8;21)	na	primary	bone marrow	mononuclear cells	na	na	none	na	no	none	na	GSM352824	GSE14062
-1.62347	-1.18777	12	GSM426817	GSE17061	Cancer	Leukemia	AML	M0	complex karyotype	na	na	blood or bone marrow	mononuclear cells	na	na	none	na	no	none	na	na	na
-1.47822	-0.197936	12	GSM158730	GSE6891,GSE14468	Cancer	Leukemia	AML	M1	NN	na	na	blood or bone marrow	blast cells	>=80%	na	none	na	no	none	na	na	na
-1.89676	-2.98052	12	GSM316655	GSE12417	Cancer	Leukemia	AML	M1	normal karyotype	na	primary	bone marrow	mononuclear cells	na	na	none	na	no	none	na	na	na
-1.02813	1.51978	12	GSM316730	GSE12417	Cancer	Leukemia	AML	M1	normal karyotype	na	primary	bone marrow	mononuclear cells	na	na	none	na	no	none	na	na	na
0.18267	3.69561	12	GSM726218	GSE10358	Cancer	Leukemia	AML	M2	complex karyotype	na	na	bone marrow	none	blast%: 37	na	na	na	no	none	na	na	na
-0.989651	-0.590192	12	GSM726176	GSE10358	Cancer	Leukemia	AML	M2	normal karyotype	na	na	bone marrow	none	blast%: 56	na	na	na	no	none	na	na	na
0.107513	-1.15894	12	GSM262069	GSE10358,GSE12662	Cancer	Leukemia	AML	M2	trisomy 11	flt3 d835: 0;flt3 itd: 0;npm1 ins: 0	na	bone marrow	na	na	na	na	na	no	none	na	na	na
0.663469	0.916638	12	GSM262205	GSE10358	Cancer	Leukemia	AML	M3	t(15;17)(q22;q21)	flt3 d835: 0;flt3 itd: 0;npm1 ins: 0	na	bone marrow	na	na	na	na	na	no	none	na	na	na
-2.60734	-0.527106	12	GSM158926	GSE6891,GSE14468	Cancer	Leukemia	AML	M4	t(15;17)	na	na	blood or bone marrow	blast cells	>=80%	na	none	na	no	none	na	na	na
-3.09802	-3.98144	12	GSM671900	GSE27187,GSE27244	Cancer	Leukemia	AML	M5	na	dnmt3a_R882: negative	primary	bone marrow	na	na	na	none	na	no	none	na	na	na
1.39281	2.56107	12	GSM262105	GSE10358	Cancer	Leukemia	AML	M6	>3	flt3 d835: 0;flt3 itd: 0;npm1 ins: 0	na	bone marrow	na	na	na	na	na	no	none	na	na	na
1.48313	2.06553	12	GSM262118	GSE10358	Cancer	Leukemia	AML	M6	na	flt3 d835: 0;flt3 itd: 0;npm1 ins: 0	na	bone marrow	na	na	na	na	na	no	none	na	na	na
4.16264	1.15136	12	GSM159139	GSE6891,GSE14468	Cancer	Leukemia	AML	M6	na	na	na	blood or bone marrow	blast cells	>=80%	na	none	na	no	none	na	na	na
1.47587	2.6646	12	GSM726174	GSE10358	Cancer	Leukemia	AML	M7	-Y	dnmt3a: mutated	na	bone marrow	none	blast%: 33	na	na	na	no	none	na	na	na
-1.29367	0.492287	12	GSM446132	GSE17855	Cancer	Leukemia	AML	na	CN-AML	flt3-itd: negative;c-kit: negative;n/k-ras: negative;ptpn11: negative;npm1: negative;cebpa: negative;mll-ptd: negative	primary	blood or bone marrow	na	na	na	none	na	no	none	na	na	na
0.69119	0.916114	12	GSM330907	GSE13159,GSE13204	Cancer	Leukemia	AML	na	complex karyotype	na	primary	bone marrow	na	na	na	none	na	no	none	na	GSM376256	GSE15061
-1.07104	0.887158	12	GSM531601	GSE21261	Cancer	Leukemia	AML	na	na	na	primary	bone marrow	mononuclear cells	na	na	none	na	no	none	na	na	na
-0.597903	0.639059	12	GSM531606	GSE21261	Cancer	Leukemia	AML	na	na	na	primary	bone marrow	mononuclear cells	na	na	none	na	no	none	na	na	na
1.14309	0.688613	12	GSM330576	GSE13159,GSE13204	Cancer	Leukemia	AML	na	normal karyotype	na	primary	bone marrow	na	na	na	none	na	no	none	na	na	na
-2.95582	-0.78285	12	GSM330668	GSE13159,GSE13204	Cancer	Leukemia	AML	na	normal karyotype	na	primary	blood	na	na	na	none	na	no	none	na	na	na
-1.10601	-3.38965	12	GSM330762	GSE13159,GSE13204	Cancer	Leukemia	AML	na	normal karyotype	na	primary	bone marrow	na	na	na	none	na	no	none	na	GSM376167	GSE15061
-2.63901	-2.34952	12	GSM330889	GSE13159,GSE13204	Cancer	Leukemia	AML	na	normal karyotype	na	primary	bone marrow	mononuclear cells	na	na	none	na	no	none	na	GSM531660	GSE21261
-1.306	1.28527	12	GSM387263	GSE15434	Cancer	Leukemia	AML	na	normal karyotype	npm1: negative;flt3-itd: negative;cebpa: n./a.	na	bone marrow	mononuclear cells	blast cell percentage: 30	na	none	na	no	none	na	na	na
-2.3006	-3.17761	12	GSM387121	GSE15434	Cancer	Leukemia	AML	na	normal karyotype	npm1: negative;flt3-itd: negative;cebpa: negative	na	bone marrow	mononuclear cells	blast cell percentage: 51.5	na	none	na	no	none	na	na	na
-1.70819	2.35641	12	GSM387248	GSE15434	Cancer	Leukemia	AML	na	normal karyotype	npm1: negative;flt3-itd: negative;cebpa: negative	na	bone marrow	mononuclear cells	blast cell percentage: 65	na	none	na	no	none	na	na	na
-2.14385	0.487516	12	GSM330564	GSE13159,GSE13204	Cancer	Leukemia	AML	na	normal karyotype, other abnormalities	na	primary	bone marrow	mononuclear cells	na	na	none	na	no	none	na	GSM376066:GSM531615	GSE15061:GSE21261
-1.40199	3.77024	12	GSM330567	GSE13159,GSE13204	Cancer	Leukemia	AML	na	normal karyotype, other abnormalities	na	primary	bone marrow	na	na	na	none	na	no	none	na	GSM376067	GSE15061
-1.49109	0.568273	12	GSM330692	GSE13159,GSE13204	Cancer	Leukemia	AML	na	normal karyotype, other abnormalities	na	primary	bone marrow	na	na	na	none	na	no	none	na	GSM376135	GSE15061
-1.52073	0.556736	12	GSM330700	GSE13159,GSE13204	Cancer	Leukemia	AML	na	normal karyotype, other abnormalities	na	primary	blood	na	na	na	none	na	no	none	na	GSM376141	GSE15061
1.35405	1.9766	12	GSM446026	GSE17855	Cancer	Leukemia	AML	na	unknown cytogenetics	flt3-itd: negative;c-kit: negative;n/k-ras: negative;ptpn11: negative;npm1: negative;cebpa: negative;mll-ptd: negative	primary	blood or bone marrow	na	na	na	none	na	no	none	na	na	na
1.9238	-3.78887	13	GSM159066	GSE6891,GSE14468	Cancer	Leukemia	AML	M1	-9q	na	na	blood or bone marrow	blast cells	>=80%	na	none	na	no	none	na	na	na
1.46199	-1.86994	13	GSM159063	GSE6891,GSE14468	Cancer	Leukemia	AML	M1	abn(3q)	na	na	blood or bone marrow	blast cells	>=80%	na	none	na	no	none	na	na	na
3.11515	-6.32547	13	GSM726195	GSE10358	Cancer	Leukemia	AML	M1	normal karyotype	npm1: 0	na	bone marrow	none	blast%: 62	na	na	na	no	none	na	na	na
7.38954	-1.9224	13	GSM158897	GSE6891,GSE14468	Cancer	Leukemia	AML	M2	+8	na	na	blood or bone marrow	blast cells	>=80%	na	none	na	no	none	na	na	na
3.20681	-3.10588	13	GSM262041	GSE10358,GSE12662	Cancer	Leukemia	AML	M2	del(9)(q21q33); del(20)(q12)	flt3 d835: 0;flt3 itd: 0;npm1 ins: 0	na	bone marrow	na	na	na	na	na	no	none	na	na	na
7.06127	-2.0723	13	GSM361322	GSE14468	Cancer	Leukemia	AML	M2	na	CEBPA wild type	na	bone marrow	mononuclear cells	>=80%	na	none	na	no	none	na	na	na
5.36243	-3.62111	13	GSM361337	GSE14468	Cancer	Leukemia	AML	M2	na	CEBPA wild type	na	blood or bone marrow	mononuclear cells	>=80%	na	none	na	no	none	na	na	na
0.343857	-2.84161	13	GSM158961	GSE6891,GSE14468	Cancer	Leukemia	AML	M2	NN	na	na	blood or bone marrow	blast cells	>=80%	na	none	na	no	none	na	na	na
3.12478	-2.62785	13	GSM159048	GSE6891,GSE14468	Cancer	Leukemia	AML	M2	NN	na	na	bone marrow	blast cells	>=80%	na	none	na	no	none	na	na	na
2.31626	-2.53133	13	GSM159056	GSE6891,GSE14468	Cancer	Leukemia	AML	M2	NN	na	na	bone marrow	blast cells	>=80%	na	none	na	no	none	na	na	na
2.16542	-3.77353	13	GSM159065	GSE6891,GSE14468	Cancer	Leukemia	AML	M2	NN	na	na	blood or bone marrow	blast cells	>=80%	na	none	na	no	none	na	na	na
3.56142	-3.41973	13	GSM159070	GSE6891,GSE14468	Cancer	Leukemia	AML	M2	NN	na	na	blood or bone marrow	blast cells	>=80%	na	none	na	no	none	na	na	na
6.30042	-4.0764	13	GSM262143	GSE10358	Cancer	Leukemia	AML	M2	Normal	flt3 d835: 0;flt3 itd: 0;npm1 ins: 1	na	bone marrow	na	na	na	na	na	no	none	na	na	na
2.74902	-0.800347	13	GSM316706	GSE12417	Cancer	Leukemia	AML	M2	normal karyotype	na	primary	bone marrow	mononuclear cells	na	na	none	na	no	none	na	na	na
3.976	-3.93204	13	GSM726201	GSE10358	Cancer	Leukemia	AML	M2	normal karyotype	npm1: mutated	na	bone marrow	none	blast%: 45	na	na	na	no	none	na	na	na
1.16589	-6.00106	13	GSM330519	GSE13159,GSE13204	Cancer	Leukemia	AML	M4	MLL	na	primary	bone marrow	na	na	na	none	na	no	none	na	na	na
5.77719	-3.71671	13	GSM159042	GSE6891,GSE14468	Cancer	Leukemia	AML	M4	na	na	na	blood or bone marrow	blast cells	>=80%	na	none	na	no	none	na	na	na
5.72105	-2.29304	13	GSM262201	GSE10358	Cancer	Leukemia	AML	M4	Normal	flt3 d835: 0;flt3 itd: 0;npm1 ins: 0	na	bone marrow	na	na	na	na	na	no	none	na	na	na
6.21497	-2.27844	13	GSM158940	GSE6891,GSE14468	Cancer	Leukemia	AML	M5	NN	na	na	blood or bone marrow	blast cells	>=80%	na	none	na	no	none	na	na	na
5.18916	-2.2619	13	GSM262115	GSE10358	Cancer	Leukemia	AML	M5	Normal	flt3 d835: 0;flt3 itd: 1;npm1 ins: 1	na	bone marrow	na	na	na	na	na	no	none	na	na	na
2.89512	-0.509027	13	GSM158732	GSE6891,GSE14468	Cancer	Leukemia	AML	M6	na	na	na	blood or bone marrow	blast cells	>=80%	na	none	na	no	none	na	na	na
2.84078	-0.706137	13	GSM159090	GSE6891,GSE14468	Cancer	Leukemia	AML	M6	na	na	NN	blood or bone marrow	blast cells	>=80%	na	none	na	no	none	na	na	na
3.38839	-4.80787	13	GSM446050	GSE17855,GSE22056	Cancer	Leukemia	AML	na	CN-AML	flt3-itd: FLT3-ITD;c-kit: negative;n/k-ras: N/K-RAS;ptpn11: negative;npm1: negative;cebpa: negative;mll-ptd: negative	primary	blood or bone marrow	na	na	na	none	na	no	none	na	na	na
5.07278	-1.31511	13	GSM387063	GSE15434	Cancer	Leukemia	AML	na	normal karyotype	npm1: negative;flt3-itd: negative;cebpa: n./a.	na	blood	mononuclear cells	blast cell percentage: 64	na	none	na	no	none	na	na	na
2.71597	-0.746886	13	GSM387062	GSE15434	Cancer	Leukemia	AML	na	normal karyotype	npm1: negative;flt3-itd: negative;cebpa: negative	na	blood	mononuclear cells	blast cell percentage: 20	na	none	na	no	none	na	na	na
6.60925	-0.615429	13	GSM387102	GSE15434	Cancer	Leukemia	AML	na	normal karyotype	npm1: negative;flt3-itd: negative;cebpa: negative	na	bone marrow	mononuclear cells	blast cell percentage: 52	na	none	na	no	none	na	na	na
3.85406	-1.52194	13	GSM387112	GSE15434	Cancer	Leukemia	AML	na	normal karyotype	npm1: positive;flt3-itd: negative;cebpa: negative	na	bone marrow	mononuclear cells	blast cell percentage: 30	na	none	na	no	none	na	na	na
6.85523	-3.04087	13	GSM387119	GSE15434	Cancer	Leukemia	AML	na	normal karyotype	npm1: positive;flt3-itd: negative;cebpa: negative	na	bone marrow	mononuclear cells	blast cell percentage: 58	na	none	na	no	none	na	na	na
5.1195	-5.68997	13	GSM387308	GSE15434	Cancer	Leukemia	AML	na	normal karyotype	npm1: positive;flt3-itd: negative;cebpa: negative	na	bone marrow	mononuclear cells	blast cell percentage: 50	na	none	na	no	none	na	na	na
4.50126	-4.83499	13	GSM387266	GSE15434	Cancer	Leukemia	AML	na	normal karyotype	npm1: positive;flt3-itd: positive;cebpa: n./a.	na	bone marrow	mononuclear cells	blast cell percentage: 30	na	none	na	no	none	na	na	na
4.83329	-4.62859	13	GSM387241	GSE15434	Cancer	Leukemia	AML	na	normal karyotype	npm1: positive;flt3-itd: positive;cebpa: negative	na	bone marrow	mononuclear cells	blast cell percentage: 42	na	none	na	no	none	na	na	na
5.09135	-5.41184	13	GSM387268	GSE15434	Cancer	Leukemia	AML	na	normal karyotype	npm1: positive;flt3-itd: positive;cebpa: negative	na	bone marrow	mononuclear cells	blast cell percentage: 75	na	none	na	no	none	na	na	na
5.08621	-5.23845	13	GSM387288	GSE15434	Cancer	Leukemia	AML	na	normal karyotype	npm1: positive;flt3-itd: positive;cebpa: negative	na	bone marrow	mononuclear cells	blast cell percentage: 61	na	none	na	no	none	na	na	na
3.73458	-4.93983	13	GSM330693	GSE13159,GSE13204	Cancer	Leukemia	AML	na	normal karyotype, other abnormalities	na	primary	bone marrow	na	na	na	none	na	no	none	na	GSM376136	GSE15061
1.33144	-6.06426	13	GSM330718	GSE13159,GSE13204	Cancer	Leukemia	AML	na	normal karyotype, other abnormalities	na	primary	bone marrow	mononuclear cells	na	na	none	na	no	none	na	GSM352846	GSE14062
2.86357	-5.00948	13	GSM446113	GSE17855	Cancer	Leukemia	AML	na	remaining cytogenetics	flt3-itd: negative;c-kit: negative;n/k-ras: N/K-RAS;ptpn11: negative;npm1: negative;cebpa: negative;mll-ptd: negative	primary	blood or bone marrow	na	na	na	none	na	no	none	na	na	na
4.11	-2.90384	13	GSM446138	GSE17855	Cancer	Leukemia	AML	na	remaining cytogenetics	flt3-itd: negative;c-kit: negative;n/k-ras: negative;ptpn11: negative;npm1: NPM1;cebpa: negative;mll-ptd: negative	primary	blood or bone marrow	na	na	na	none	na	no	none	na	na	na
-25.5017	-23.3995	14	GSM262114	GSE10358,GSE12662	Cancer	Leukemia	AML	M3	>3	flt3 d835: 0;flt3 itd: 0;npm1 ins: 0	na	bone marrow	na	na	na	na	na	no	none	na	na	na
-23.2995	-27.0444	14	GSM726206	GSE10358	Cancer	Leukemia	AML	M3	complex karyotype	na	na	bone marrow	none	blast%: 88	na	na	na	no	none	na	na	na
-24.4735	-24.3135	14	GSM262121	GSE10358,GSE12662	Cancer	Leukemia	AML	M3	del(7)(q22) trisomy 8 t(15;17)(q22;q21)	flt3 d835: 0;flt3 itd: 1;npm1 ins: 0	na	bone marrow	na	na	na	na	na	no	none	na	na	na
-22.4938	-20.9201	14	GSM159082	GSE6891,GSE14468	Cancer	Leukemia	AML	M3	na	na	na	blood or bone marrow	blast cells	>=80%	na	none	na	no	none	na	na	na
-23.6785	-28.1258	14	GSM262055	GSE10358	Cancer	Leukemia	AML	M3	Normal	flt3 d835: 0;flt3 itd: 0;npm1 ins: 0	na	bone marrow	na	na	na	na	na	no	none	na	na	na
-23.168	-21.5144	14	GSM726182	GSE10358	Cancer	Leukemia	AML	M3	t(15;17)	flt3 itd: positive	na	bone marrow	none	blast%: 85	na	na	na	no	none	na	na	na
-21.6979	-23.9769	14	GSM726185	GSE10358	Cancer	Leukemia	AML	M3	t(15;17)	flt3 itd: positive	na	bone marrow	none	blast%: 74	na	na	na	no	none	na	na	na
-25.1186	-25.2415	14	GSM330427	GSE13159,GSE13204	Cancer	Leukemia	AML	M3	t(15;17)	na	primary	bone marrow	na	na	na	none	na	no	none	na	na	na
-19.0622	-21.4512	14	GSM330432	GSE13159,GSE13204	Cancer	Leukemia	AML	M3	t(15;17)	na	primary	bone marrow	na	na	na	none	na	no	none	na	na	na
-21.1161	-28.4117	14	GSM330433	GSE13159,GSE13204	Cancer	Leukemia	AML	M3	t(15;17)	na	primary	bone marrow	na	na	na	none	na	no	none	na	na	na
-19.2497	-28.0943	14	GSM330434	GSE13159,GSE13204	Cancer	Leukemia	AML	M3	t(15;17)	na	primary	bone marrow	na	na	na	none	na	no	none	na	na	na
-24.3775	-25.4762	14	GSM330435	GSE13159,GSE13204	Cancer	Leukemia	AML	M3	t(15;17)	na	primary	bone marrow	na	na	na	none	na	no	none	na	na	na
-24.3695	-26.7319	14	GSM330436	GSE13159,GSE13204	Cancer	Leukemia	AML	M3	t(15;17)	na	primary	bone marrow	na	na	na	none	na	no	none	na	na	na
-21.1842	-26.6397	14	GSM330437	GSE13159,GSE13204	Cancer	Leukemia	AML	M3	t(15;17)	na	primary	bone marrow	na	na	na	none	na	no	none	na	na	na
-24.6005	-25.4937	14	GSM330438	GSE13159,GSE13204	Cancer	Leukemia	AML	M3	t(15;17)	na	primary	bone marrow	na	na	na	none	na	no	none	na	na	na
-25.2796	-24.9654	14	GSM330439	GSE13159,GSE13204	Cancer	Leukemia	AML	M3	t(15;17)	na	primary	bone marrow	na	na	na	none	na	no	none	na	na	na
-24.4566	-25.05	14	GSM330440	GSE13159,GSE13204	Cancer	Leukemia	AML	M3	t(15;17)	na	primary	bone marrow	na	na	na	none	na	no	none	na	na	na
-24.0362	-23.5808	14	GSM330441	GSE13159,GSE13204	Cancer	Leukemia	AML	M3	t(15;17)	na	primary	bone marrow	na	na	na	none	na	no	none	na	na	na
-20.4976	-26.8089	14	GSM330442	GSE13159,GSE13204	Cancer	Leukemia	AML	M3	t(15;17)	na	primary	bone marrow	na	na	na	none	na	no	none	na	na	na
-21.3556	-21.8973	14	GSM330444	GSE13159,GSE13204	Cancer	Leukemia	AML	M3	t(15;17)	na	primary	bone marrow	na	na	na	none	na	no	none	na	na	na
-21.5796	-26.6713	14	GSM330445	GSE13159,GSE13204	Cancer	Leukemia	AML	M3	t(15;17)	na	primary	bone marrow	na	na	na	none	na	no	none	na	na	na
-22.5044	-26.7009	14	GSM330446	GSE13159,GSE13204	Cancer	Leukemia	AML	M3	t(15;17)	na	primary	blood	na	na	na	none	na	no	none	na	na	na
-21.125	-28.4348	14	GSM330447	GSE13159,GSE13204	Cancer	Leukemia	AML	M3	t(15;17)	na	primary	bone marrow	na	na	na	none	na	no	none	na	na	na
-25.3256	-25.7304	14	GSM330448	GSE13159,GSE13204	Cancer	Leukemia	AML	M3	t(15;17)	na	primary	bone marrow	na	na	na	none	na	no	none	na	na	na
-24.5296	-26.8631	14	GSM330449	GSE13159,GSE13204	Cancer	Leukemia	AML	M3	t(15;17)	na	primary	bone marrow	na	na	na	none	na	no	none	na	na	na
-25.4462	-26.8502	14	GSM330450	GSE13159,GSE13204	Cancer	Leukemia	AML	M3	t(15;17)	na	primary	bone marrow	mononuclear cells	na	na	none	na	no	none	na	GSM352844	GSE14062
-25.4917	-25.8305	14	GSM330452	GSE13159,GSE13204	Cancer	Leukemia	AML	M3	t(15;17)	na	primary	bone marrow	na	na	na	none	na	no	none	na	na	na
-23.5903	-21.0412	14	GSM330453	GSE13159,GSE13204	Cancer	Leukemia	AML	M3	t(15;17)	na	primary	blood	na	na	na	none	na	no	none	na	na	na
-19.7745	-26.8549	14	GSM330454	GSE13159,GSE13204	Cancer	Leukemia	AML	M3	t(15;17)	na	primary	blood	na	na	na	none	na	no	none	na	na	na
-24.0355	-23.6691	14	GSM330455	GSE13159,GSE13204	Cancer	Leukemia	AML	M3	t(15;17)	na	primary	bone marrow	na	na	na	none	na	no	none	na	na	na
-24.0617	-25.6789	14	GSM330456	GSE13159,GSE13204	Cancer	Leukemia	AML	M3	t(15;17)	na	primary	bone marrow	na	na	na	none	na	no	none	na	na	na
-18.8319	-26.3285	14	GSM330457	GSE13159,GSE13204	Cancer	Leukemia	AML	M3	t(15;17)	na	primary	bone marrow	na	na	na	none	na	no	none	na	na	na
-24.9245	-25.9036	14	GSM330458	GSE13159,GSE13204	Cancer	Leukemia	AML	M3	t(15;17)	na	primary	bone marrow	na	na	na	none	na	no	none	na	na	na
-24.1401	-24.547	14	GSM330459	GSE13159,GSE13204	Cancer	Leukemia	AML	M3	t(15;17)	na	primary	bone marrow	na	na	na	none	na	no	none	na	na	na
-20.0332	-26.9791	14	GSM330460	GSE13159,GSE13204	Cancer	Leukemia	AML	M3	t(15;17)	na	primary	bone marrow	na	na	na	none	na	no	none	na	na	na
-23.9834	-22.3645	14	GSM330461	GSE13159,GSE13204	Cancer	Leukemia	AML	M3	t(15;17)	na	primary	bone marrow	na	na	na	none	na	no	none	na	na	na
-20.4064	-26.9421	14	GSM330462	GSE13159,GSE13204	Cancer	Leukemia	AML	M3	t(15;17)	na	primary	bone marrow	na	na	na	none	na	no	none	na	na	na
-19.8874	-22.822	14	GSM330463	GSE13159,GSE13204	Cancer	Leukemia	AML	M3	t(15;17)	na	primary	bone marrow	na	na	na	none	na	no	none	na	na	na
-23.2754	-25.1611	14	GSM726184	GSE10358	Cancer	Leukemia	AML	M3	t(15;17)	na	na	bone marrow	none	blast%: 85	na	na	na	no	none	na	na	na
-22.6724	-27.5415	14	GSM726197	GSE10358	Cancer	Leukemia	AML	M3	t(15;17)	na	na	bone marrow	none	blast%: 93	na	na	na	no	none	na	na	na
-23.3145	-25.865	14	GSM262051	GSE10358,GSE12662	Cancer	Leukemia	AML	M3	t(15;17)(q22;q21)	flt3 d835: 0;flt3 itd: 0;npm1 ins: 0	na	bone marrow	na	na	na	na	na	no	none	na	na	na
-24.0665	-26.8006	14	GSM262052	GSE10358,GSE12662	Cancer	Leukemia	AML	M3	t(15;17)(q22;q21)	flt3 d835: 0;flt3 itd: 0;npm1 ins: 0	na	bone marrow	na	na	na	na	na	no	none	na	na	na
-25.3102	-23.465	14	GSM262073	GSE10358,GSE12662	Cancer	Leukemia	AML	M3	t(15;17)(q22;q21)	flt3 d835: 0;flt3 itd: 0;npm1 ins: 0	na	bone marrow	na	na	na	na	na	no	none	na	na	na
-23.4475	-21.1154	14	GSM262122	GSE10358,GSE12662	Cancer	Leukemia	AML	M3	t(15;17)(q22;q21)	flt3 d835: 0;flt3 itd: 0;npm1 ins: 0	na	bone marrow	na	na	na	na	na	no	none	na	na	na
-21.0922	-25.8951	14	GSM262134	GSE10358	Cancer	Leukemia	AML	M3	t(15;17)(q22;q21)	flt3 d835: 0;flt3 itd: 0;npm1 ins: 0	na	bone marrow	na	na	na	na	na	no	none	na	na	na
-21.6253	-24.5502	14	GSM262137	GSE10358	Cancer	Leukemia	AML	M3	t(15;17)(q22;q21)	flt3 d835: 0;flt3 itd: 0;npm1 ins: 0	na	bone marrow	na	na	na	na	na	no	none	na	na	na
-19.2784	-24.9737	14	GSM262161	GSE10358	Cancer	Leukemia	AML	M3	t(15;17)(q22;q21)	flt3 d835: 0;flt3 itd: 0;npm1 ins: 0	na	bone marrow	na	na	na	na	na	no	none	na	na	na
-22.3241	-26.6588	14	GSM262162	GSE10358	Cancer	Leukemia	AML	M3	t(15;17)(q22;q21)	flt3 d835: 0;flt3 itd: 0;npm1 ins: 0	na	bone marrow	na	na	na	na	na	no	none	na	na	na
-20.1719	-24.1568	14	GSM262163	GSE10358	Cancer	Leukemia	AML	M3	t(15;17)(q22;q21)	flt3 d835: 0;flt3 itd: 0;npm1 ins: 0	na	bone marrow	na	na	na	na	na	no	none	na	na	na
-21.278	-25.7769	14	GSM262169	GSE10358	Cancer	Leukemia	AML	M3	t(15;17)(q22;q21)	flt3 d835: 0;flt3 itd: 0;npm1 ins: 0	na	bone marrow	na	na	na	na	na	no	none	na	na	na
-19.669	-25.232	14	GSM262183	GSE10358	Cancer	Leukemia	AML	M3	t(15;17)(q22;q21)	flt3 d835: 0;flt3 itd: 0;npm1 ins: 0	na	bone marrow	na	na	na	na	na	no	none	na	na	na
-19.4578	-25.1138	14	GSM262211	GSE10358	Cancer	Leukemia	AML	M3	t(15;17)(q22;q21)	flt3 d835: 0;flt3 itd: 0;npm1 ins: 0	na	bone marrow	na	na	na	na	na	no	none	na	na	na
-20.4966	-25.1144	14	GSM262213	GSE10358	Cancer	Leukemia	AML	M3	t(15;17)(q22;q21)	flt3 d835: 0;flt3 itd: 0;npm1 ins: 0	na	bone marrow	na	na	na	na	na	no	none	na	na	na
-23.1659	-24.1283	14	GSM262222	GSE10358,GSE12662	Cancer	Leukemia	AML	M3	t(15;17)(q22;q21)	flt3 d835: 0;flt3 itd: 0;npm1 ins: 0	na	bone marrow	na	na	na	na	na	no	none	na	na	na
-23.1134	-21.8694	14	GSM262044	GSE10358,GSE12662	Cancer	Leukemia	AML	M3	t(15;17)(q22;q21)	flt3 d835: 0;flt3 itd: 1;npm1 ins: 0	na	bone marrow	na	na	na	na	na	no	none	na	na	na
-23.042	-22.7243	14	GSM262060	GSE10358,GSE12662	Cancer	Leukemia	AML	M3	t(15;17)(q22;q21)	flt3 d835: 0;flt3 itd: 1;npm1 ins: 0	na	bone marrow	na	na	na	na	na	no	none	na	na	na
-23.03	-24.2146	14	GSM262075	GSE10358,GSE12662	Cancer	Leukemia	AML	M3	t(15;17)(q22;q21)	flt3 d835: 0;flt3 itd: 1;npm1 ins: 0	na	bone marrow	na	na	na	na	na	no	none	na	na	na
-20.2654	-24.9835	14	GSM262136	GSE10358	Cancer	Leukemia	AML	M3	t(15;17)(q22;q21)	flt3 d835: 0;flt3 itd: 1;npm1 ins: 0	na	bone marrow	na	na	na	na	na	no	none	na	na	na
-20.167	-22.8082	14	GSM262155	GSE10358	Cancer	Leukemia	AML	M3	t(15;17)(q22;q21)	flt3 d835: 0;flt3 itd: 1;npm1 ins: 0	na	bone marrow	na	na	na	na	na	no	none	na	na	na
-21.1298	-21.6823	14	GSM262164	GSE10358	Cancer	Leukemia	AML	M3	t(15;17)(q22;q21)	flt3 d835: 0;flt3 itd: 1;npm1 ins: 0	na	bone marrow	na	na	na	na	na	no	none	na	na	na
-21.3591	-21.1588	14	GSM262168	GSE10358	Cancer	Leukemia	AML	M3	t(15;17)(q22;q21)	flt3 d835: 0;flt3 itd: 1;npm1 ins: 0	na	bone marrow	na	na	na	na	na	no	none	na	na	na
-21.7599	-22.9316	14	GSM262184	GSE10358	Cancer	Leukemia	AML	M3	t(15;17)(q22;q21)	flt3 d835: 0;flt3 itd: 1;npm1 ins: 0	na	bone marrow	na	na	na	na	na	no	none	na	na	na
-20.274	-23.1432	14	GSM262204	GSE10358	Cancer	Leukemia	AML	M3	t(15;17)(q22;q21)	flt3 d835: 0;flt3 itd: 1;npm1 ins: 0	na	bone marrow	na	na	na	na	na	no	none	na	na	na
-19.2122	-25.8764	14	GSM262135	GSE10358	Cancer	Leukemia	AML	M3	t(15;17)(q22;q21) + 8	flt3 d835: 0;flt3 itd: 0;npm1 ins: 0	na	bone marrow	na	na	na	na	na	no	none	na	na	na
-20.3586	-25.6273	14	GSM262139	GSE10358	Cancer	Leukemia	AML	M3	t(15;17)(q22;q21) inv(12)(p12p13)	flt3 d835: 0;flt3 itd: 0;npm1 ins: 0	na	bone marrow	na	na	na	na	na	no	none	na	na	na
-23.597	-24.92	14	GSM262071	GSE10358,GSE12662	Cancer	Leukemia	AML	M3	t(15;17)(q22;q21) trisomy 8	flt3 d835: 0;flt3 itd: 0;npm1 ins: 0	na	bone marrow	na	na	na	na	na	no	none	na	na	na
-23.6631	-26.6261	14	GSM726239	GSE10358	Cancer	Leukemia	AML	M3	t(15;17), t(16;19)	na	na	bone marrow	none	blast%: 90	na	na	na	no	none	na	na	na
-22.4265	-25.1845	14	GSM158975	GSE6891,GSE14468	Cancer	Leukemia	AML	M4	NN	na	na	blood or bone marrow	blast cells	>=80%	na	none	na	no	none	na	na	na
-21.7611	-24.6162	14	GSM158991	GSE6891,GSE14468	Cancer	Leukemia	AML	M4	NN	na	na	blood or bone marrow	blast cells	>=80%	na	none	na	no	none	na	na	na
-22.8453	-20.2677	14	GSM158833	GSE6891,GSE14468	Cancer	Leukemia	AML	M4	other	na	na	blood or bone marrow	blast cells	>=80%	na	none	na	no	none	na	na	na
-21.798	-25.1515	14	GSM158849	GSE6891,GSE14468	Cancer	Leukemia	AML	M4	t(15;17)	na	na	blood or bone marrow	blast cells	>=80%	na	none	na	no	none	na	na	na
-20.7199	-25.279	14	GSM158851	GSE6891,GSE14468	Cancer	Leukemia	AML	M4	t(15;17)	na	na	blood or bone marrow	blast cells	>=80%	na	none	na	no	none	na	na	na
-22.4147	-22.5316	14	GSM158885	GSE6891,GSE14468	Cancer	Leukemia	AML	M4	t(15;17)	na	na	blood or bone marrow	blast cells	>=80%	na	none	na	no	none	na	na	na
-20.6835	-21.5293	14	GSM159143	GSE6891,GSE14468	Cancer	Leukemia	AML	M4	t(15;17)	na	na	blood or bone marrow	blast cells	>=80%	na	none	na	no	none	na	na	na
-22.2385	-21.3864	14	GSM159147	GSE6891,GSE14468	Cancer	Leukemia	AML	M4	t(15;17)	na	na	blood or bone marrow	blast cells	>=80%	na	none	na	no	none	na	na	na
-18.9611	-23.1304	14	GSM330574	GSE13159,GSE13204	Cancer	Leukemia	AML	na	normal karyotype	na	primary	bone marrow	na	na	na	none	na	no	none	na	na	na
-22.6744	-21.1375	14	GSM445923	GSE17855,GSE22056	Cancer	Leukemia	AML	na	t(15;17)	flt3-itd: FLT3-ITD;c-kit: negative;n/k-ras: negative;ptpn11: negative;npm1: negative;cebpa: negative;mll-ptd: negative	primary	blood or bone marrow	na	na	na	none	na	no	none	na	na	na
-20.1653	-20.1862	14	GSM446058	GSE17855,GSE22056	Cancer	Leukemia	AML	na	t(15;17)	flt3-itd: FLT3-ITD;c-kit: negative;n/k-ras: negative;ptpn11: negative;npm1: negative;cebpa: negative;mll-ptd: negative	primary	blood or bone marrow	na	na	na	none	na	no	none	na	na	na
-20.4719	-20.926	14	GSM446096	GSE17855	Cancer	Leukemia	AML	na	t(15;17)	flt3-itd: FLT3-ITD;c-kit: negative;n/k-ras: negative;ptpn11: negative;npm1: negative;cebpa: negative;mll-ptd: negative	primary	blood or bone marrow	na	na	na	none	na	no	none	na	na	na
-20.8208	-21.0557	14	GSM446099	GSE17855	Cancer	Leukemia	AML	na	t(15;17)	flt3-itd: FLT3-ITD;c-kit: negative;n/k-ras: negative;ptpn11: negative;npm1: negative;cebpa: negative;mll-ptd: negative	primary	blood or bone marrow	na	na	na	none	na	no	none	na	na	na
-21.8961	-21.6311	14	GSM446115	GSE17855	Cancer	Leukemia	AML	na	t(15;17)	flt3-itd: FLT3-ITD;c-kit: negative;n/k-ras: negative;ptpn11: negative;npm1: negative;cebpa: negative;mll-ptd: negative	primary	blood or bone marrow	na	na	na	none	na	no	none	na	na	na
-20.9591	-22.8597	14	GSM446118	GSE17855	Cancer	Leukemia	AML	na	t(15;17)	flt3-itd: FLT3-ITD;c-kit: negative;n/k-ras: negative;ptpn11: negative;npm1: negative;cebpa: negative;mll-ptd: negative	primary	blood or bone marrow	na	na	na	none	na	no	none	na	na	na
-22.6467	-24.4174	14	GSM446124	GSE17855	Cancer	Leukemia	AML	na	t(15;17)	flt3-itd: FLT3-ITD;c-kit: negative;n/k-ras: negative;ptpn11: negative;npm1: negative;cebpa: negative;mll-ptd: negative	primary	blood or bone marrow	na	na	na	none	na	no	none	na	na	na
-22.2216	-21.5474	14	GSM446137	GSE17855	Cancer	Leukemia	AML	na	t(15;17)	flt3-itd: FLT3-ITD;c-kit: negative;n/k-ras: negative;ptpn11: negative;npm1: negative;cebpa: negative;mll-ptd: negative	primary	blood or bone marrow	na	na	na	none	na	no	none	na	na	na
-20.1663	-20.2086	14	GSM446148	GSE17855	Cancer	Leukemia	AML	na	t(15;17)	flt3-itd: FLT3-ITD;c-kit: negative;n/k-ras: negative;ptpn11: negative;npm1: negative;cebpa: negative;mll-ptd: negative	primary	blood or bone marrow	na	na	na	none	na	no	none	na	na	na
-20.8428	-22.6835	14	GSM446149	GSE17855	Cancer	Leukemia	AML	na	t(15;17)	flt3-itd: FLT3-ITD;c-kit: negative;n/k-ras: negative;ptpn11: negative;npm1: negative;cebpa: negative;mll-ptd: negative	primary	blood or bone marrow	na	na	na	none	na	no	none	na	na	na
-19.863	-20.9644	14	GSM446151	GSE17855	Cancer	Leukemia	AML	na	t(15;17)	flt3-itd: FLT3-ITD;c-kit: negative;n/k-ras: negative;ptpn11: negative;npm1: negative;cebpa: negative;mll-ptd: negative	primary	blood or bone marrow	na	na	na	none	na	no	none	na	na	na
-20.1094	-21.6776	14	GSM446023	GSE17855	Cancer	Leukemia	AML	na	t(15;17)	flt3-itd: negative;c-kit: negative;n/k-ras: negative;ptpn11: negative;npm1: negative;cebpa: negative;mll-ptd: negative	primary	blood or bone marrow	na	na	na	none	na	no	none	na	na	na
-20.4573	-24.231	14	GSM446027	GSE17855	Cancer	Leukemia	AML	na	t(15;17)	flt3-itd: negative;c-kit: negative;n/k-ras: negative;ptpn11: negative;npm1: negative;cebpa: negative;mll-ptd: negative	primary	blood or bone marrow	na	na	na	none	na	no	none	na	na	na
-20.3794	-21.2811	14	GSM446059	GSE17855,GSE22056	Cancer	Leukemia	AML	na	t(15;17)	flt3-itd: negative;c-kit: negative;n/k-ras: negative;ptpn11: negative;npm1: negative;cebpa: negative;mll-ptd: negative	primary	blood or bone marrow	na	na	na	none	na	no	none	na	na	na
-21.5542	-23.1379	14	GSM446117	GSE17855	Cancer	Leukemia	AML	na	t(15;17)	flt3-itd: negative;c-kit: negative;n/k-ras: negative;ptpn11: negative;npm1: negative;cebpa: negative;mll-ptd: negative	primary	blood or bone marrow	na	na	na	none	na	no	none	na	na	na
-21.5079	-24.4425	14	GSM446130	GSE17855	Cancer	Leukemia	AML	na	t(15;17)	flt3-itd: negative;c-kit: negative;n/k-ras: negative;ptpn11: negative;npm1: negative;cebpa: negative;mll-ptd: negative	primary	blood or bone marrow	na	na	na	none	na	no	none	na	na	na
-21.7635	-24.3475	14	GSM446140	GSE17855	Cancer	Leukemia	AML	na	t(15;17)	flt3-itd: negative;c-kit: negative;n/k-ras: negative;ptpn11: negative;npm1: negative;cebpa: negative;mll-ptd: negative	primary	blood or bone marrow	na	na	na	none	na	no	none	na	na	na
-22.0445	-24.7448	14	GSM446145	GSE17855	Cancer	Leukemia	AML	na	t(15;17)	flt3-itd: negative;c-kit: negative;n/k-ras: negative;ptpn11: negative;npm1: negative;cebpa: negative;mll-ptd: negative	primary	blood or bone marrow	na	na	na	none	na	no	none	na	na	na
-24.7682	-26.9693	14	GSM330429	GSE13159,GSE13204	Cancer	Leukemia	AML	na	t(15;17)	na	primary	bone marrow	mononuclear cells	na	na	none	na	no	none	na	GSM352836	GSE14062
-21.3995	-20.7003	14	GSM330431	GSE13159,GSE13204	Cancer	Leukemia	AML	na	t(15;17)	na	primary	bone marrow	mononuclear cells	na	na	none	na	no	none	na	GSM352840	GSE14062
-21.36	-20.7642	14	GSM330451	GSE13159,GSE13204	Cancer	Leukemia	AML	na	t(15;17)	na	primary	bone marrow	mononuclear cells	na	na	none	na	no	none	na	GSM352841	GSE14062
-4.81312	2.25796	15	GSM158846	GSE6891,GSE14468	Cancer	Leukemia	AML	M0	other	na	na	blood or bone marrow	mononuclear cells	>=80%	na	none	na	no	none	na	na	na
-5.40973	1.00196	15	GSM361350	GSE14468	Cancer	Leukemia	AML	M1	na	CEBPA wild type	na	bone marrow	mononuclear cells	>=80%	na	none	na	no	none	na	na	na
-3.7749	-3.40841	15	GSM262074	GSE10358,GSE12662	Cancer	Leukemia	AML	M1	trisomy 8	flt3 d835: 0;flt3 itd: 0;npm1 ins: 0	na	bone marrow	na	na	na	na	na	no	none	na	na	na
-3.69151	-3.53261	15	GSM262049	GSE10358,GSE12662	Cancer	Leukemia	AML	M1	trisomy 8	flt3 d835: 0;flt3 itd: 1;npm1 ins: 0	na	bone marrow	na	na	na	na	na	no	none	na	na	na
-4.35823	0.980676	15	GSM159057	GSE6891,GSE14468	Cancer	Leukemia	AML	M2	+8	na	na	blood or bone marrow	blast cells	>=80%	na	none	na	no	none	na	na	na
-4.33473	1.16093	15	GSM158964	GSE6891,GSE14468	Cancer	Leukemia	AML	M2	-5/7(q)	na	na	blood or bone marrow	blast cells	>=80%	na	none	na	no	none	na	na	na
-4.58646	0.861725	15	GSM159062	GSE6891,GSE14468	Cancer	Leukemia	AML	M2	complex karyotype	na	na	blood or bone marrow	blast cells	>=80%	na	none	na	no	none	na	na	na
-4.65516	0.460345	15	GSM262058	GSE10358,GSE12662	Cancer	Leukemia	AML	M2	Normal	flt3 d835: 0;flt3 itd: 0;npm1 ins: 0	na	bone marrow	na	na	na	na	na	no	none	na	na	na
-1.10038	-5.57703	15	GSM417413	GSE16625	Cancer	Leukemia	AML	MLD	na	na	untreated	bone marrow	CD34+	na	na	none	na	no	none	na	na	na
-1.09442	-5.57733	15	GSM417414	GSE16625	Cancer	Leukemia	AML	MLD	na	na	treated	bone marrow	CD34+	na	na	methylation inhibitor drugs (5AC and entinostat)	360 h	no	none	na	na	na
-4.67027	-1.1256	15	GSM445986	GSE17855	Cancer	Leukemia	AML	na	CN-AML	flt3-itd: negative;c-kit: negative;n/k-ras: N/K-RAS;ptpn11: negative;npm1: negative;cebpa: negative;mll-ptd: negative	primary	blood or bone marrow	na	na	na	none	na	no	none	na	na	na
-3.04425	3.42623	15	GSM445976	GSE17855,GSE22056	Cancer	Leukemia	AML	na	CN-AML	flt3-itd: negative;c-kit: negative;n/k-ras: negative;ptpn11: negative;npm1: negative;cebpa: negative;mll-ptd: MLL-PTD	primary	blood or bone marrow	na	na	na	none	na	no	none	na	na	na
-5.01865	-1.61362	15	GSM445997	GSE17855	Cancer	Leukemia	AML	na	MLL-rearrangement	flt3-itd: negative;c-kit: negative;n/k-ras: negative;ptpn11: negative;npm1: negative;cebpa: negative;mll-ptd: negative	primary	blood or bone marrow	na	na	na	none	na	no	none	na	na	na
-3.99506	1.73086	15	GSM159071	GSE6891,GSE14468	Cancer	Leukemia	AML	na	na	na	na	blood or bone marrow	blast cells	>=80%	na	none	na	no	none	na	na	na
-4.66	-1.31849	15	GSM445985	GSE17855,GSE22056	Cancer	Leukemia	AML	na	remaining cytogenetics	flt3-itd: negative;c-kit: negative;n/k-ras: N/K-RAS;ptpn11: negative;npm1: negative;cebpa: negative;mll-ptd: MLL-PTD	primary	blood or bone marrow	na	na	na	none	na	no	none	na	na	na
-5.53678	-0.664262	15	GSM446112	GSE17855	Cancer	Leukemia	AML	na	remaining cytogenetics	flt3-itd: negative;c-kit: negative;n/k-ras: negative;ptpn11: negative;npm1: negative;cebpa: negative;mll-ptd: negative	primary	blood or bone marrow	na	na	na	none	na	no	none	na	na	na
-5.09543	-0.992566	15	GSM446004	GSE17855	Cancer	Leukemia	AML	na	unknown cytogenetics	flt3-itd: negative;c-kit: negative;n/k-ras: N/K-RAS;ptpn11: negative;npm1: NPM1;cebpa: negative;mll-ptd: negative	primary	blood or bone marrow	na	na	na	none	na	no	none	na	na	na
-3.02834	3.48101	15	GSM445981	GSE17855	Cancer	Leukemia	AML	na	unknown cytogenetics	flt3-itd: negative;c-kit: negative;n/k-ras: negative;ptpn11: negative;npm1: negative;cebpa: negative;mll-ptd: negative	primary	blood or bone marrow	na	na	na	none	na	no	none	na	na	na
14.0388	12.548	16	GSM316675	GSE12417	Cancer	Leukemia	AML	M2	normal karyotype	na	primary	blood	mononuclear cells	na	na	none	na	no	none	na	na	na
13.1249	6.85667	16	GSM316687	GSE12417	Cancer	Leukemia	AML	M2	normal karyotype	na	primary	bone marrow	mononuclear cells	na	na	none	na	no	none	na	na	na
9.17402	9.07492	16	GSM316688	GSE12417	Cancer	Leukemia	AML	M2	normal karyotype	na	primary	bone marrow	mononuclear cells	na	na	none	na	no	none	na	na	na
15.272	11.8821	16	GSM316694	GSE12417	Cancer	Leukemia	AML	M2	normal karyotype	na	primary	bone marrow	mononuclear cells	na	na	none	na	no	none	na	na	na
11.927	5.43425	16	GSM316728	GSE12417	Cancer	Leukemia	AML	M2	normal karyotype	na	primary	bone marrow	mononuclear cells	na	na	none	na	no	none	na	na	na
15.2547	3.04297	16	GSM262061	GSE10358	Cancer	Leukemia	AML	M3	Normal	flt3 d835: 0;flt3 itd: 1;npm1 ins: 1	na	bone marrow	na	na	na	na	na	no	none	na	na	na
10.2041	4.0962	16	GSM262158	GSE10358	Cancer	Leukemia	AML	M4	del(12)(p12.3p13.3)	flt3 d835: 0;flt3 itd: 0;npm1 ins: 0	na	bone marrow	na	na	na	na	na	no	none	na	na	na
14.9884	8.90583	16	GSM330496	GSE13159,GSE13204	Cancer	Leukemia	AML	M4	MLL	na	primary	bone marrow	na	na	na	none	na	no	none	na	na	na
15.3284	6.38528	16	GSM330499	GSE13159,GSE13204	Cancer	Leukemia	AML	M4	MLL	na	primary	bone marrow	na	na	na	none	na	no	none	na	na	na
16.0705	10.7154	16	GSM330520	GSE13159,GSE13204	Cancer	Leukemia	AML	M4	MLL	na	primary	bone marrow	na	na	na	none	na	no	none	na	na	na
10.1388	4.87587	16	GSM262156	GSE10358	Cancer	Leukemia	AML	M4	Normal	flt3 d835: 0;flt3 itd: 0;npm1 ins: 0	na	bone marrow	na	na	na	na	na	no	none	na	na	na
13.4548	8.88821	16	GSM316692	GSE12417	Cancer	Leukemia	AML	M4	normal karyotype	na	primary	bone marrow	mononuclear cells	na	na	none	na	no	none	na	na	na
14.4404	7.15513	16	GSM316709	GSE12417	Cancer	Leukemia	AML	M4	normal karyotype	na	primary	bone marrow	mononuclear cells	na	na	none	na	no	none	na	na	na
14.2941	5.52738	16	GSM316714	GSE12417	Cancer	Leukemia	AML	M4	normal karyotype	na	primary	bone marrow	mononuclear cells	na	na	none	na	no	none	na	na	na
16.2294	2.59072	16	GSM158932	GSE6891,GSE14468	Cancer	Leukemia	AML	M5	NNN	na	na	blood or bone marrow	blast cells	>=80%	na	none	na	no	none	na	na	na
16.6042	12.1706	16	GSM316662	GSE12417	Cancer	Leukemia	AML	M5	normal karyotype	na	primary	bone marrow	mononuclear cells	na	na	none	na	no	none	na	na	na
14.7042	10.7319	16	GSM316668	GSE12417	Cancer	Leukemia	AML	M5	normal karyotype	na	primary	bone marrow	mononuclear cells	na	na	none	na	no	none	na	na	na
14.9151	10.3262	16	GSM316676	GSE12417	Cancer	Leukemia	AML	M5	normal karyotype	na	primary	bone marrow	mononuclear cells	na	na	none	na	no	none	na	na	na
11.3969	12.4251	16	GSM531692	GSE21261	Cancer	Leukemia	AML	MLD	na	na	primary	bone marrow	mononuclear cells	na	na	none	na	no	none	na	na	na
8.65227	6.98071	16	GSM259088	GSE10258	Cancer	Leukemia	AML	na	MLL	na	na	bone marrow	na	na	na	none	na	no	none	na	na	na
11.4331	10.7849	16	GSM450706	GSE18018	Cancer	Leukemia	AML	na	na	npm1 mutation: mutated; flt3-itd mutation: wild type	primary	bone marrow	mononuclear cells	na	na	none	na	no	none	na	GSM531689	GSE21261
9.65679	5.67554	16	GSM330554	GSE13159,GSE13204	Cancer	Leukemia	AML	na	normal karyotype	na	primary	bone marrow	na	na	na	none	na	no	none	na	GSM376058	GSE15061
8.36875	8.00375	16	GSM330658	GSE13159,GSE13204	Cancer	Leukemia	AML	na	normal karyotype	na	primary	bone marrow	mononuclear cells	na	na	none	na	no	none	na	GSM352829	GSE14062
14.9873	10.7192	16	GSM330662	GSE13159,GSE13204	Cancer	Leukemia	AML	na	normal karyotype	na	primary	bone marrow	na	na	na	none	na	no	none	na	na	na
15.1911	6.62133	16	GSM330778	GSE13159,GSE13204	Cancer	Leukemia	AML	na	normal karyotype	na	primary	bone marrow	na	na	na	none	na	no	none	na	na	na
12.9141	9.62427	16	GSM330780	GSE13159,GSE13204	Cancer	Leukemia	AML	na	normal karyotype	na	primary	bone marrow	na	na	na	none	na	no	none	na	na	na
11.421	9.64517	16	GSM330791	GSE13159,GSE13204	Cancer	Leukemia	AML	na	normal karyotype	na	primary	bone marrow	na	na	na	none	na	no	none	na	na	na
9.21845	8.55699	16	GSM330802	GSE13159,GSE13204	Cancer	Leukemia	AML	na	normal karyotype	na	primary	bone marrow	na	na	na	none	na	no	none	na	GSM376187	GSE15061
13.5064	3.91445	16	GSM330810	GSE13159,GSE13204	Cancer	Leukemia	AML	na	normal karyotype	na	primary	bone marrow	na	na	na	none	na	no	none	na	na	na
15.1635	7.60978	16	GSM330849	GSE13159,GSE13204	Cancer	Leukemia	AML	na	normal karyotype	na	primary	bone marrow	na	na	na	none	na	no	none	na	GSM376212	GSE15061
13.3052	12.649	16	GSM330852	GSE13159,GSE13204	Cancer	Leukemia	AML	na	normal karyotype	npm1: negative;flt3-itd: negative;cebpa: negative	na	bone marrow	mononuclear cells	blast cell percentage: 72.5	na	none	na	no	none	na	GSM387189:GSM400710	GSE15434:GSE16015
12.636	11.8683	16	GSM387207	GSE15434	Cancer	Leukemia	AML	na	normal karyotype	npm1: negative;flt3-itd: negative;cebpa: negative	primary	bone marrow	mononuclear cells	blast cell percentage: 85.5	na	none	na	no	none	na	GSM400717:GSM450699:GSM531680	GSE16015:GSE18018:GSE21261
10.9252	10.9038	16	GSM387276	GSE15434	Cancer	Leukemia	AML	na	normal karyotype	npm1: negative;flt3-itd: negative;cebpa: positive	na	bone marrow	mononuclear cells	blast cell percentage: 88	na	none	na	no	none	na	na	na
12.9931	7.52761	16	GSM330551	GSE13159,GSE13204	Cancer	Leukemia	AML	na	normal karyotype	npm1: positive;flt3-itd: negative;cebpa: negative	primary	bone marrow	mononuclear cells	blast cell percentage: 79.5	na	none	na	no	none	na	GSM387183:GSM400754:GSM450688:GSM531665	GSE15434:GSE16015:GSE18018:GSE21261
12.9755	9.26745	16	GSM330603	GSE13159,GSE13204	Cancer	Leukemia	AML	na	normal karyotype	npm1: positive;flt3-itd: negative;cebpa: negative	na	bone marrow	mononuclear cells	blast cell percentage: 50.5	na	none	na	no	none	na	GSM376083:GSM387165:GSM400742	GSE15061:GSE15434:GSE16015
12.9915	9.60476	16	GSM330626	GSE13159,GSE13204	Cancer	Leukemia	AML	na	normal karyotype	npm1: positive;flt3-itd: negative;cebpa: negative	primary	bone marrow	mononuclear cells	blast cell percentage: 68	na	none	na	no	none	na	GSM387188:GSM400759:GSM450692:GSM531670	GSE15434:GSE16015:GSE18018:GSE21261
12.5818	10.9698	16	GSM330633	GSE13159,GSE13204	Cancer	Leukemia	AML	na	normal karyotype	npm1: positive;flt3-itd: negative;cebpa: negative	primary	bone marrow	mononuclear cells	blast cell percentage: 14	na	none	na	no	none	na	GSM387175:GSM400747:GSM450682:GSM531656	GSE15434:GSE16015:GSE18018:GSE21261
13.8415	10.9262	16	GSM330663	GSE13159,GSE13204	Cancer	Leukemia	AML	na	normal karyotype	npm1: positive;flt3-itd: negative;cebpa: negative	na	bone marrow	mononuclear cells	blast cell percentage: 22.5	na	none	na	no	none	na	GSM376114:GSM387153:GSM400735	GSE15061:GSE15434:GSE16015
12.0287	7.98142	16	GSM330688	GSE13159,GSE13204	Cancer	Leukemia	AML	na	normal karyotype	npm1: positive;flt3-itd: negative;cebpa: negative	na	bone marrow	mononuclear cells	blast cell percentage: 35	na	none	na	no	none	na	GSM376132:GSM387160:GSM400739:GSM450673:GSM531642	GSE15061:GSE15434:GSE16015:GSE18018:GSE21261
13.0734	10.9557	16	GSM330761	GSE13159,GSE13204	Cancer	Leukemia	AML	na	normal karyotype	npm1: positive;flt3-itd: negative;cebpa: negative	na	bone marrow	mononuclear cells	blast cell percentage: 63	na	none	na	no	none	na	GSM376166:GSM387156:GSM400737:GSM450670:GSM531638	GSE15061:GSE15434:GSE16015:GSE18018:GSE21261
13.6832	10.8909	16	GSM330768	GSE13159,GSE13204	Cancer	Leukemia	AML	na	normal karyotype	npm1: positive;flt3-itd: negative;cebpa: negative	na	bone marrow	mononuclear cells	blast cell percentage: 60	na	none	na	no	none	na	GSM376170:GSM387138:GSM400730:GSM450663:GSM531616	GSE15061:GSE15434:GSE16015:GSE18018:GSE21261
13.5185	4.54895	16	GSM330783	GSE13159,GSE13204	Cancer	Leukemia	AML	na	normal karyotype	npm1: positive;flt3-itd: negative;cebpa: negative	na	blood	mononuclear cells	blast cell percentage: 12	na	none	na	no	none	na	GSM387194:GSM400762	GSE15434:GSE16015
10.7473	6.60977	16	GSM387198	GSE15434	Cancer	Leukemia	AML	na	normal karyotype	npm1: positive;flt3-itd: negative;cebpa: negative	primary	bone marrow	mononuclear cells	blast cell percentage: 57	na	none	na	no	none	na	GSM400764	GSE16015
13.2914	5.06027	16	GSM387205	GSE15434	Cancer	Leukemia	AML	na	normal karyotype	npm1: positive;flt3-itd: negative;cebpa: negative	primary	bone marrow	mononuclear cells	blast cell percentage: 50	na	none	na	no	none	na	GSM400769:GSM450698:GSM531679	GSE16015:GSE18018:GSE21261
12.642	8.54285	16	GSM387220	GSE15434	Cancer	Leukemia	AML	na	normal karyotype	npm1: positive;flt3-itd: negative;cebpa: negative	primary	bone marrow	mononuclear cells	blast cell percentage: 79	na	none	na	no	none	na	GSM400778:GSM450704:GSM531687	GSE16015:GSE18018:GSE21261
14.6235	7.36244	16	GSM387228	GSE15434	Cancer	Leukemia	AML	na	normal karyotype	npm1: positive;flt3-itd: negative;cebpa: negative	primary	bone marrow	mononuclear cells	blast cell percentage: 39	na	none	na	no	none	na	GSM400783	GSE16015
14.7484	9.78591	16	GSM387231	GSE15434	Cancer	Leukemia	AML	na	normal karyotype	npm1: positive;flt3-itd: negative;cebpa: negative	primary	bone marrow	mononuclear cells	blast cell percentage: 77	na	none	na	no	none	na	GSM400784	GSE16015
11.542	7.86543	16	GSM387237	GSE15434	Cancer	Leukemia	AML	na	normal karyotype	npm1: positive;flt3-itd: negative;cebpa: negative	na	bone marrow	mononuclear cells	blast cell percentage: 35	na	none	na	no	none	na	na	na
14.4325	7.99377	16	GSM387246	GSE15434	Cancer	Leukemia	AML	na	normal karyotype	npm1: positive;flt3-itd: negative;cebpa: negative	na	bone marrow	mononuclear cells	blast cell percentage: 88	na	none	na	no	none	na	na	na
11.9514	8.60891	16	GSM387250	GSE15434	Cancer	Leukemia	AML	na	normal karyotype	npm1: positive;flt3-itd: negative;cebpa: negative	na	bone marrow	mononuclear cells	blast cell percentage: 82	na	none	na	no	none	na	na	na
10.9463	8.1045	16	GSM387259	GSE15434	Cancer	Leukemia	AML	na	normal karyotype	npm1: positive;flt3-itd: negative;cebpa: negative	na	bone marrow	mononuclear cells	blast cell percentage: 60	na	none	na	no	none	na	na	na
10.8271	6.54965	16	GSM387261	GSE15434	Cancer	Leukemia	AML	na	normal karyotype	npm1: positive;flt3-itd: negative;cebpa: negative	na	bone marrow	mononuclear cells	blast cell percentage: 89.5	na	none	na	no	none	na	na	na
13.4299	8.7895	16	GSM387275	GSE15434	Cancer	Leukemia	AML	na	normal karyotype	npm1: positive;flt3-itd: negative;cebpa: negative	na	bone marrow	mononuclear cells	blast cell percentage: 49	na	none	na	no	none	na	na	na
11.2305	8.05063	16	GSM387294	GSE15434	Cancer	Leukemia	AML	na	normal karyotype	npm1: positive;flt3-itd: negative;cebpa: negative	na	bone marrow	mononuclear cells	blast cell percentage: 52	na	none	na	no	none	na	na	na
12.9255	7.7798	16	GSM330686	GSE13159,GSE13204	Cancer	Leukemia	AML	na	normal karyotype	npm1: positive;flt3-itd: positive;cebpa: negative	na	bone marrow	mononuclear cells	blast cell percentage: 80.5	na	none	na	no	none	na	GSM387181:GSM400752	GSE15434:GSE16015
12.1496	6.719	16	GSM330832	GSE13159,GSE13204	Cancer	Leukemia	AML	na	normal karyotype	npm1: positive;flt3-itd: positive;cebpa: negative	na	blood	mononuclear cells	blast cell percentage: 12	na	none	na	no	none	na	GSM387191:GSM400760	GSE15434:GSE16015
14.5409	7.05341	16	GSM387068	GSE15434	Cancer	Leukemia	AML	na	normal karyotype	npm1: positive;flt3-itd: positive;cebpa: negative	na	bone marrow	mononuclear cells	blast cell percentage: 52.5	na	none	na	no	none	na	na	na
10.1833	7.05194	16	GSM387215	GSE15434	Cancer	Leukemia	AML	na	normal karyotype	npm1: positive;flt3-itd: positive;cebpa: negative	primary	bone marrow	mononuclear cells	blast cell percentage: 80	na	none	na	no	none	na	GSM400775:GSM450701:GSM531682	GSE16015:GSE18018:GSE21261
10.0874	7.48704	16	GSM387225	GSE15434	Cancer	Leukemia	AML	na	normal karyotype	npm1: positive;flt3-itd: positive;cebpa: negative	primary	bone marrow	mononuclear cells	blast cell percentage: 84	na	none	na	no	none	na	GSM400780	GSE16015
13.6095	8.28011	16	GSM387243	GSE15434	Cancer	Leukemia	AML	na	normal karyotype	npm1: positive;flt3-itd: positive;cebpa: negative	na	bone marrow	mononuclear cells	blast cell percentage: 100	na	none	na	no	none	na	na	na
7.83027	5.74113	16	GSM387267	GSE15434	Cancer	Leukemia	AML	na	normal karyotype	npm1: positive;flt3-itd: positive;cebpa: negative	na	bone marrow	mononuclear cells	blast cell percentage: 100	na	none	na	no	none	na	na	na
14.0674	10.1939	16	GSM387272	GSE15434	Cancer	Leukemia	AML	na	normal karyotype	npm1: positive;flt3-itd: positive;cebpa: negative	na	bone marrow	mononuclear cells	blast cell percentage: 30	na	none	na	no	none	na	na	na
15.3353	12.6518	16	GSM376497	GSE15061	Cancer	Leukemia	AML	na	normal karyotype or other abnormalities	na	primary	bone marrow	na	na	na	none	na	no	none	na	na	na
9.73966	5.15154	16	GSM330804	GSE13159,GSE13204	Cancer	Leukemia	AML	na	normal karyotype, other abnormalities	na	primary	bone marrow	na	na	na	none	na	no	none	na	GSM376189	GSE15061
11.7931	5.39184	16	GSM330827	GSE13159,GSE13204	Cancer	Leukemia	AML	na	normal karyotype, other abnormalities	na	primary	bone marrow	na	na	na	none	na	no	none	na	GSM376199	GSE15061
12.319	3.80461	16	GSM330851	GSE13159,GSE13204	Cancer	Leukemia	AML	na	normal karyotype, other abnormalities	na	primary	bone marrow	na	na	na	none	na	no	none	na	GSM376213	GSE15061
13.3892	11.412	16	GSM330641	GSE13159,GSE13204	Cancer	Leukemia	AML	na	other chromosomal aberrations	npm1 mutation: mutated; flt3-itd mutation: wild type	primary	bone marrow	mononuclear cells	na	na	none	na	no	none	na	GSM376103:GSM400786:GSM450669:GSM531635	GSE15061:GSE16015:GSE18018:GSE21261
13.6369	8.73158	16	GSM400791	GSE16015	Cancer	Leukemia	AML	na	other chromosomal aberrations	npm1 mutation: mutated;flt3-itd mutation: negative	primary	bone marrow	mononuclear cells	na	na	none	na	no	none	na	GSM450695:GSM531676	GSE18018:GSE21261
-19.328	23.6524	17	GSM158966	GSE6891,GSE14468	Cancer	Leukemia	AML	M2	t(8;21)	na	na	blood or bone marrow	blast cells	>=80%	na	none	na	no	none	na	na	na
-17.8744	25.9823	17	GSM280838	GSE11135	Cancer	Leukemia	AML	M2	t(8;21)	na	na	blood	mononuclear cells	na	na	na	na	no	none	na	na	na
-17.8198	26.0354	17	GSM280839	GSE11135	Cancer	Leukemia	AML	M2	t(8;21)	na	na	blood	mononuclear cells	na	na	na	na	no	none	na	na	na
-18.1486	25.9568	17	GSM280878	GSE11135	Cancer	Leukemia	AML	M2	t(8;21)	na	na	blood	mononuclear cells	na	na	na	na	no	none	na	na	na
-18.4144	26.7591	17	GSM280879	GSE11135	Cancer	Leukemia	AML	M2	t(8;21)	na	na	blood	mononuclear cells	na	na	na	na	no	none	na	na	na
-17.9656	25.7003	17	GSM280934	GSE11135	Cancer	Leukemia	AML	M2	t(8;21)	na	na	blood	mononuclear cells	na	na	na	na	no	none	na	na	na
-17.9081	25.9154	17	GSM280935	GSE11135	Cancer	Leukemia	AML	M2	t(8;21)	na	na	blood	mononuclear cells	na	na	na	na	no	none	na	na	na
-19.9211	24.8785	17	GSM330388	GSE13159,GSE13204	Cancer	Leukemia	AML	M2	t(8;21)	na	primary	bone marrow	na	na	na	none	na	no	none	na	na	na
-18.4273	24.552	17	GSM330389	GSE13159,GSE13204	Cancer	Leukemia	AML	M2	t(8;21)	na	primary	bone marrow	na	na	na	none	na	no	none	na	na	na
-18.7602	23.853	17	GSM330392	GSE13159,GSE13204	Cancer	Leukemia	AML	M2	t(8;21)	na	primary	bone marrow	na	na	na	none	na	no	none	na	na	na
-17.4179	25.2394	17	GSM330394	GSE13159,GSE13204	Cancer	Leukemia	AML	M2	t(8;21)	na	primary	bone marrow	mononuclear cells	na	na	none	na	no	none	na	GSM352845	GSE14062
-16.0771	23.5792	17	GSM330396	GSE13159,GSE13204	Cancer	Leukemia	AML	M2	t(8;21)	na	primary	bone marrow	na	na	na	none	na	no	none	na	na	na
-16.545	23.1044	17	GSM330397	GSE13159,GSE13204	Cancer	Leukemia	AML	M2	t(8;21)	na	primary	bone marrow	na	na	na	none	na	no	none	na	na	na
-16.3416	24.9677	17	GSM330398	GSE13159,GSE13204	Cancer	Leukemia	AML	M2	t(8;21)	na	primary	bone marrow	na	na	na	none	na	no	none	na	na	na
-16.8819	23.9336	17	GSM330401	GSE13159,GSE13204	Cancer	Leukemia	AML	M2	t(8;21)	na	primary	bone marrow	na	na	na	none	na	no	none	na	na	na
-19.7562	26.1309	17	GSM330402	GSE13159,GSE13204	Cancer	Leukemia	AML	M2	t(8;21)	na	primary	bone marrow	na	na	na	none	na	no	none	na	na	na
-16.8215	22.8747	17	GSM330403	GSE13159,GSE13204	Cancer	Leukemia	AML	M2	t(8;21)	na	primary	bone marrow	na	na	na	none	na	no	none	na	na	na
-18.5087	25.2825	17	GSM330404	GSE13159,GSE13204	Cancer	Leukemia	AML	M2	t(8;21)	na	primary	bone marrow	na	na	na	none	na	no	none	na	na	na
-15.7427	24.5612	17	GSM330407	GSE13159,GSE13204	Cancer	Leukemia	AML	M2	t(8;21)	na	primary	blood	na	na	na	none	na	no	none	na	na	na
-17.0171	22.7618	17	GSM330409	GSE13159,GSE13204	Cancer	Leukemia	AML	M2	t(8;21)	na	primary	bone marrow	na	na	na	none	na	no	none	na	na	na
-17.4305	26.8172	17	GSM330410	GSE13159,GSE13204	Cancer	Leukemia	AML	M2	t(8;21)	na	primary	bone marrow	na	na	na	none	na	no	none	na	na	na
-15.969	24.2378	17	GSM330411	GSE13159,GSE13204	Cancer	Leukemia	AML	M2	t(8;21)	na	primary	bone marrow	na	na	na	none	na	no	none	na	na	na
-18.4228	23.8586	17	GSM330412	GSE13159,GSE13204	Cancer	Leukemia	AML	M2	t(8;21)	na	primary	bone marrow	na	na	na	none	na	no	none	na	na	na
-15.9174	24.3304	17	GSM330416	GSE13159,GSE13204	Cancer	Leukemia	AML	M2	t(8;21)	na	primary	bone marrow	mononuclear cells	na	na	none	na	no	none	na	GSM352828	GSE14062
-15.5958	24.6285	17	GSM330418	GSE13159,GSE13204	Cancer	Leukemia	AML	M2	t(8;21)	na	primary	blood	na	na	na	none	na	no	none	na	na	na
-18.8899	25.9503	17	GSM330419	GSE13159,GSE13204	Cancer	Leukemia	AML	M2	t(8;21)	na	primary	blood	na	na	na	none	na	no	none	na	na	na
-18.8701	25.4283	17	GSM330420	GSE13159,GSE13204	Cancer	Leukemia	AML	M2	t(8;21)	na	primary	bone marrow	na	na	na	none	na	no	none	na	na	na
-17.5767	24.1585	17	GSM330421	GSE13159,GSE13204	Cancer	Leukemia	AML	M2	t(8;21)	na	primary	bone marrow	na	na	na	none	na	no	none	na	na	na
-18.3433	24.7881	17	GSM330422	GSE13159,GSE13204	Cancer	Leukemia	AML	M2	t(8;21)	na	primary	bone marrow	na	na	na	none	na	no	none	na	na	na
-19.6909	26.0324	17	GSM330423	GSE13159,GSE13204	Cancer	Leukemia	AML	M2	t(8;21)	na	primary	bone marrow	na	na	na	none	na	no	none	na	na	na
-17.9618	26.2889	17	GSM330425	GSE13159,GSE13204	Cancer	Leukemia	AML	M2	t(8;21)	na	primary	bone marrow	na	na	na	none	na	no	none	na	na	na
-18.8486	25.4402	17	GSM330426	GSE13159,GSE13204	Cancer	Leukemia	AML	M2	t(8;21)	na	primary	bone marrow	na	na	na	none	na	no	none	na	na	na
-16.5894	27.2687	17	GSM330678	GSE13159,GSE13204	Cancer	Leukemia	AML	na	normal karyotype	na	primary	bone marrow	na	na	na	none	na	no	none	na	na	na
-14.6814	23.119	17	GSM330703	GSE13159,GSE13204	Cancer	Leukemia	AML	na	normal karyotype, other abnormalities	na	primary	bone marrow	mononuclear cells	na	na	none	na	no	none	na	GSM352826	GSE14062
19.7505	-11.3954	18	GSM262186	GSE10358	Cancer	Leukemia	AML	M0	Normal	flt3 d835: 0;flt3 itd: 0;npm1 ins: 0	na	bone marrow	na	na	na	na	na	no	none	na	na	na
21.788	-12.8079	18	GSM159019	GSE6891,GSE14468	Cancer	Leukemia	AML	M1	complex karyotype	na	na	blood or bone marrow	blast cells	>=80%	na	none	na	no	none	na	na	na
21.7489	-12.1211	18	GSM158971	GSE6891,GSE14468	Cancer	Leukemia	AML	M1	NN	na	na	blood or bone marrow	blast cells	>=80%	na	none	na	no	none	na	na	na
22.1834	-11.4315	18	GSM159109	GSE6891,GSE14468	Cancer	Leukemia	AML	M1	NN	na	na	blood or bone marrow	blast cells	>=80%	na	none	na	no	none	na	na	na
20.3916	-11.8063	18	GSM159085	GSE6891,GSE14468	Cancer	Leukemia	AML	M4	+8	na	na	blood or bone marrow	blast cells	>=80%	na	none	na	no	none	na	na	na
22.2681	-9.33169	18	GSM159152	GSE6891,GSE14468	Cancer	Leukemia	AML	M4	complex karyotype	na	na	blood or bone marrow	blast cells	>=80%	na	none	na	no	none	na	na	na
22.7796	-9.88989	18	GSM262067	GSE10358,GSE12662	Cancer	Leukemia	AML	M4	del(11)(p12)	flt3 d835: 0;flt3 itd: 0;npm1 ins: 0	na	bone marrow	na	na	na	na	na	no	none	na	na	na
18.3939	-13.3117	18	GSM330514	GSE13159,GSE13204	Cancer	Leukemia	AML	M4	MLL	na	primary	bone marrow	na	na	na	none	na	no	none	na	na	na
19.7567	-11.8046	18	GSM330522	GSE13159,GSE13204	Cancer	Leukemia	AML	M4	MLL	na	primary	bone marrow	na	na	na	none	na	no	none	na	na	na
19.3486	-10.9942	18	GSM330528	GSE13159,GSE13204	Cancer	Leukemia	AML	M4	MLL	na	primary	blood	na	na	na	none	na	no	none	na	na	na
22.3728	-11.1388	18	GSM262179	GSE10358	Cancer	Leukemia	AML	M4	t(9;11)(p22;q23)	flt3 d835: 0;flt3 itd: 0;npm1 ins: 0	na	bone marrow	na	na	na	na	na	no	none	na	na	na
25.544	-10.0274	18	GSM726226	GSE10358	Cancer	Leukemia	AML	M5	complex karyotype	na	na	bone marrow	none	blast%: 94	na	na	na	no	none	na	na	na
24.313	-10.9152	18	GSM445926	GSE17855,GSE22056	Cancer	Leukemia	AML	na	MLL-rearrangement	flt3-itd: negative;c-kit: negative;n/k-ras: N/K-RAS;ptpn11: negative;npm1: negative;cebpa: negative;mll-ptd: negative	primary	blood or bone marrow	na	na	na	none	na	no	none	na	na	na
22.9859	-10.8645	18	GSM446081	GSE17855,GSE22056	Cancer	Leukemia	AML	na	MLL-rearrangement	flt3-itd: negative;c-kit: negative;n/k-ras: N/K-RAS;ptpn11: negative;npm1: negative;cebpa: negative;mll-ptd: negative	primary	blood or bone marrow	na	na	na	none	na	no	none	na	na	na
23.5574	-10.9637	18	GSM445921	GSE17855,GSE22056	Cancer	Leukemia	AML	na	MLL-rearrangement	flt3-itd: negative;c-kit: negative;n/k-ras: negative;ptpn11: negative;npm1: negative;cebpa: negative;mll-ptd: negative	primary	blood or bone marrow	na	na	na	none	na	no	none	na	na	na
19.6009	-11.1149	18	GSM445946	GSE17855,GSE22056	Cancer	Leukemia	AML	na	MLL-rearrangement	flt3-itd: negative;c-kit: negative;n/k-ras: negative;ptpn11: negative;npm1: negative;cebpa: negative;mll-ptd: negative	primary	blood or bone marrow	na	na	na	none	na	no	none	na	na	na
19.55	-11.0986	18	GSM446126	GSE17855	Cancer	Leukemia	AML	na	MLL-rearrangement	flt3-itd: negative;c-kit: negative;n/k-ras: negative;ptpn11: negative;npm1: negative;cebpa: negative;mll-ptd: negative	primary	blood or bone marrow	na	na	na	none	na	no	none	na	na	na
22.857	-11.3316	18	GSM445974	GSE17855,GSE22056	Cancer	Leukemia	AML	na	remaining cytogenetics	flt3-itd: FLT3-ITD;c-kit: negative;n/k-ras: negative;ptpn11: negative;npm1: negative;cebpa: negative;mll-ptd: negative	primary	blood or bone marrow	na	na	na	none	na	no	none	na	na	na
24.1821	-10.9236	18	GSM445953	GSE17855,GSE22056	Cancer	Leukemia	AML	na	remaining cytogenetics	flt3-itd: negative;c-kit: negative;n/k-ras: negative;ptpn11: negative;npm1: negative;cebpa: negative;mll-ptd: negative	primary	blood or bone marrow	na	na	na	none	na	no	none	na	na	na
25.1728	-11.8534	18	GSM445929	GSE17855,GSE22056	Cancer	Leukemia	AML	na	unknown cytogenetics	flt3-itd: negative;c-kit: negative;n/k-ras: negative;ptpn11: negative;npm1: negative;cebpa: negative;mll-ptd: negative	primary	blood or bone marrow	na	na	na	none	na	no	none	na	na	na
-15.4858	-8.19959	19	GSM330518	GSE13159,GSE13204	Cancer	Leukemia	AML	M4	MLL	na	primary	bone marrow	na	na	na	none	na	no	none	na	na	na
-12.6391	-6.73006	19	GSM158973	GSE6891,GSE14468	Cancer	Leukemia	AML	M5	other	na	na	blood or bone marrow	blast cells	>=80%	na	none	na	no	none	na	na	na
-15.3193	-4.82259	19	GSM330584	GSE13159,GSE13204	Cancer	Leukemia	AML	na	normal karyotype	na	primary	bone marrow	na	na	na	none	na	no	none	na	na	na
-14.4905	-5.83589	19	GSM330713	GSE13159,GSE13204	Cancer	Leukemia	AML	na	normal karyotype	na	primary	bone marrow	na	na	na	none	na	no	none	na	na	na
-12.6987	-6.80155	19	GSM330823	GSE13159,GSE13204	Cancer	Leukemia	AML	na	normal karyotype, other abnormalities	na	primary	bone marrow	na	na	na	none	na	no	none	na	GSM376196	GSE15061
-14.9656	-4.74152	19	GSM445924	GSE17855	Cancer	Leukemia	AML	na	t(7;12)	flt3-itd: negative;c-kit: C-KIT;n/k-ras: negative;ptpn11: negative;npm1: negative;cebpa: negative;mll-ptd: negative	primary	blood or bone marrow	na	na	na	none	na	no	none	na	na	na
-14.1497	-5.14503	19	GSM445951	GSE17855,GSE22056	Cancer	Leukemia	AML	na	t(7;12)	flt3-itd: negative;c-kit: negative;n/k-ras: negative;ptpn11: negative;npm1: negative;cebpa: negative;mll-ptd: negative	primary	blood or bone marrow	na	na	na	none	na	no	none	na	na	na
-14.2397	-5.26799	19	GSM446011	GSE17855	Cancer	Leukemia	AML	na	t(7;12)	flt3-itd: negative;c-kit: negative;n/k-ras: negative;ptpn11: negative;npm1: negative;cebpa: negative;mll-ptd: negative	primary	blood or bone marrow	na	na	na	none	na	no	none	na	na	na
-14.8564	-4.80161	19	GSM446153	GSE17855	Cancer	Leukemia	AML	na	t(7;12)	flt3-itd: negative;c-kit: negative;n/k-ras: negative;ptpn11: negative;npm1: negative;cebpa: negative;mll-ptd: negative	primary	blood or bone marrow	na	na	na	none	na	no	none	na	na	na
-14.6829	-4.76464	19	GSM446154	GSE17855	Cancer	Leukemia	AML	na	t(7;12)	flt3-itd: negative;c-kit: negative;n/k-ras: negative;ptpn11: negative;npm1: negative;cebpa: negative;mll-ptd: negative	primary	blood or bone marrow	na	na	na	none	na	no	none	na	na	na
-14.8663	-4.65116	19	GSM446155	GSE17855	Cancer	Leukemia	AML	na	t(7;12)	flt3-itd: negative;c-kit: negative;n/k-ras: negative;ptpn11: negative;npm1: negative;cebpa: negative;mll-ptd: negative	primary	blood or bone marrow	na	na	na	none	na	no	none	na	na	na
-14.3138	-5.58459	19	GSM445920	GSE17855	Cancer	Leukemia	AML	na	t(7;12)	flt3-itd: negative;c-kit: negative;n/k-ras: negative;ptpn11: PTPN11;npm1: negative;cebpa: negative;mll-ptd: negative	primary	blood or bone marrow	na	na	na	none	na	no	none	na	na	na
-19.3274	10.7431	20	GSM159000	GSE6891,GSE14468	Cancer	Leukemia	AML	M1	other	na	na	blood or bone marrow	blast cells	>=80%	na	none	na	no	none	na	na	na
-19.0135	7.79679	20	GSM726221	GSE10358	Cancer	Leukemia	AML	M2	-7	na	na	bone marrow	none	blast%: 37	na	na	na	no	none	na	na	na
-19.2703	7.91202	20	GSM726245	GSE10358	Cancer	Leukemia	AML	M2	normal karyotype	dnmt3a: mutated;idh1: mutated	na	bone marrow	none	blast%: 70	na	na	na	no	none	na	na	na
-20.5184	7.552	20	GSM316700	GSE12417	Cancer	Leukemia	AML	M2	normal karyotype	na	primary	bone marrow	mononuclear cells	na	na	none	na	no	none	na	na	na
-16.1379	8.04633	20	GSM159120	GSE6891,GSE14468	Cancer	Leukemia	AML	M4	other	na	na	blood or bone marrow	blast cells	>=80%	na	none	na	no	none	na	na	na
-18.699	8.7102	20	GSM387282	GSE15434	Cancer	Leukemia	AML	na	normal karyotype	npm1: negative;flt3-itd: negative;cebpa: negative	na	blood	mononuclear cells	blast cell percentage: 36	na	none	na	no	none	na	na	na
-19.8677	7.84161	20	GSM330540	GSE13159,GSE13204	Cancer	Leukemia	AML	na	normal karyotype, other abnormalities	na	primary	bone marrow	na	na	na	none	na	no	none	na	GSM376053	GSE15061
-18.5049	2.93064	21	GSM316680	GSE12417	Cancer	Leukemia	AML	M1	normal karyotype	na	primary	bone marrow	mononuclear cells	na	na	none	na	no	none	na	na	na
-16.8659	1.7716	21	GSM159010	GSE6891,GSE14468	Cancer	Leukemia	AML	M2	NN	na	na	blood or bone marrow	blast cells	>=80%	na	none	na	no	none	na	na	na
-16.6758	3.44748	21	GSM159118	GSE6891,GSE14468	Cancer	Leukemia	AML	M4	NN	na	na	blood or bone marrow	blast cells	>=80%	na	none	na	no	none	na	na	na
-17.5981	3.44327	21	GSM671899	GSE27187,GSE27244	Cancer	Leukemia	AML	M5	na	dnmt3a_R882: negative	primary	bone marrow	na	na	na	none	na	no	none	na	na	na
-16.3266	1.77311	21	GSM446046	GSE17855,GSE22056	Cancer	Leukemia	AML	na	CN-AML	flt3-itd: FLT3-ITD;c-kit: negative;n/k-ras: negative;ptpn11: negative;npm1: negative;cebpa: negative;mll-ptd: negative	primary	blood or bone marrow	na	na	na	none	na	no	none	na	na	na
-17.1799	1.76993	21	GSM446152	GSE17855	Cancer	Leukemia	AML	na	CN-AML	flt3-itd: negative;c-kit: negative;n/k-ras: negative;ptpn11: negative;npm1: negative;cebpa: negative;mll-ptd: negative	primary	blood or bone marrow	na	na	na	none	na	no	none	na	na	na
-18.6074	2.72151	21	GSM330607	GSE13159,GSE13204	Cancer	Leukemia	AML	na	normal karyotype	na	primary	bone marrow	na	na	na	none	na	no	none	na	na	na
-18.6049	2.55531	21	GSM330707	GSE13159,GSE13204	Cancer	Leukemia	AML	na	normal karyotype	na	primary	bone marrow	na	na	na	none	na	no	none	na	na	na
-17.7375	1.39858	21	GSM330800	GSE13159,GSE13204	Cancer	Leukemia	AML	na	normal karyotype	na	primary	bone marrow	na	na	na	none	na	no	none	na	GSM376185	GSE15061
-15.7208	1.71605	21	GSM330820	GSE13159,GSE13204	Cancer	Leukemia	AML	na	normal karyotype	na	primary	bone marrow	na	na	na	none	na	no	none	na	na	na
-17.0912	2.11075	21	GSM445971	GSE17855,GSE22056	Cancer	Leukemia	AML	na	remaining cytogenetics	flt3-itd: negative;c-kit: negative;n/k-ras: negative;ptpn11: negative;npm1: negative;cebpa: negative;mll-ptd: negative	primary	blood or bone marrow	na	na	na	none	na	no	none	na	na	na
-17.0675	1.9309	21	GSM446061	GSE17855,GSE22056	Cancer	Leukemia	AML	na	remaining cytogenetics	flt3-itd: negative;c-kit: negative;n/k-ras: negative;ptpn11: negative;npm1: negative;cebpa: negative;mll-ptd: negative	primary	blood or bone marrow	na	na	na	none	na	no	none	na	na	na
-16.5009	3.16602	21	GSM445927	GSE17855,GSE22056	Cancer	Leukemia	AML	na	unknown cytogenetics	flt3-itd: FLT3-ITD;c-kit: negative;n/k-ras: N/K-RAS;ptpn11: negative;npm1: negative;cebpa: negative;mll-ptd: negative	primary	blood or bone marrow	na	na	na	none	na	no	none	na	na	na
-15.7623	-0.934607	21	GSM446074	GSE17855,GSE22056	Cancer	Leukemia	AML	na	unknown cytogenetics	flt3-itd: negative;c-kit: negative;n/k-ras: negative;ptpn11: negative;npm1: negative;cebpa: CEBPA;mll-ptd: negative	primary	blood or bone marrow	na	na	na	none	na	no	none	na	na	na
-17.1475	1.70264	21	GSM446150	GSE17855	Cancer	Leukemia	AML	na	unknown cytogenetics	flt3-itd: negative;c-kit: negative;n/k-ras: negative;ptpn11: negative;npm1: negative;cebpa: negative;mll-ptd: negative	primary	blood or bone marrow	na	na	na	none	na	no	none	na	na	na
3.67476	3.21983	22	GSM361357	GSE14468	Cancer	Leukemia	AML	M0	na	CEBPA wild type	na	bone marrow	mononuclear cells	>=80%	na	none	na	no	none	na	na	na
5.54448	4.54675	22	GSM361340	GSE14468	Cancer	Leukemia	AML	M2	na	CEBPA wild type	na	bone marrow	mononuclear cells	>=80%	na	none	na	no	none	na	na	na
2.71766	4.52256	22	GSM726172	GSE10358	Cancer	Leukemia	AML	M2	normal karyotype	na	na	bone marrow	none	blast%: 63	na	na	na	no	none	na	na	na
4.97827	2.74805	22	GSM159052	GSE6891,GSE14468	Cancer	Leukemia	AML	M2	t(6;9)	na	na	blood or bone marrow	blast cells	>=80%	na	none	na	no	none	na	na	na
3.73274	4.79961	22	GSM159011	GSE6891,GSE14468	Cancer	Leukemia	AML	M4	-5/7(q)	na	na	blood or bone marrow	blast cells	>=80%	na	none	na	no	none	na	na	na
3.76567	6.2736	22	GSM159155	GSE6891,GSE14468	Cancer	Leukemia	AML	M4	complex karyotype	na	na	blood or bone marrow	blast cells	>=80%	na	none	na	no	none	na	na	na
4.35116	3.56952	22	GSM159072	GSE6891,GSE14468	Cancer	Leukemia	AML	M4	NN	na	na	blood or bone marrow	blast cells	>=80%	na	none	na	no	none	na	na	na
4.50867	5.87266	22	GSM159153	GSE6891,GSE14468	Cancer	Leukemia	AML	M4	NN	na	na	blood or bone marrow	blast cells	>=80%	na	none	na	no	none	na	na	na
3.99602	4.44222	22	GSM262048	GSE10358,GSE12662	Cancer	Leukemia	AML	M4	-Xt(5;21)(q31;q22) t(1;6)(q21;p23)	flt3 d835: 0;flt3 itd: 0;npm1 ins: 0	na	bone marrow	na	na	na	na	na	no	none	na	na	na
5.36445	4.41502	22	GSM361358	GSE14468	Cancer	Leukemia	AML	M5	na	CEBPA wild type	na	bone marrow	mononuclear cells	>=80%	na	none	na	no	none	na	na	na
5.11002	4.48566	22	GSM361354	GSE14468	Cancer	Leukemia	AML	M6	na	CEBPA wild type	na	bone marrow	mononuclear cells	>=80%	na	none	na	no	none	na	na	na
3.84359	5.06123	22	GSM361365	GSE14468	Cancer	Leukemia	AML	na	na	CEBPA single mutant	na	bone marrow	mononuclear cells	>=80%	na	none	na	no	none	na	na	na
4.47981	5.46236	22	GSM361368	GSE14468	Cancer	Leukemia	AML	na	na	CEBPA wild type	na	blood or bone marrow	mononuclear cells	>=80%	na	none	na	no	none	na	na	na
1.36313	6.0716	22	GSM330771	GSE13159,GSE13204	Cancer	Leukemia	AML	na	normal karyotype	npm1: negative;flt3-itd: positive;cebpa: negative	na	bone marrow	mononuclear cells	blast cell percentage: 78	na	none	na	no	none	na	GSM376172:GSM387139:GSM400688:GSM531618	GSE15061:GSE15434:GSE16015:GSE21261
9.15853	-19.7146	23	GSM159014	GSE6891,GSE14468	Cancer	Leukemia	AML	M1	NN	na	na	blood or bone marrow	blast cells	>=80%	na	none	na	no	none	na	na	na
10.5652	-21.2104	23	GSM316657	GSE12417	Cancer	Leukemia	AML	M1	normal karyotype	na	primary	bone marrow	mononuclear cells	na	na	none	na	no	none	na	na	na
9.93763	-21.9943	23	GSM316695	GSE12417	Cancer	Leukemia	AML	M1	normal karyotype	na	primary	blood	mononuclear cells	na	na	none	na	no	none	na	na	na
10.7484	-21.4707	23	GSM316705	GSE12417	Cancer	Leukemia	AML	M1	normal karyotype	na	primary	bone marrow	mononuclear cells	na	na	none	na	no	none	na	na	na
9.37526	-21.7392	23	GSM316712	GSE12417	Cancer	Leukemia	AML	M1	normal karyotype	na	primary	blood	mononuclear cells	na	na	none	na	no	none	na	na	na
10.0436	-23.1841	23	GSM316713	GSE12417	Cancer	Leukemia	AML	M1	normal karyotype	na	primary	bone marrow	mononuclear cells	na	na	none	na	no	none	na	na	na
10.2716	-23.6284	23	GSM316715	GSE12417	Cancer	Leukemia	AML	M1	normal karyotype	na	primary	bone marrow	mononuclear cells	na	na	none	na	no	none	na	na	na
10.2374	-23.6987	23	GSM316720	GSE12417	Cancer	Leukemia	AML	M1	normal karyotype	na	primary	bone marrow	mononuclear cells	na	na	none	na	no	none	na	na	na
8.83309	-22.9626	23	GSM316660	GSE12417	Cancer	Leukemia	AML	M2	normal karyotype	na	primary	bone marrow	mononuclear cells	na	na	none	na	no	none	na	na	na
11.1402	-21.1037	23	GSM316672	GSE12417	Cancer	Leukemia	AML	M2	normal karyotype	na	primary	bone marrow	mononuclear cells	na	na	none	na	no	none	na	na	na
12.137	-22.7983	23	GSM316686	GSE12417	Cancer	Leukemia	AML	M2	normal karyotype	na	primary	bone marrow	mononuclear cells	na	na	none	na	no	none	na	na	na
11.3785	-21.7582	23	GSM316689	GSE12417	Cancer	Leukemia	AML	M2	normal karyotype	na	primary	bone marrow	mononuclear cells	na	na	none	na	no	none	na	na	na
10.5388	-21.3468	23	GSM316696	GSE12417	Cancer	Leukemia	AML	M2	normal karyotype	na	primary	bone marrow	mononuclear cells	na	na	none	na	no	none	na	na	na
9.90729	-22.4454	23	GSM316727	GSE12417	Cancer	Leukemia	AML	M2	normal karyotype	na	primary	bone marrow	mononuclear cells	na	na	none	na	no	none	na	na	na
10.157	-23.0642	23	GSM316719	GSE12417	Cancer	Leukemia	AML	M4	normal karyotype	na	primary	bone marrow	mononuclear cells	na	na	none	na	no	none	na	na	na
12.0163	-22.9329	23	GSM531611	GSE21261	Cancer	Leukemia	AML	MLD	na	na	primary	bone marrow	mononuclear cells	na	na	none	na	no	none	na	na	na
10.1968	-20.8301	23	GSM330609	GSE13159,GSE13204	Cancer	Leukemia	AML	na	normal karyotype	na	primary	bone marrow	na	na	na	none	na	no	none	na	GSM376086	GSE15061
9.10702	-19.668	23	GSM330750	GSE13159,GSE13204	Cancer	Leukemia	AML	na	normal karyotype	na	primary	bone marrow	na	na	na	none	na	no	none	na	na	na
12.1813	-20.8724	23	GSM330770	GSE13159,GSE13204	Cancer	Leukemia	AML	na	normal karyotype	na	primary	bone marrow	na	na	na	none	na	no	none	na	GSM376171	GSE15061
13.5402	-23.5758	23	GSM387265	GSE15434	Cancer	Leukemia	AML	na	normal karyotype	npm1: negative;flt3-itd: negative;cebpa: negative	na	bone marrow	mononuclear cells	blast cell percentage: 90	na	none	na	no	none	na	na	na
10.6763	-21.8084	23	GSM330594	GSE13159,GSE13204	Cancer	Leukemia	AML	na	normal karyotype	npm1: positive;flt3-itd: negative;cebpa: negative	primary	bone marrow	mononuclear cells	blast cell percentage: 67.5	na	none	na	no	none	na	GSM387178:GSM400749:GSM450686:GSM531663	GSE15434:GSE16015:GSE18018:GSE21261
12.9409	-21.8964	23	GSM387204	GSE15434	Cancer	Leukemia	AML	na	normal karyotype	npm1: positive;flt3-itd: negative;cebpa: negative	primary	bone marrow	mononuclear cells	blast cell percentage: 68.5	na	none	na	no	none	na	GSM400768:GSM450697:GSM531678	GSE16015:GSE18018:GSE21261
9.7622	-18.2313	23	GSM387244	GSE15434	Cancer	Leukemia	AML	na	normal karyotype	npm1: positive;flt3-itd: negative;cebpa: negative	na	bone marrow	mononuclear cells	blast cell percentage: 65	na	none	na	no	none	na	na	na
8.97361	-20.1643	23	GSM387291	GSE15434	Cancer	Leukemia	AML	na	normal karyotype	npm1: positive;flt3-itd: negative;cebpa: negative	na	bone marrow	mononuclear cells	blast cell percentage: 62	na	none	na	no	none	na	na	na
9.62638	-21.2037	23	GSM387227	GSE15434	Cancer	Leukemia	AML	na	normal karyotype	npm1: positive;flt3-itd: positive;cebpa: negative	primary	bone marrow	mononuclear cells	blast cell percentage: 89	na	none	na	no	none	na	GSM400782	GSE16015
8.98806	-20.6149	23	GSM387264	GSE15434	Cancer	Leukemia	AML	na	normal karyotype	npm1: positive;flt3-itd: positive;cebpa: negative	na	blood	mononuclear cells	blast cell percentage: 64	na	none	na	no	none	na	na	na
12.2258	-20.9084	23	GSM330709	GSE13159,GSE13204	Cancer	Leukemia	AML	na	normal karyotype, other abnormalities	na	primary	bone marrow	na	na	na	none	na	no	none	na	GSM376143	GSE15061
11.9963	-23.7718	23	GSM330719	GSE13159,GSE13204	Cancer	Leukemia	AML	na	normal karyotype, other abnormalities	na	primary	bone marrow	na	na	na	none	na	no	none	na	GSM376147	GSE15061
12.1569	-23.8837	23	GSM330745	GSE13159,GSE13204	Cancer	Leukemia	AML	na	normal karyotype, other abnormalities	na	primary	bone marrow	na	na	na	none	na	no	none	na	GSM376157	GSE15061
9.34633	-21.1253	23	GSM330673	GSE13159,GSE13204	Cancer	Leukemia	AML	na	other chromosomal aberrations	npm1 mutation: mutated;flt3-itd mutation: negative	primary	bone marrow	mononuclear cells	na	na	none	na	no	none	na	GSM376121:GSM400787:GSM450672:GSM531641	GSE15061:GSE16015:GSE18018:GSE21261
2.6426	12.7812	24	GSM316698	GSE12417	Cancer	Leukemia	AML	M0	normal karyotype	na	primary	bone marrow	mononuclear cells	na	na	none	na	no	none	na	na	na
3.88198	7.60442	24	GSM726241	GSE10358	Cancer	Leukemia	AML	M1	na	dnmt3a: mutated;idh2: mutated	na	bone marrow	none	blast%: 42	na	na	na	no	none	na	na	na
5.18514	17.8804	24	GSM316667	GSE12417	Cancer	Leukemia	AML	M1	normal karyotype	na	primary	bone marrow	mononuclear cells	na	na	none	na	no	none	na	na	na
3.65353	8.82159	24	GSM316704	GSE12417	Cancer	Leukemia	AML	M1	normal karyotype	na	primary	bone marrow	mononuclear cells	na	na	none	na	no	none	na	na	na
0.912374	9.68915	24	GSM159116	GSE6891,GSE14468	Cancer	Leukemia	AML	M2	NN	na	na	blood or bone marrow	blast cells	>=80%	na	none	na	no	none	na	na	na
7.53629	11.1009	24	GSM316659	GSE12417	Cancer	Leukemia	AML	M2	normal karyotype	na	primary	bone marrow	mononuclear cells	na	na	none	na	no	none	na	na	na
5.83573	7.00181	24	GSM316663	GSE12417	Cancer	Leukemia	AML	M2	normal karyotype	na	primary	bone marrow	mononuclear cells	na	na	none	na	no	none	na	na	na
2.73004	12.1055	24	GSM316678	GSE12417	Cancer	Leukemia	AML	M2	normal karyotype	na	primary	bone marrow	mononuclear cells	na	na	none	na	no	none	na	na	na
8.22103	17.4742	24	GSM316685	GSE12417	Cancer	Leukemia	AML	M2	normal karyotype	na	primary	bone marrow	mononuclear cells	na	na	none	na	no	none	na	na	na
13.5868	17.0627	24	GSM316690	GSE12417	Cancer	Leukemia	AML	M2	normal karyotype	na	primary	bone marrow	mononuclear cells	na	na	none	na	no	none	na	na	na
5.79102	17.7736	24	GSM316691	GSE12417	Cancer	Leukemia	AML	M2	normal karyotype	na	primary	bone marrow	mononuclear cells	na	na	none	na	no	none	na	na	na
6.43191	9.18462	24	GSM316703	GSE12417	Cancer	Leukemia	AML	M2	normal karyotype	na	primary	bone marrow	mononuclear cells	na	na	none	na	no	none	na	na	na
5.50563	15.595	24	GSM316707	GSE12417	Cancer	Leukemia	AML	M2	normal karyotype	na	primary	bone marrow	mononuclear cells	na	na	none	na	no	none	na	na	na
2.16445	13.4043	24	GSM316708	GSE12417	Cancer	Leukemia	AML	M2	normal karyotype	na	primary	bone marrow	mononuclear cells	na	na	none	na	no	none	na	na	na
5.33096	15.5703	24	GSM316711	GSE12417	Cancer	Leukemia	AML	M2	normal karyotype	na	primary	bone marrow	mononuclear cells	na	na	none	na	no	none	na	na	na
6.44984	16.4823	24	GSM316716	GSE12417	Cancer	Leukemia	AML	M2	normal karyotype	na	primary	bone marrow	mononuclear cells	na	na	none	na	no	none	na	na	na
0.600556	11.2554	24	GSM316718	GSE12417	Cancer	Leukemia	AML	M2	normal karyotype	na	primary	bone marrow	mononuclear cells	na	na	none	na	no	none	na	na	na
5.7389	17.1258	24	GSM316721	GSE12417	Cancer	Leukemia	AML	M2	normal karyotype	na	primary	bone marrow	mononuclear cells	na	na	none	na	no	none	na	na	na
6.1437	17.3301	24	GSM316726	GSE12417	Cancer	Leukemia	AML	M2	normal karyotype	na	primary	bone marrow	mononuclear cells	na	na	none	na	no	none	na	na	na
10.3981	20.1855	24	GSM330443	GSE13159,GSE13204	Cancer	Leukemia	AML	M3	t(15;17)	na	primary	bone marrow	na	na	na	none	na	no	none	na	na	na
5.91004	20.2222	24	GSM259097	GSE10258	Cancer	Leukemia	AML	M4	MLL	na	na	bone marrow	na	na	na	none	na	no	none	na	na	na
6.20688	15.9412	24	GSM330492	GSE13159,GSE13204	Cancer	Leukemia	AML	M4	MLL	na	primary	bone marrow	na	na	na	none	na	no	none	na	na	na
6.07386	10.8765	24	GSM330526	GSE13159,GSE13204	Cancer	Leukemia	AML	M4	MLL	na	primary	bone marrow	na	na	na	none	na	no	none	na	na	na
7.19797	9.83491	24	GSM316665	GSE12417	Cancer	Leukemia	AML	M4	normal karyotype	na	primary	bone marrow	mononuclear cells	na	na	none	na	no	none	na	na	na
8.17856	17.7204	24	GSM316670	GSE12417	Cancer	Leukemia	AML	M4	normal karyotype	na	primary	bone marrow	mononuclear cells	na	na	none	na	no	none	na	na	na
6.72301	16.4979	24	GSM316699	GSE12417	Cancer	Leukemia	AML	M4	normal karyotype	na	primary	bone marrow	mononuclear cells	na	na	none	na	no	none	na	na	na
13.0438	18.2083	24	GSM159080	GSE6891,GSE14468	Cancer	Leukemia	AML	M5	abn(3q)	na	na	blood or bone marrow	blast cells	>=80%	na	none	na	no	none	na	na	na
13.4186	16.1669	24	GSM316671	GSE12417	Cancer	Leukemia	AML	M5	normal karyotype	na	primary	bone marrow	mononuclear cells	na	na	none	na	no	none	na	na	na
6.53099	9.21554	24	GSM316684	GSE12417	Cancer	Leukemia	AML	M6	normal karyotype	na	primary	bone marrow	mononuclear cells	na	na	none	na	no	none	na	na	na
6.59711	9.25752	24	GSM316723	GSE12417	Cancer	Leukemia	AML	M6	normal karyotype	na	primary	bone marrow	mononuclear cells	na	na	none	na	no	none	na	na	na
11.7055	16.3333	24	GSM417411	GSE16625	Cancer	Leukemia	AML	MLD	na	na	untreated	bone marrow	CD34+	na	na	none	na	no	none	na	na	na
4.09274	22.3763	24	GSM330878	GSE13159,GSE13204	Cancer	Leukemia	AML	na	complex aberrant karyotype	na	primary	bone marrow	na	na	na	none	na	no	none	na	na	na
1.7052	17.9522	24	GSM330886	GSE13159,GSE13204	Cancer	Leukemia	AML	na	complex aberrant karyotype	na	primary	bone marrow	na	na	na	none	na	no	none	na	na	na
2.69954	10.0721	24	GSM330888	GSE13159,GSE13204	Cancer	Leukemia	AML	na	complex aberrant karyotype	na	primary	bone marrow	na	na	na	none	na	no	none	na	na	na
3.45444	13.8699	24	GSM330893	GSE13159,GSE13204	Cancer	Leukemia	AML	na	complex aberrant karyotype	na	primary	bone marrow	na	na	na	none	na	no	none	na	na	na
3.91876	15.2816	24	GSM330894	GSE13159,GSE13204	Cancer	Leukemia	AML	na	complex aberrant karyotype	na	primary	bone marrow	na	na	na	none	na	no	none	na	na	na
4.51866	16.7646	24	GSM330896	GSE13159,GSE13204	Cancer	Leukemia	AML	na	complex aberrant karyotype	na	primary	bone marrow	na	na	na	none	na	no	none	na	GSM376250	GSE15061
10.0683	13.6381	24	GSM330898	GSE13159,GSE13204	Cancer	Leukemia	AML	na	complex aberrant karyotype	na	primary	bone marrow	na	na	na	none	na	no	none	na	na	na
4.16356	17.1459	24	GSM330899	GSE13159,GSE13204	Cancer	Leukemia	AML	na	complex aberrant karyotype	na	primary	bone marrow	na	na	na	none	na	no	none	na	na	na
9.39526	17.9264	24	GSM330903	GSE13159,GSE13204	Cancer	Leukemia	AML	na	complex aberrant karyotype	na	primary	bone marrow	na	na	na	none	na	no	none	na	na	na
3.36889	12.7366	24	GSM330904	GSE13159,GSE13204	Cancer	Leukemia	AML	na	complex aberrant karyotype	na	primary	bone marrow	na	na	na	none	na	no	none	na	na	na
2.25085	13.8719	24	GSM330905	GSE13159,GSE13204	Cancer	Leukemia	AML	na	complex aberrant karyotype	na	primary	bone marrow	na	na	na	none	na	no	none	na	GSM376255	GSE15061
12.0125	15.3833	24	GSM330906	GSE13159,GSE13204	Cancer	Leukemia	AML	na	complex aberrant karyotype	na	primary	bone marrow	na	na	na	none	na	no	none	na	na	na
0.267632	19.5983	24	GSM330910	GSE13159,GSE13204	Cancer	Leukemia	AML	na	complex aberrant karyotype	na	primary	bone marrow	na	na	na	none	na	no	none	na	na	na
3.75253	15.429	24	GSM330912	GSE13159,GSE13204	Cancer	Leukemia	AML	na	complex aberrant karyotype	na	primary	bone marrow	na	na	na	none	na	no	none	na	GSM376259	GSE15061
5.55324	13.6182	24	GSM330914	GSE13159,GSE13204	Cancer	Leukemia	AML	na	complex aberrant karyotype	na	primary	bone marrow	na	na	na	none	na	no	none	na	na	na
6.72701	13.5323	24	GSM330915	GSE13159,GSE13204	Cancer	Leukemia	AML	na	complex aberrant karyotype	na	primary	bone marrow	na	na	na	none	na	no	none	na	GSM376260	GSE15061
3.42593	14.0196	24	GSM330918	GSE13159,GSE13204	Cancer	Leukemia	AML	na	complex aberrant karyotype	na	primary	bone marrow	na	na	na	none	na	no	none	na	na	na
-0.972634	17.0653	24	GSM330919	GSE13159,GSE13204	Cancer	Leukemia	AML	na	complex aberrant karyotype	na	primary	blood	na	na	na	none	na	no	none	na	na	na
10.5931	14.921	24	GSM330921	GSE13159,GSE13204	Cancer	Leukemia	AML	na	complex aberrant karyotype	na	primary	bone marrow	na	na	na	none	na	no	none	na	na	na
1.72562	13.9441	24	GSM330922	GSE13159,GSE13204	Cancer	Leukemia	AML	na	complex aberrant karyotype	na	primary	bone marrow	na	na	na	none	na	no	none	na	na	na
4.80707	16.2209	24	GSM330923	GSE13159,GSE13204	Cancer	Leukemia	AML	na	complex aberrant karyotype	na	primary	bone marrow	mononuclear cells	na	na	none	na	no	none	na	GSM531662	GSE21261
7.46006	19.2473	24	GSM330925	GSE13159,GSE13204	Cancer	Leukemia	AML	na	complex aberrant karyotype	na	primary	bone marrow	mononuclear cells	na	na	none	na	no	none	na	GSM531655	GSE21261
3.03575	14.7619	24	GSM330927	GSE13159,GSE13204	Cancer	Leukemia	AML	na	complex aberrant karyotype	na	primary	bone marrow	na	na	na	none	na	no	none	na	na	na
2.92901	14.8317	24	GSM330928	GSE13159,GSE13204	Cancer	Leukemia	AML	na	complex aberrant karyotype	na	primary	bone marrow	na	na	na	none	na	no	none	na	GSM376263	GSE15061
6.59242	19.5007	24	GSM330877	GSE13159,GSE13204	Cancer	Leukemia	AML	na	complex karyotype	na	primary	bone marrow	na	na	na	none	na	no	none	na	GSM376243	GSE15061
9.5155	18.4133	24	GSM330882	GSE13159,GSE13204	Cancer	Leukemia	AML	na	complex karyotype	na	primary	bone marrow	mononuclear cells	na	na	none	na	no	none	na	GSM376245:GSM531636	GSE15061:GSE21261
4.42523	16.8823	24	GSM330884	GSE13159,GSE13204	Cancer	Leukemia	AML	na	complex karyotype	na	primary	bone marrow	mononuclear cells	na	na	none	na	no	none	na	GSM376247:GSM531627	GSE15061:GSE21261
10.1257	18.7891	24	GSM330885	GSE13159,GSE13204	Cancer	Leukemia	AML	na	complex karyotype	na	primary	bone marrow	na	na	na	none	na	no	none	na	GSM376248	GSE15061
9.15354	15.7557	24	GSM330891	GSE13159,GSE13204	Cancer	Leukemia	AML	na	complex karyotype	na	primary	bone marrow	na	na	na	none	na	no	none	na	GSM376249	GSE15061
6.50535	19.7546	24	GSM330900	GSE13159,GSE13204	Cancer	Leukemia	AML	na	complex karyotype	na	primary	bone marrow	na	na	na	none	na	no	none	na	GSM376252	GSE15061
8.94243	15.8207	24	GSM330901	GSE13159,GSE13204	Cancer	Leukemia	AML	na	complex karyotype	na	primary	bone marrow	na	na	na	none	na	no	none	na	GSM376253	GSE15061
1.60711	18.0568	24	GSM330902	GSE13159,GSE13204	Cancer	Leukemia	AML	na	complex karyotype	na	primary	bone marrow	na	na	na	none	na	no	none	na	GSM376254	GSE15061
10.2009	14.5555	24	GSM330908	GSE13159,GSE13204	Cancer	Leukemia	AML	na	complex karyotype	na	primary	bone marrow	na	na	na	none	na	no	none	na	GSM376257	GSE15061
9.93304	14.8658	24	GSM330926	GSE13159,GSE13204	Cancer	Leukemia	AML	na	complex karyotype	na	primary	bone marrow	na	na	na	none	na	no	none	na	GSM376262	GSE15061
10.2426	22.3016	24	GSM259095	GSE10258	Cancer	Leukemia	AML	na	MLL	na	na	blood	na	na	na	none	na	no	none	na	na	na
10.2178	22.2482	24	GSM259096	GSE10258	Cancer	Leukemia	AML	na	MLL	na	na	bone marrow	na	na	na	none	na	no	none	na	na	na
12.5127	18.2176	24	GSM361370	GSE14468	Cancer	Leukemia	AML	na	na	CEBPA wild type	na	blood or bone marrow	mononuclear cells	>=80%	na	none	na	no	none	na	na	na
9.85057	19.0174	24	GSM531600	GSE21261	Cancer	Leukemia	AML	na	na	na	primary	bone marrow	mononuclear cells	na	na	none	na	no	none	na	na	na
4.80379	14.6176	24	GSM531604	GSE21261	Cancer	Leukemia	AML	na	na	na	primary	bone marrow	mononuclear cells	na	na	none	na	no	none	na	na	na
-0.90167	13.3339	24	GSM531605	GSE21261	Cancer	Leukemia	AML	na	na	na	primary	bone marrow	mononuclear cells	na	na	none	na	no	none	na	na	na
6.14818	12.9009	24	GSM531608	GSE21261	Cancer	Leukemia	AML	na	na	na	primary	bone marrow	mononuclear cells	na	na	none	na	no	none	na	na	na
11.5704	18.6793	24	GSM531685	GSE21261	Cancer	Leukemia	AML	na	na	na	primary	bone marrow	mononuclear cells	na	na	none	na	no	none	na	na	na
7.8517	16.2238	24	GSM330547	GSE13159,GSE13204	Cancer	Leukemia	AML	na	normal karyotype	na	primary	bone marrow	na	na	na	none	na	no	none	na	na	na
3.30871	16.2534	24	GSM330553	GSE13159,GSE13204	Cancer	Leukemia	AML	na	normal karyotype	na	primary	bone marrow	na	na	na	none	na	no	none	na	GSM376057	GSE15061
10.4305	17.218	24	GSM330601	GSE13159,GSE13204	Cancer	Leukemia	AML	na	normal karyotype	na	primary	bone marrow	na	na	na	none	na	no	none	na	GSM376081	GSE15061
0.24552	19.6334	24	GSM330605	GSE13159,GSE13204	Cancer	Leukemia	AML	na	normal karyotype	na	primary	bone marrow	na	na	na	none	na	no	none	na	na	na
4.29318	12.1746	24	GSM330624	GSE13159,GSE13204	Cancer	Leukemia	AML	na	normal karyotype	na	primary	bone marrow	na	na	na	none	na	no	none	na	GSM376095	GSE15061
13.7809	16.24	24	GSM330631	GSE13159,GSE13204	Cancer	Leukemia	AML	na	normal karyotype	na	primary	bone marrow	na	na	na	none	na	no	none	na	na	na
11.4087	17.3763	24	GSM330635	GSE13159,GSE13204	Cancer	Leukemia	AML	na	normal karyotype	na	primary	bone marrow	na	na	na	none	na	no	none	na	na	na
7.97472	21.1472	24	GSM330647	GSE13159,GSE13204	Cancer	Leukemia	AML	na	normal karyotype	na	primary	bone marrow	na	na	na	none	na	no	none	na	na	na
6.039	16.9312	24	GSM330648	GSE13159,GSE13204	Cancer	Leukemia	AML	na	normal karyotype	na	primary	bone marrow	na	na	na	none	na	no	none	na	GSM376105	GSE15061
2.74395	10.548	24	GSM330654	GSE13159,GSE13204	Cancer	Leukemia	AML	na	normal karyotype	na	primary	bone marrow	na	na	na	none	na	no	none	na	na	na
4.69471	11.9586	24	GSM330656	GSE13159,GSE13204	Cancer	Leukemia	AML	na	normal karyotype	na	primary	bone marrow	na	na	na	none	na	no	none	na	GSM376110	GSE15061
5.45556	12.8941	24	GSM330669	GSE13159,GSE13204	Cancer	Leukemia	AML	na	normal karyotype	na	primary	bone marrow	na	na	na	none	na	no	none	na	na	na
3.132	11.8444	24	GSM330681	GSE13159,GSE13204	Cancer	Leukemia	AML	na	normal karyotype	na	primary	bone marrow	na	na	na	none	na	no	none	na	GSM376127	GSE15061
5.77864	8.71587	24	GSM330705	GSE13159,GSE13204	Cancer	Leukemia	AML	na	normal karyotype	na	primary	bone marrow	na	na	na	none	na	no	none	na	na	na
7.52307	10.5218	24	GSM330720	GSE13159,GSE13204	Cancer	Leukemia	AML	na	normal karyotype	na	primary	bone marrow	na	na	na	none	na	no	none	na	GSM376148	GSE15061
10.4027	20.6816	24	GSM330724	GSE13159,GSE13204	Cancer	Leukemia	AML	na	normal karyotype	na	primary	bone marrow	na	na	na	none	na	no	none	na	na	na
4.03694	13.5881	24	GSM330735	GSE13159,GSE13204	Cancer	Leukemia	AML	na	normal karyotype	na	primary	bone marrow	mononuclear cells	na	na	none	na	no	none	na	GSM531661	GSE21261
7.61322	18.5244	24	GSM330747	GSE13159,GSE13204	Cancer	Leukemia	AML	na	normal karyotype	na	primary	bone marrow	na	na	na	none	na	no	none	na	na	na
13.1665	15.7348	24	GSM330749	GSE13159,GSE13204	Cancer	Leukemia	AML	na	normal karyotype	na	primary	blood	na	na	na	none	na	no	none	na	na	na
3.43347	12.3218	24	GSM330757	GSE13159,GSE13204	Cancer	Leukemia	AML	na	normal karyotype	na	primary	bone marrow	na	na	na	none	na	no	none	na	na	na
4.38513	13.8954	24	GSM330766	GSE13159,GSE13204	Cancer	Leukemia	AML	na	normal karyotype	na	primary	bone marrow	na	na	na	none	na	no	none	na	na	na
13.9665	14.9323	24	GSM330777	GSE13159,GSE13204	Cancer	Leukemia	AML	na	normal karyotype	na	primary	bone marrow	na	na	na	none	na	no	none	na	GSM376175	GSE15061
4.17461	22.2998	24	GSM330788	GSE13159,GSE13204	Cancer	Leukemia	AML	na	normal karyotype	na	primary	bone marrow	na	na	na	none	na	no	none	na	na	na
10.4259	20.4827	24	GSM330789	GSE13159,GSE13204	Cancer	Leukemia	AML	na	normal karyotype	na	primary	bone marrow	na	na	na	none	na	no	none	na	na	na
1.93556	11.1852	24	GSM330799	GSE13159,GSE13204	Cancer	Leukemia	AML	na	normal karyotype	na	primary	bone marrow	na	na	na	none	na	no	none	na	na	na
6.27831	14.739	24	GSM330801	GSE13159,GSE13204	Cancer	Leukemia	AML	na	normal karyotype	na	primary	bone marrow	na	na	na	none	na	no	none	na	GSM376186	GSE15061
-0.752472	13.6195	24	GSM330818	GSE13159,GSE13204	Cancer	Leukemia	AML	na	normal karyotype	na	primary	bone marrow	na	na	na	none	na	no	none	na	GSM376195	GSE15061
1.02234	12.9277	24	GSM330822	GSE13159,GSE13204	Cancer	Leukemia	AML	na	normal karyotype	na	primary	bone marrow	na	na	na	none	na	no	none	na	na	na
3.05909	11.8283	24	GSM330835	GSE13159,GSE13204	Cancer	Leukemia	AML	na	normal karyotype	na	primary	bone marrow	mononuclear cells	na	na	none	na	no	none	na	GSM376203:GSM531631	GSE15061:GSE21261
0.228442	19.6663	24	GSM330872	GSE13159,GSE13204	Cancer	Leukemia	AML	na	normal karyotype	na	primary	bone marrow	na	na	na	none	na	no	none	na	na	na
7.61264	13.0207	24	GSM330880	GSE13159,GSE13204	Cancer	Leukemia	AML	na	normal karyotype	na	primary	bone marrow	na	na	na	none	na	no	none	na	na	na
10.5119	17.4883	24	GSM330887	GSE13159,GSE13204	Cancer	Leukemia	AML	na	normal karyotype	na	primary	bone marrow	na	na	na	none	na	no	none	na	na	na
8.16223	10.5522	24	GSM330710	GSE13159,GSE13204	Cancer	Leukemia	AML	na	normal karyotype	npm1: negative	primary	bone marrow	mononuclear cells	na	na	none	na	no	none	na	GSM376144:GSM400698	GSE15061:GSE16015
3.27247	12.641	24	GSM330536	GSE13159,GSE13204	Cancer	Leukemia	AML	na	normal karyotype	npm1: negative;flt3-itd: negative;cebpa: negative	na	bone marrow	mononuclear cells	blast cell percentage: 36.5	na	none	na	no	none	na	GSM376051:GSM387152:GSM400697	GSE15061:GSE15434:GSE16015
8.64666	14.5721	24	GSM330560	GSE13159,GSE13204	Cancer	Leukemia	AML	na	normal karyotype	npm1: negative;flt3-itd: negative;cebpa: negative	na	bone marrow	mononuclear cells	blast cell percentage: 76	na	none	na	no	none	na	GSM376063:GSM387158:GSM400701:GSM531639	GSE15061:GSE15434:GSE16015:GSE21261
10.8489	16.1785	24	GSM330589	GSE13159,GSE13204	Cancer	Leukemia	AML	na	normal karyotype	npm1: negative;flt3-itd: negative;cebpa: negative	na	bone marrow	mononuclear cells	blast cell percentage: 63	na	none	na	no	none	na	GSM376074:GSM387146:GSM400695:GSM531626	GSE15061:GSE15434:GSE16015:GSE21261
0.724063	15.0102	24	GSM330590	GSE13159,GSE13204	Cancer	Leukemia	AML	na	normal karyotype	npm1: negative;flt3-itd: negative;cebpa: negative	na	bone marrow	mononuclear cells	blast cell percentage: 61	na	none	na	no	none	na	GSM376075:GSM387142:GSM400691:GSM450665:GSM531622	GSE15061:GSE15434:GSE16015:GSE18018:GSE21261
8.02713	21.086	24	GSM330638	GSE13159,GSE13204	Cancer	Leukemia	AML	na	normal karyotype	npm1: negative;flt3-itd: negative;cebpa: negative	na	bone marrow	mononuclear cells	blast cell percentage: 62	na	none	na	no	none	na	GSM376101:GSM387154:GSM400699	GSE15061:GSE15434:GSE16015
3.19509	16.0861	24	GSM330730	GSE13159,GSE13204	Cancer	Leukemia	AML	na	normal karyotype	npm1: negative;flt3-itd: negative;cebpa: negative	na	bone marrow	mononuclear cells	blast cell percentage: 40	na	none	na	no	none	na	GSM376152:GSM387147:GSM400696	GSE15061:GSE15434:GSE16015
8.68393	14.3257	24	GSM330742	GSE13159,GSE13204	Cancer	Leukemia	AML	na	normal karyotype	npm1: negative;flt3-itd: negative;cebpa: negative	na	bone marrow	mononuclear cells	blast cell percentage: 40.5	na	none	na	no	none	na	GSM387193:GSM400712	GSE15434:GSE16015
9.62585	16.9627	24	GSM330743	GSE13159,GSE13204	Cancer	Leukemia	AML	na	normal karyotype	npm1: negative;flt3-itd: negative;cebpa: negative	primary	bone marrow	mononuclear cells	blast cell percentage: 27	na	none	na	no	none	na	GSM387195:GSM400713:GSM531673	GSE15434:GSE16015:GSE21261
-0.993411	13.3079	24	GSM330774	GSE13159,GSE13204	Cancer	Leukemia	AML	na	normal karyotype	npm1: negative;flt3-itd: negative;cebpa: negative	na	bone marrow	mononuclear cells	blast cell percentage: 74	na	none	na	no	none	na	GSM376173:GSM387161:GSM400702	GSE15061:GSE15434:GSE16015
7.34548	16.2253	24	GSM330803	GSE13159,GSE13204	Cancer	Leukemia	AML	na	normal karyotype	npm1: negative;flt3-itd: negative;cebpa: negative	na	bone marrow	mononuclear cells	blast cell percentage: 71.5	na	none	na	no	none	na	GSM376188:GSM387145:GSM400694:GSM531625	GSE15061:GSE15434:GSE16015:GSE21261
2.99529	13.0517	24	GSM330807	GSE13159,GSE13204	Cancer	Leukemia	AML	na	normal karyotype	npm1: negative;flt3-itd: negative;cebpa: negative	na	bone marrow	mononuclear cells	blast cell percentage: 47.5	na	none	na	no	none	na	GSM376191:GSM387144:GSM400693:GSM450666:GSM531624	GSE15061:GSE15434:GSE16015:GSE18018:GSE21261
5.74988	10.9659	24	GSM330836	GSE13159,GSE13204	Cancer	Leukemia	AML	na	normal karyotype	npm1: negative;flt3-itd: negative;cebpa: negative	na	bone marrow	mononuclear cells	blast cell percentage: 50.5	na	none	na	no	none	na	GSM376204:GSM387171:GSM400705	GSE15061:GSE15434:GSE16015
12.026	18.994	24	GSM330848	GSE13159,GSE13204	Cancer	Leukemia	AML	na	normal karyotype	npm1: negative;flt3-itd: negative;cebpa: negative	na	bone marrow	mononuclear cells	blast cell percentage: 33.5	na	none	na	no	none	na	GSM376211:GSM387174:GSM400708:GSM450681:GSM531653	GSE15061:GSE15434:GSE16015:GSE18018:GSE21261
6.55503	15.5846	24	GSM330855	GSE13159,GSE13204	Cancer	Leukemia	AML	na	normal karyotype	npm1: negative;flt3-itd: negative;cebpa: negative	na	bone marrow	mononuclear cells	blast cell percentage: 40	na	none	na	no	none	na	GSM376216:GSM387141:GSM400690:GSM450664:GSM531621	GSE15061:GSE15434:GSE16015:GSE18018:GSE21261
13.1368	15.7793	24	GSM330857	GSE13159,GSE13204	Cancer	Leukemia	AML	na	normal karyotype	npm1: negative;flt3-itd: negative;cebpa: negative	primary	bone marrow	mononuclear cells	blast cell percentage: 73.5	na	none	na	no	none	na	GSM387190:GSM400711:GSM531671	GSE15434:GSE16015:GSE21261
7.76863	14.4633	24	GSM330873	GSE13159,GSE13204	Cancer	Leukemia	AML	na	normal karyotype	npm1: negative;flt3-itd: negative;cebpa: negative	na	bone marrow	mononuclear cells	blast cell percentage: 49.5	na	none	na	no	none	na	GSM376240:GSM387173:GSM400707	GSE15061:GSE15434:GSE16015
4.08868	13.958	24	GSM331554	GSE13159,GSE13204	Cancer	Leukemia	AML	na	normal karyotype	npm1: negative;flt3-itd: negative;cebpa: negative	primary	bone marrow	mononuclear cells	blast cell percentage: 22	na	none	na	no	none	na	GSM387143:GSM400692:GSM531623	GSE15434:GSE16015:GSE21261
4.149	9.65731	24	GSM387135	GSE15434	Cancer	Leukemia	AML	na	normal karyotype	npm1: negative;flt3-itd: negative;cebpa: negative	na	bone marrow	mononuclear cells	blast cell percentage: 50	na	none	na	no	none	na	na	na
5.936	16.1491	24	GSM387177	GSE15434	Cancer	Leukemia	AML	na	normal karyotype	npm1: negative;flt3-itd: negative;cebpa: negative	primary	bone marrow	mononuclear cells	blast cell percentage: 0.5	na	none	na	no	none	na	GSM400709	GSE16015
0.209983	11.0345	24	GSM387201	GSE15434	Cancer	Leukemia	AML	na	normal karyotype	npm1: negative;flt3-itd: negative;cebpa: negative	primary	bone marrow	mononuclear cells	blast cell percentage: 54	na	none	na	no	none	na	GSM400715	GSE16015
2.7245	12.848	24	GSM387217	GSE15434	Cancer	Leukemia	AML	na	normal karyotype	npm1: negative;flt3-itd: negative;cebpa: negative	primary	bone marrow	mononuclear cells	blast cell percentage: n./a.	na	none	na	no	none	na	GSM400722:GSM531684	GSE16015:GSE21261
7.9964	8.37891	24	GSM387223	GSE15434	Cancer	Leukemia	AML	na	normal karyotype	npm1: negative;flt3-itd: negative;cebpa: negative	primary	bone marrow	mononuclear cells	blast cell percentage: 23	na	none	na	no	none	na	GSM400724	GSE16015
7.13099	18.2782	24	GSM387224	GSE15434	Cancer	Leukemia	AML	na	normal karyotype	npm1: negative;flt3-itd: negative;cebpa: negative	primary	bone marrow	mononuclear cells	blast cell percentage: 24	na	none	na	no	none	na	GSM400725:GSM450708:GSM531691	GSE16015:GSE18018:GSE21261
10.9148	17.6215	24	GSM387269	GSE15434	Cancer	Leukemia	AML	na	normal karyotype	npm1: negative;flt3-itd: negative;cebpa: negative	na	bone marrow	mononuclear cells	blast cell percentage: >30	na	none	na	no	none	na	na	na
1.63074	18.0104	24	GSM387274	GSE15434	Cancer	Leukemia	AML	na	normal karyotype	npm1: negative;flt3-itd: negative;cebpa: negative	na	bone marrow	mononuclear cells	blast cell percentage: 18	na	none	na	no	none	na	na	na
8.52113	18.4148	24	GSM387298	GSE15434	Cancer	Leukemia	AML	na	normal karyotype	npm1: negative;flt3-itd: negative;cebpa: negative	na	bone marrow	mononuclear cells	blast cell percentage: >30	na	none	na	no	none	na	na	na
8.99637	20.0591	24	GSM387300	GSE15434	Cancer	Leukemia	AML	na	normal karyotype	npm1: negative;flt3-itd: negative;cebpa: negative	na	bone marrow	mononuclear cells	blast cell percentage: 75	na	none	na	no	none	na	na	na
3.68607	9.05408	24	GSM387303	GSE15434	Cancer	Leukemia	AML	na	normal karyotype	npm1: negative;flt3-itd: negative;cebpa: negative	na	bone marrow	mononuclear cells	blast cell percentage: >30	na	none	na	no	none	na	na	na
1.31873	15.9336	24	GSM330556	GSE13159,GSE13204	Cancer	Leukemia	AML	na	normal karyotype	npm1: negative;flt3-itd: negative;cebpa: positive	na	bone marrow	mononuclear cells	blast cell percentage: n./a.	na	none	na	no	none	na	GSM376060:GSM387172:GSM400706	GSE15061:GSE15434:GSE16015
11.6066	18.7335	24	GSM330596	GSE13159,GSE13204	Cancer	Leukemia	AML	na	normal karyotype	npm1: negative;flt3-itd: positive;cebpa: negative	na	bone marrow	mononuclear cells	blast cell percentage: 75.5	na	none	na	no	none	na	GSM376078:GSM387168:GSM400704:GSM531649	GSE15061:GSE15434:GSE16015:GSE21261
7.43878	11.5997	24	GSM387209	GSE15434	Cancer	Leukemia	AML	na	normal karyotype	npm1: negative;flt3-itd: positive;cebpa: negative	primary	bone marrow	mononuclear cells	blast cell percentage: n./a.	na	none	na	no	none	na	GSM400718	GSE16015
10.8283	19.2513	24	GSM387222	GSE15434	Cancer	Leukemia	AML	na	normal karyotype	npm1: negative;flt3-itd: positive;cebpa: negative	primary	bone marrow	mononuclear cells	blast cell percentage: n./a.	na	none	na	no	none	na	GSM400723	GSE16015
7.43542	8.99272	24	GSM330845	GSE13159,GSE13204	Cancer	Leukemia	AML	na	normal karyotype	npm1: positive;flt3-itd: negative;cebpa: n./a.	na	bone marrow	mononuclear cells	blast cell percentage: 25	na	none	na	no	none	na	GSM376208:GSM387159:GSM400738:GSM450671:GSM531640	GSE15061:GSE15434:GSE16015:GSE18018:GSE21261
5.08279	10.8481	24	GSM330805	GSE13159,GSE13204	Cancer	Leukemia	AML	na	normal karyotype	npm1: positive;flt3-itd: positive;cebpa: negative	primary	bone marrow	mononuclear cells	blast cell percentage: 61	na	none	na	no	none	na	GSM387186:GSM400757:GSM450690:GSM531667	GSE15434:GSE16015:GSE18018:GSE21261
4.74307	11.6787	24	GSM330531	GSE13159,GSE13204	Cancer	Leukemia	AML	na	normal karyotype or other abnormalities	na	primary	bone marrow	na	na	na	none	na	no	none	na	GSM376049	GSE15061
1.04551	8.20602	24	GSM376498	GSE15061	Cancer	Leukemia	AML	na	normal karyotype or other abnormalities	na	primary	bone marrow	na	na	na	none	na	no	none	na	na	na
3.49603	12.0243	24	GSM330548	GSE13159,GSE13204	Cancer	Leukemia	AML	na	normal karyotype, other abnormalities	na	primary	bone marrow	mononuclear cells	na	na	none	na	no	none	na	GSM376054:GSM531637	GSE15061:GSE21261
4.66635	13.6939	24	GSM330558	GSE13159,GSE13204	Cancer	Leukemia	AML	na	normal karyotype, other abnormalities	na	primary	bone marrow	na	na	na	none	na	no	none	na	GSM376061	GSE15061
2.38336	7.33912	24	GSM330580	GSE13159,GSE13204	Cancer	Leukemia	AML	na	normal karyotype, other abnormalities	na	primary	bone marrow	na	na	na	none	na	no	none	na	GSM376071	GSE15061
10.663	17.7344	24	GSM330591	GSE13159,GSE13204	Cancer	Leukemia	AML	na	normal karyotype, other abnormalities	na	primary	bone marrow	na	na	na	none	na	no	none	na	GSM376076	GSE15061
9.22787	13.7525	24	GSM330611	GSE13159,GSE13204	Cancer	Leukemia	AML	na	normal karyotype, other abnormalities	na	primary	bone marrow	na	na	na	none	na	no	none	na	GSM376087	GSE15061
9.05678	13.9577	24	GSM330615	GSE13159,GSE13204	Cancer	Leukemia	AML	na	normal karyotype, other abnormalities	na	primary	bone marrow	na	na	na	none	na	no	none	na	GSM376089	GSE15061
8.26857	19.5128	24	GSM330620	GSE13159,GSE13204	Cancer	Leukemia	AML	na	normal karyotype, other abnormalities	na	primary	bone marrow	na	na	na	none	na	no	none	na	GSM376092	GSE15061
1.7939	16.0699	24	GSM330655	GSE13159,GSE13204	Cancer	Leukemia	AML	na	normal karyotype, other abnormalities	na	primary	bone marrow	na	na	na	none	na	no	none	na	GSM376109	GSE15061
6.99553	18.2353	24	GSM330660	GSE13159,GSE13204	Cancer	Leukemia	AML	na	normal karyotype, other abnormalities	na	primary	bone marrow	na	na	na	none	na	no	none	na	GSM376112	GSE15061
8.21196	19.5745	24	GSM330661	GSE13159,GSE13204	Cancer	Leukemia	AML	na	normal karyotype, other abnormalities	na	primary	bone marrow	na	na	na	none	na	no	none	na	GSM376113	GSE15061
7.48879	17.7415	24	GSM330694	GSE13159,GSE13204	Cancer	Leukemia	AML	na	normal karyotype, other abnormalities	na	primary	blood	na	na	na	none	na	no	none	na	GSM376137	GSE15061
2.2205	16.3304	24	GSM330702	GSE13159,GSE13204	Cancer	Leukemia	AML	na	normal karyotype, other abnormalities	na	primary	bone marrow	na	na	na	none	na	no	none	na	GSM376142	GSE15061
5.84753	13.2511	24	GSM330723	GSE13159,GSE13204	Cancer	Leukemia	AML	na	normal karyotype, other abnormalities	na	primary	bone marrow	na	na	na	none	na	no	none	na	GSM376149	GSE15061
1.61037	12.3419	24	GSM330740	GSE13159,GSE13204	Cancer	Leukemia	AML	na	normal karyotype, other abnormalities	na	primary	bone marrow	mononuclear cells	na	na	none	na	no	none	na	GSM376155:GSM531634	GSE15061:GSE21261
4.13875	13.0979	24	GSM330754	GSE13159,GSE13204	Cancer	Leukemia	AML	na	normal karyotype, other abnormalities	na	primary	bone marrow	na	na	na	none	na	no	none	na	GSM376161	GSE15061
0.696809	14.9337	24	GSM330781	GSE13159,GSE13204	Cancer	Leukemia	AML	na	normal karyotype, other abnormalities	na	primary	bone marrow	na	na	na	none	na	no	none	na	GSM376177	GSE15061
5.44551	13.4156	24	GSM330798	GSE13159,GSE13204	Cancer	Leukemia	AML	na	normal karyotype, other abnormalities	na	primary	bone marrow	mononuclear cells	na	na	none	na	no	none	na	GSM376184:GSM531651	GSE15061:GSE21261
1.83693	16.0735	24	GSM330813	GSE13159,GSE13204	Cancer	Leukemia	AML	na	normal karyotype, other abnormalities	na	primary	bone marrow	mononuclear cells	na	na	none	na	no	none	na	GSM376193:GSM531630	GSE15061:GSE21261
6.91972	15.3329	24	GSM330814	GSE13159,GSE13204	Cancer	Leukemia	AML	na	normal karyotype, other abnormalities	na	primary	bone marrow	mononuclear cells	na	na	none	na	no	none	na	GSM376194:GSM531633	GSE15061:GSE21261
2.72465	10.4681	24	GSM330846	GSE13159,GSE13204	Cancer	Leukemia	AML	na	normal karyotype, other abnormalities	na	primary	bone marrow	mononuclear cells	na	na	none	na	no	none	na	GSM376209:GSM531619	GSE15061:GSE21261
12.0866	13.8884	24	GSM330847	GSE13159,GSE13204	Cancer	Leukemia	AML	na	normal karyotype, other abnormalities	na	primary	bone marrow	na	na	na	none	na	no	none	na	GSM376210	GSE15061
9.42508	15.8727	24	GSM330853	GSE13159,GSE13204	Cancer	Leukemia	AML	na	normal karyotype, other abnormalities	na	primary	bone marrow	na	na	na	none	na	no	none	na	GSM376214	GSE15061
3.77571	19.0122	24	GSM330858	GSE13159,GSE13204	Cancer	Leukemia	AML	na	normal karyotype, other abnormalities	na	primary	bone marrow	mononuclear cells	na	na	none	na	no	none	na	GSM376217:GSM531620	GSE15061:GSE21261
3.92453	9.46121	24	GSM330868	GSE13159,GSE13204	Cancer	Leukemia	AML	na	normal karyotype, other abnormalities	na	primary	bone marrow	na	na	na	none	na	no	none	na	GSM376238	GSE15061
7.73169	18.9689	24	GSM330869	GSE13159,GSE13204	Cancer	Leukemia	AML	na	normal karyotype, other abnormalities	na	primary	bone marrow	na	na	na	none	na	no	none	na	GSM376239	GSE15061
18.7682	-6.35089	25	GSM159117	GSE6891,GSE14468	Cancer	Leukemia	AML	M4	MLL	na	na	blood or bone marrow	blast cells	>=80%	na	none	na	no	none	na	na	na
18.6399	-8.12522	25	GSM330500	GSE13159,GSE13204	Cancer	Leukemia	AML	M4	MLL	na	primary	bone marrow	na	na	na	none	na	no	none	na	na	na
18.0045	-7.20987	25	GSM330505	GSE13159,GSE13204	Cancer	Leukemia	AML	M4	MLL	na	primary	bone marrow	na	na	na	none	na	no	none	na	na	na
21.0808	-4.74844	25	GSM330517	GSE13159,GSE13204	Cancer	Leukemia	AML	M4	MLL	na	primary	bone marrow	na	na	na	none	na	no	none	na	na	na
17.9838	-6.84667	25	GSM330529	GSE13159,GSE13204	Cancer	Leukemia	AML	M4	MLL	na	primary	bone marrow	na	na	na	none	na	no	none	na	na	na
21.1269	-4.8234	25	GSM361346	GSE14468	Cancer	Leukemia	AML	M4	na	CEBPA wild type	na	bone marrow	mononuclear cells	>=80%	na	none	na	no	none	na	na	na
17.7157	-6.77045	25	GSM262198	GSE10358	Cancer	Leukemia	AML	M4	t(11;19)(q23;p13); del(20q)	flt3 d835: 0;flt3 itd: 0;npm1 ins: 0	na	bone marrow	na	na	na	na	na	no	none	na	na	na
20.4439	-6.85793	25	GSM262132	GSE10358	Cancer	Leukemia	AML	M4	trisomy 21; + 22	flt3 d835: 0;flt3 itd: 0;npm1 ins: 0	na	bone marrow	na	na	na	na	na	no	none	na	na	na
20.3271	-5.83181	25	GSM445977	GSE17855,GSE22056	Cancer	Leukemia	AML	na	MLL-rearrangement	flt3-itd: negative;c-kit: negative;n/k-ras: negative;ptpn11: negative;npm1: negative;cebpa: negative;mll-ptd: negative	primary	blood or bone marrow	na	na	na	none	na	no	none	na	na	na
18.7344	-6.95253	25	GSM446079	GSE17855,GSE22056	Cancer	Leukemia	AML	na	MLL-rearrangement	flt3-itd: negative;c-kit: negative;n/k-ras: negative;ptpn11: negative;npm1: negative;cebpa: negative;mll-ptd: negative	primary	blood or bone marrow	na	na	na	none	na	no	none	na	na	na
20.3569	-5.87792	25	GSM446107	GSE17855	Cancer	Leukemia	AML	na	MLL-rearrangement	flt3-itd: negative;c-kit: negative;n/k-ras: negative;ptpn11: negative;npm1: negative;cebpa: negative;mll-ptd: negative	primary	blood or bone marrow	na	na	na	none	na	no	none	na	na	na
18.6913	-7.77912	25	GSM387128	GSE15434	Cancer	Leukemia	AML	na	normal karyotype	npm1: negative;flt3-itd: negative;cebpa: negative	na	bone marrow	mononuclear cells	blast cell percentage: 78.5	na	none	na	no	none	na	na	na
21.7773	-5.24265	25	GSM387239	GSE15434	Cancer	Leukemia	AML	na	normal karyotype	npm1: negative;flt3-itd: negative;cebpa: negative	na	bone marrow	mononuclear cells	blast cell percentage: 88	na	none	na	no	none	na	na	na
18.6128	-8.93739	25	GSM387283	GSE15434	Cancer	Leukemia	AML	na	normal karyotype	npm1: negative;flt3-itd: negative;cebpa: negative	na	bone marrow	mononuclear cells	blast cell percentage: 90	na	none	na	no	none	na	na	na
7.62185	-10.5187	26	GSM262146	GSE10358	Cancer	Leukemia	AML	M1	Normal	flt3 d835: 0;flt3 itd: 1;npm1 ins: 1	na	bone marrow	na	na	na	na	na	no	none	na	na	na
7.99501	-9.44626	26	GSM316693	GSE12417	Cancer	Leukemia	AML	M1	normal karyotype	na	primary	bone marrow	mononuclear cells	na	na	none	na	no	none	na	na	na
11.3176	-9.8234	26	GSM316710	GSE12417	Cancer	Leukemia	AML	M1	normal karyotype	na	primary	bone marrow	mononuclear cells	na	na	none	na	no	none	na	na	na
11.7724	-8.62229	26	GSM159148	GSE6891,GSE14468	Cancer	Leukemia	AML	M2	NN	na	na	blood or bone marrow	blast cells	>=80%	na	none	na	no	none	na	na	na
13.4907	-10.5518	26	GSM316654	GSE12417	Cancer	Leukemia	AML	M2	normal karyotype	na	primary	bone marrow	mononuclear cells	na	na	none	na	no	none	na	na	na
12.1073	-10.75	26	GSM316677	GSE12417	Cancer	Leukemia	AML	M2	normal karyotype	na	primary	bone marrow	mononuclear cells	na	na	none	na	no	none	na	na	na
12.6629	-11.3737	26	GSM316722	GSE12417	Cancer	Leukemia	AML	M2	normal karyotype	na	primary	bone marrow	mononuclear cells	na	na	none	na	no	none	na	na	na
8.60236	-11.2711	26	GSM262199	GSE10358	Cancer	Leukemia	AML	M4	Normal	flt3 d835: 0;flt3 itd: 1;npm1 ins: 1	na	bone marrow	na	na	na	na	na	no	none	na	na	na
11.2698	-9.31057	26	GSM316702	GSE12417	Cancer	Leukemia	AML	M4	normal karyotype	na	primary	blood	mononuclear cells	na	na	none	na	no	none	na	na	na
12.0731	-10.7628	26	GSM316725	GSE12417	Cancer	Leukemia	AML	M4	normal karyotype	na	primary	blood	mononuclear cells	na	na	none	na	no	none	na	na	na
8.25091	-6.33178	26	GSM309696	GSE12326	Cancer	Leukemia	AML	M5	del(9)	na	relapse	bone marrow	CD34+	na	na	na	na	no	none	na	na	na
8.26617	-6.30314	26	GSM309697	GSE12326	Cancer	Leukemia	AML	M5	del(9)	na	relapse	blood	CD34+	na	na	na	na	no	none	na	na	na
8.62829	-10.2651	26	GSM671895	GSE27187,GSE27244	Cancer	Leukemia	AML	M5	na	dnmt3a_R882: mutated	primary	bone marrow	na	na	na	none	na	no	none	na	na	na
13.5278	-10.5308	26	GSM330530	GSE13159,GSE13204	Cancer	Leukemia	AML	na	na	npm1 mutation: mutated; flt3-itd mutation: wild type	primary	bone marrow	mononuclear cells	na	na	none	na	no	none	na	GSM400790:GSM450685:GSM531659	GSE16015:GSE18018:GSE21261
9.15058	-9.22254	26	GSM330555	GSE13159,GSE13204	Cancer	Leukemia	AML	na	normal karyotype	na	primary	bone marrow	na	na	na	none	na	no	none	na	GSM376059	GSE15061
9.28636	-8.46887	26	GSM330568	GSE13159,GSE13204	Cancer	Leukemia	AML	na	normal karyotype	na	primary	bone marrow	na	na	na	none	na	no	none	na	GSM376068	GSE15061
10.9355	-7.09635	26	GSM330570	GSE13159,GSE13204	Cancer	Leukemia	AML	na	normal karyotype	na	primary	bone marrow	na	na	na	none	na	no	none	na	na	na
8.9352	-10.3219	26	GSM330587	GSE13159,GSE13204	Cancer	Leukemia	AML	na	normal karyotype	na	primary	bone marrow	na	na	na	none	na	no	none	na	na	na
8.15364	-7.55434	26	GSM330604	GSE13159,GSE13204	Cancer	Leukemia	AML	na	normal karyotype	na	primary	blood	na	na	na	none	na	no	none	na	na	na
8.1399	-10.932	26	GSM330636	GSE13159,GSE13204	Cancer	Leukemia	AML	na	normal karyotype	na	primary	bone marrow	na	na	na	none	na	no	none	na	na	na
9.56909	-9.80236	26	GSM330696	GSE13159,GSE13204	Cancer	Leukemia	AML	na	normal karyotype	na	primary	bone marrow	na	na	na	none	na	no	none	na	GSM376139	GSE15061
13.0171	-9.92203	26	GSM330698	GSE13159,GSE13204	Cancer	Leukemia	AML	na	normal karyotype	na	primary	bone marrow	na	na	na	none	na	no	none	na	GSM376140	GSE15061
13.1258	-8.32498	26	GSM330714	GSE13159,GSE13204	Cancer	Leukemia	AML	na	normal karyotype	na	primary	bone marrow	mononuclear cells	na	na	none	na	no	none	na	GSM352830	GSE14062
6.42426	-8.38042	26	GSM387197	GSE15434	Cancer	Leukemia	AML	na	normal karyotype	npm1: negative;flt3-itd: positive;cebpa: negative	primary	bone marrow	mononuclear cells	blast cell percentage: 72	na	none	na	no	none	na	GSM400714:GSM531675	GSE16015:GSE21261
6.27958	-8.55641	26	GSM387214	GSE15434	Cancer	Leukemia	AML	na	normal karyotype	npm1: negative;flt3-itd: positive;cebpa: negative	primary	bone marrow	mononuclear cells	blast cell percentage: 91.5	na	none	na	no	none	na	GSM400720	GSE16015
9.45797	-9.84123	26	GSM387113	GSE15434	Cancer	Leukemia	AML	na	normal karyotype	npm1: positive;flt3-itd: positive;cebpa: n./a.	na	bone marrow	mononuclear cells	blast cell percentage: 78	na	none	na	no	none	na	na	na
10.8807	-8.0636	26	GSM330621	GSE13159,GSE13204	Cancer	Leukemia	AML	na	normal karyotype	npm1: positive;flt3-itd: positive;cebpa: negative	na	bone marrow	mononuclear cells	blast cell percentage: 74	na	none	na	no	none	na	GSM376093:GSM387170:GSM400746:GSM450680:GSM531652	GSE15061:GSE15434:GSE16015:GSE18018:GSE21261
9.20175	-9.1269	26	GSM330627	GSE13159,GSE13204	Cancer	Leukemia	AML	na	normal karyotype	npm1: positive;flt3-itd: positive;cebpa: negative	na	bone marrow	mononuclear cells	blast cell percentage: 57	na	none	na	no	none	na	GSM376096:GSM387167:GSM400744:GSM450678:GSM531648	GSE15061:GSE15434:GSE16015:GSE18018:GSE21261
10.7187	-8.62869	26	GSM330665	GSE13159,GSE13204	Cancer	Leukemia	AML	na	normal karyotype	npm1: positive;flt3-itd: positive;cebpa: negative	na	bone marrow	mononuclear cells	blast cell percentage: 61	na	none	na	no	none	na	GSM376116:GSM387155:GSM400736	GSE15061:GSE15434:GSE16015
10.0847	-9.09347	26	GSM330728	GSE13159,GSE13204	Cancer	Leukemia	AML	na	normal karyotype	npm1: positive;flt3-itd: positive;cebpa: negative	primary	bone marrow	mononuclear cells	blast cell percentage: 64.5	na	none	na	no	none	na	GSM387176:GSM400748:GSM450683:GSM531657	GSE15434:GSE16015:GSE18018:GSE21261
10.3063	-11.8718	26	GSM387067	GSE15434	Cancer	Leukemia	AML	na	normal karyotype	npm1: positive;flt3-itd: positive;cebpa: negative	na	bone marrow	mononuclear cells	blast cell percentage: 58	na	none	na	no	none	na	na	na
9.75214	-10.3341	26	GSM387086	GSE15434	Cancer	Leukemia	AML	na	normal karyotype	npm1: positive;flt3-itd: positive;cebpa: negative	na	bone marrow	mononuclear cells	blast cell percentage: 56	na	none	na	no	none	na	na	na
8.49609	-7.83059	26	GSM387132	GSE15434	Cancer	Leukemia	AML	na	normal karyotype	npm1: positive;flt3-itd: positive;cebpa: negative	na	bone marrow	mononuclear cells	blast cell percentage: 78	na	none	na	no	none	na	na	na
10.7738	-9.20265	26	GSM387200	GSE15434	Cancer	Leukemia	AML	na	normal karyotype	npm1: positive;flt3-itd: positive;cebpa: negative	primary	bone marrow	mononuclear cells	blast cell percentage: 62	na	none	na	no	none	na	GSM400766:GSM450696:GSM531677	GSE16015:GSE18018:GSE21261
7.94182	-9.10803	26	GSM387202	GSE15434	Cancer	Leukemia	AML	na	normal karyotype	npm1: positive;flt3-itd: positive;cebpa: negative	primary	bone marrow	mononuclear cells	blast cell percentage: n./a.	na	none	na	no	none	na	GSM400767	GSE16015
9.9208	-9.32222	26	GSM387210	GSE15434	Cancer	Leukemia	AML	na	normal karyotype	npm1: positive;flt3-itd: positive;cebpa: negative	primary	bone marrow	mononuclear cells	blast cell percentage: 85	na	none	na	no	none	na	GSM400772	GSE16015
9.82295	-11.5578	26	GSM387252	GSE15434	Cancer	Leukemia	AML	na	normal karyotype	npm1: positive;flt3-itd: positive;cebpa: negative	na	bone marrow	mononuclear cells	blast cell percentage: 80	na	none	na	no	none	na	na	na
8.88574	-11.0326	26	GSM387279	GSE15434	Cancer	Leukemia	AML	na	normal karyotype	npm1: positive;flt3-itd: positive;cebpa: negative	na	blood	mononuclear cells	blast cell percentage: 93	na	none	na	no	none	na	na	na
10.097	-11.235	26	GSM387287	GSE15434	Cancer	Leukemia	AML	na	normal karyotype	npm1: positive;flt3-itd: positive;cebpa: negative	na	bone marrow	mononuclear cells	blast cell percentage: 80	na	none	na	no	none	na	na	na
10.1925	-10.7804	26	GSM387289	GSE15434	Cancer	Leukemia	AML	na	normal karyotype	npm1: positive;flt3-itd: positive;cebpa: negative	na	blood	mononuclear cells	blast cell percentage: 69	na	none	na	no	none	na	na	na
9.29407	-11.5728	26	GSM387296	GSE15434	Cancer	Leukemia	AML	na	normal karyotype	npm1: positive;flt3-itd: positive;cebpa: negative	na	bone marrow	mononuclear cells	blast cell percentage: >30	na	none	na	no	none	na	na	na
14.2956	-8.90491	26	GSM330653	GSE13159,GSE13204	Cancer	Leukemia	AML	na	normal karyotype, other abnormalities	na	primary	bone marrow	na	na	na	none	na	no	none	na	GSM376108	GSE15061
10.2153	-8.49601	26	GSM330682	GSE13159,GSE13204	Cancer	Leukemia	AML	na	normal karyotype, other abnormalities	na	primary	bone marrow	na	na	na	none	na	no	none	na	GSM376128	GSE15061
14.5719	-8.86554	26	GSM330717	GSE13159,GSE13204	Cancer	Leukemia	AML	na	normal karyotype, other abnormalities	na	primary	bone marrow	na	na	na	none	na	no	none	na	GSM376146	GSE15061
10.2057	-11.7099	26	GSM400793	GSE16015	Cancer	Leukemia	AML	na	other chromosomal aberrations	npm1 mutation: mutated; flt3-itd mutation: mutated	primary	bone marrow	mononuclear cells	na	na	none	na	no	none	na	GSM450707:GSM531690	GSE18018:GSE21261
-6.30386	-25.7308	27	GSM182629	GSE7538	Cancer	Leukemia	AML	na	na	na	na	na	CD34+	na	na	na	na	yes (6 h)	parthenolide	6 h	na	na
-6.05338	-25.5377	27	GSM182630	GSE7538	Cancer	Leukemia	AML	na	na	na	na	na	CD34+	na	na	na	na	yes (6 h)	control	6 h	na	na
-6.48087	-26.7706	27	GSM182631	GSE7538	Cancer	Leukemia	AML	na	na	na	na	na	CD34+	na	na	na	na	yes (6 h)	parthenolide	6 h	na	na
-6.50202	-26.8317	27	GSM182632	GSE7538	Cancer	Leukemia	AML	na	na	na	na	na	CD34+	na	na	na	na	yes (6 h)	control	6 h	na	na
-6.83516	-26.7316	27	GSM182633	GSE7538	Cancer	Leukemia	AML	na	na	na	na	na	CD34+	na	na	na	na	yes (6 h)	parthenolide	6 h	na	na
-7.13259	-26.8025	27	GSM182634	GSE7538	Cancer	Leukemia	AML	na	na	na	na	na	CD34+	na	na	na	na	yes (6 h)	control	6 h	na	na
-5.98582	-23.7467	27	GSM182637	GSE7538	Cancer	Leukemia	AML	na	na	na	na	na	CD34+	na	na	na	na	yes (6 h)	parthenolide	6 h	na	na
-5.98114	-23.7305	27	GSM182638	GSE7538	Cancer	Leukemia	AML	na	na	na	na	na	CD34+	na	na	na	na	yes (6 h)	control	6 h	na	na
-6.86009	-25.8459	27	GSM182639	GSE7538	Cancer	Leukemia	AML	na	na	na	na	na	CD34+	na	na	na	na	yes (6 h)	parthenolide	6 h	na	na
-7.7992	-26.6941	27	GSM182640	GSE7538	Cancer	Leukemia	AML	na	na	na	na	na	CD34+	na	na	na	na	yes (6 h)	control	6 h	na	na
-6.20277	-26.2936	27	GSM182641	GSE7538	Cancer	Leukemia	AML	na	na	na	na	na	CD34+	na	na	na	na	yes (6 h)	parthenolide	6 h	na	na
-5.74661	-26.108	27	GSM182642	GSE7538	Cancer	Leukemia	AML	na	na	na	na	na	CD34+	na	na	na	na	yes (6 h)	control	6 h	na	na
-6.16818	-25.639	27	GSM182643	GSE7538	Cancer	Leukemia	AML	na	na	na	na	na	CD34+	na	na	na	na	yes (6 h)	parthenolide	6 h	na	na
-6.03721	-25.5772	27	GSM182644	GSE7538	Cancer	Leukemia	AML	na	na	na	na	na	CD34+	na	na	na	na	yes (6 h)	control	6 h	na	na
-7.22888	-26.0806	27	GSM182645	GSE7538	Cancer	Leukemia	AML	na	na	na	na	na	CD34+	na	na	na	na	yes (6 h)	parthenolide	6 h	na	na
-7.33626	-26.0817	27	GSM182646	GSE7538	Cancer	Leukemia	AML	na	na	na	na	na	CD34+	na	na	na	na	yes (6 h)	control	6 h	na	na
-7.42841	-26.0845	27	GSM182647	GSE7538	Cancer	Leukemia	AML	na	na	na	na	na	CD34+	na	na	na	na	yes (6 h)	parthenolide	6 h	na	na
-7.64414	-25.9619	27	GSM182648	GSE7538	Cancer	Leukemia	AML	na	na	na	na	na	CD34+	na	na	na	na	yes (6 h)	control	6 h	na	na
-6.81379	-26.8403	27	GSM182649	GSE7538	Cancer	Leukemia	AML	na	na	na	na	na	CD34+	na	na	na	na	yes (6 h)	parthenolide	6 h	na	na
-7.04462	-27.0574	27	GSM182650	GSE7538	Cancer	Leukemia	AML	na	na	na	na	na	CD34+	na	na	na	na	yes (6 h)	control	6 h	na	na
-5.59864	-27.0809	27	GSM182651	GSE7538	Cancer	Leukemia	AML	na	na	na	na	na	CD34+	na	na	na	na	yes (6 h)	parthenolide	6 h	na	na
-5.51881	-27.1656	27	GSM182652	GSE7538	Cancer	Leukemia	AML	na	na	na	na	na	CD34+	na	na	na	na	yes (6 h)	control	6 h	na	na
27.9492	0.0609251	28	GSM330493	GSE13159,GSE13204	Cancer	Leukemia	AML	M4	MLL	na	primary	bone marrow	na	na	na	none	na	no	none	na	na	na
29.7186	0.485197	28	GSM330501	GSE13159,GSE13204	Cancer	Leukemia	AML	M4	MLL	na	primary	blood	na	na	na	none	na	no	none	na	na	na
28.9241	1.04996	28	GSM330507	GSE13159,GSE13204	Cancer	Leukemia	AML	M4	MLL	na	primary	blood	na	na	na	none	na	no	none	na	na	na
30.2694	2.095	28	GSM330510	GSE13159,GSE13204	Cancer	Leukemia	AML	M4	MLL	na	primary	blood	na	na	na	none	na	no	none	na	na	na
28.3619	0.375671	28	GSM330511	GSE13159,GSE13204	Cancer	Leukemia	AML	M4	MLL	na	primary	blood	na	na	na	none	na	no	none	na	na	na
29.8965	0.868901	28	GSM330515	GSE13159,GSE13204	Cancer	Leukemia	AML	M4	MLL	na	primary	bone marrow	na	na	na	none	na	no	none	na	na	na
30.2835	2.21015	28	GSM352866	GSE14062	Cancer	Leukemia	AML	na	MLL	na	primary	bone marrow	mononuclear cells	na	na	none	na	no	none	na	na	na
30.6768	1.16962	28	GSM187780	GSE7757	Cancer	Leukemia	AML	na	MLL-AF1	na	primary	blood	na	na	na	none	na	no	none	na	GSM330509	GSE13159,GSE13204
30.6843	1.15996	28	GSM187783	GSE7757	Cancer	Leukemia	AML	na	MLL-AF1	na	na	blood	hemolysis	na	na	none	na	no	none	na	na	na
30.6633	1.16238	28	GSM187785	GSE7757	Cancer	Leukemia	AML	na	MLL-AF1	na	na	blood	hemolysis	na	na	none	na	no	none	na	na	na
30.6801	1.14848	28	GSM187776	GSE7757	Cancer	Leukemia	AML	na	unknown	na	na	blood	hemolysis	na	na	none	na	no	none	na	na	na
15.7979	4.21164	29	GSM259100	GSE10258	Cancer	Leukemia	AML	M1	MLL	na	na	bone marrow	na	na	na	none	na	no	none	na	na	na
21.1036	8.80753	29	GSM316652	GSE12417	Cancer	Leukemia	AML	M1	normal karyotype	na	primary	bone marrow	mononuclear cells	na	na	none	na	no	none	na	na	na
15.7235	3.10059	29	GSM262053	GSE10358,GSE12662	Cancer	Leukemia	AML	M2	add(7)(p22)	flt3 d835: 1;flt3 itd: 0;npm1 ins: 1	na	bone marrow	na	na	na	na	na	no	none	na	na	na
18.6074	13.8019	29	GSM330494	GSE13159,GSE13204	Cancer	Leukemia	AML	M4	MLL	na	primary	bone marrow	na	na	na	none	na	no	none	na	na	na
18.9239	14.0261	29	GSM330521	GSE13159,GSE13204	Cancer	Leukemia	AML	M4	MLL	na	primary	blood	na	na	na	none	na	no	none	na	na	na
17.3579	4.09775	29	GSM262040	GSE10358,GSE12662	Cancer	Leukemia	AML	M4	Normal	flt3 d835: 0;flt3 itd: 0;npm1 ins: 1	na	bone marrow	na	na	na	na	na	no	none	na	na	na
19.1429	4.01216	29	GSM262215	GSE10358	Cancer	Leukemia	AML	M4	Normal	flt3 d835: 0;flt3 itd: 1;npm1 ins: 1	na	bone marrow	na	na	na	na	na	no	none	na	na	na
17.1956	11.8106	29	GSM316674	GSE12417	Cancer	Leukemia	AML	M4	normal karyotype	na	primary	bone marrow	mononuclear cells	na	na	none	na	no	none	na	na	na
18.3667	8.72732	29	GSM316697	GSE12417	Cancer	Leukemia	AML	M4	normal karyotype	na	primary	bone marrow	mononuclear cells	na	na	none	na	no	none	na	na	na
19.9003	4.07014	29	GSM262180	GSE10358	Cancer	Leukemia	AML	M4	t(6;9)(p23;q34)	flt3 d835: 0;flt3 itd: 1;npm1 ins: 0	na	bone marrow	na	na	na	na	na	no	none	na	na	na
16.1111	4.01419	29	GSM259101	GSE10258	Cancer	Leukemia	AML	M5	MLL	na	na	bone marrow	na	na	na	none	na	no	none	na	na	na
23.6342	8.54105	29	GSM671898	GSE27187,GSE27244	Cancer	Leukemia	AML	M5	na	dnmt3a_R882: negative	primary	bone marrow	na	na	na	none	na	no	none	na	na	na
19.0857	10.9115	29	GSM316666	GSE12417	Cancer	Leukemia	AML	M5	normal karyotype	na	primary	bone marrow	mononuclear cells	na	na	none	na	no	none	na	na	na
21.6674	9.42158	29	GSM316681	GSE12417	Cancer	Leukemia	AML	M5	normal karyotype	na	primary	bone marrow	mononuclear cells	na	na	none	na	no	none	na	na	na
22.7428	8.62088	29	GSM445992	GSE17855	Cancer	Leukemia	AML	na	CN-AML	flt3-itd: negative;c-kit: negative;n/k-ras: N/K-RAS;ptpn11: negative;npm1: NPM1;cebpa: negative;mll-ptd: negative	primary	blood or bone marrow	na	na	na	none	na	no	none	na	na	na
20.1731	4.42006	29	GSM446106	GSE17855	Cancer	Leukemia	AML	na	CN-AML	flt3-itd: negative;c-kit: negative;n/k-ras: negative;ptpn11: negative;npm1: NPM1;cebpa: negative;mll-ptd: negative	primary	blood or bone marrow	na	na	na	none	na	no	none	na	na	na
18.5595	13.7972	29	GSM352870	GSE14062	Cancer	Leukemia	AML	na	MLL	na	primary	bone marrow	mononuclear cells	na	na	none	na	no	none	na	na	na
18.9597	7.62906	29	GSM330557	GSE13159,GSE13204	Cancer	Leukemia	AML	na	normal karyotype	na	primary	bone marrow	na	na	na	none	na	no	none	na	na	na
16.4624	8.46281	29	GSM330565	GSE13159,GSE13204	Cancer	Leukemia	AML	na	normal karyotype	na	primary	bone marrow	na	na	na	none	na	no	none	na	na	na
22.9763	7.26599	29	GSM330592	GSE13159,GSE13204	Cancer	Leukemia	AML	na	normal karyotype	na	primary	bone marrow	na	na	na	none	na	no	none	na	na	na
16.5446	8.65386	29	GSM330643	GSE13159,GSE13204	Cancer	Leukemia	AML	na	normal karyotype	na	primary	bone marrow	na	na	na	none	na	no	none	na	na	na
21.6653	6.96885	29	GSM330650	GSE13159,GSE13204	Cancer	Leukemia	AML	na	normal karyotype	na	primary	bone marrow	na	na	na	none	na	no	none	na	GSM376107	GSE15061
22.2393	6.16822	29	GSM330651	GSE13159,GSE13204	Cancer	Leukemia	AML	na	normal karyotype	na	primary	bone marrow	na	na	na	none	na	no	none	na	na	na
22.1087	6.67234	29	GSM330679	GSE13159,GSE13204	Cancer	Leukemia	AML	na	normal karyotype	na	primary	bone marrow	na	na	na	none	na	no	none	na	na	na
17.7394	5.51059	29	GSM330726	GSE13159,GSE13204	Cancer	Leukemia	AML	na	normal karyotype	na	primary	bone marrow	na	na	na	none	na	no	none	na	na	na
22.2462	6.18308	29	GSM330729	GSE13159,GSE13204	Cancer	Leukemia	AML	na	normal karyotype	na	primary	bone marrow	na	na	na	none	na	no	none	na	na	na
22.1522	7.06007	29	GSM330736	GSE13159,GSE13204	Cancer	Leukemia	AML	na	normal karyotype	na	primary	bone marrow	na	na	na	none	na	no	none	na	na	na
18.6036	8.34724	29	GSM330793	GSE13159,GSE13204	Cancer	Leukemia	AML	na	normal karyotype	na	primary	bone marrow	na	na	na	none	na	no	none	na	GSM376182	GSE15061
22.9585	7.52225	29	GSM330821	GSE13159,GSE13204	Cancer	Leukemia	AML	na	normal karyotype	na	primary	bone marrow	na	na	na	none	na	no	none	na	na	na
22.3857	9.8322	29	GSM330867	GSE13159,GSE13204	Cancer	Leukemia	AML	na	normal karyotype	npm1: negative;flt3-itd: negative;cebpa: negative	na	bone marrow	mononuclear cells	blast cell percentage: 92	na	none	na	no	none	na	GSM376237:GSM387157:GSM400700	GSE15061:GSE15434:GSE16015
15.0489	4.37057	29	GSM387273	GSE15434	Cancer	Leukemia	AML	na	normal karyotype	npm1: negative;flt3-itd: positive;cebpa: n./a.	na	bone marrow	mononuclear cells	blast cell percentage: 95	na	none	na	no	none	na	na	na
18.8055	5.88362	29	GSM387233	GSE15434	Cancer	Leukemia	AML	na	normal karyotype	npm1: negative;flt3-itd: positive;cebpa: negative	primary	bone marrow	mononuclear cells	blast cell percentage: 95	na	none	na	no	none	na	GSM400729:GSM531695	GSE16015:GSE21261
19.6716	5.67051	29	GSM387236	GSE15434	Cancer	Leukemia	AML	na	normal karyotype	npm1: negative;flt3-itd: positive;cebpa: negative	na	bone marrow	mononuclear cells	blast cell percentage: 86	na	none	na	no	none	na	na	na
20.2257	8.32041	29	GSM330751	GSE13159,GSE13204	Cancer	Leukemia	AML	na	normal karyotype	npm1: positive;flt3-itd: negative;cebpa: n./a.	na	bone marrow	mononuclear cells	blast cell percentage: 84.5	na	none	na	no	none	na	GSM376160:GSM387148:GSM400731:GSM531628	GSE15061:GSE15434:GSE16015:GSE21261
20.6818	7.31005	29	GSM387076	GSE15434	Cancer	Leukemia	AML	na	normal karyotype	npm1: positive;flt3-itd: negative;cebpa: n./a.	na	bone marrow	mononuclear cells	blast cell percentage: 53	na	none	na	no	none	na	na	na
20.3086	7.36612	29	GSM387105	GSE15434	Cancer	Leukemia	AML	na	normal karyotype	npm1: positive;flt3-itd: negative;cebpa: n./a.	na	bone marrow	mononuclear cells	blast cell percentage: 72.5	na	none	na	no	none	na	na	na
17.6852	6.14909	29	GSM330575	GSE13159,GSE13204	Cancer	Leukemia	AML	na	normal karyotype	npm1: positive;flt3-itd: negative;cebpa: negative	primary	bone marrow	mononuclear cells	blast cell percentage: 66	na	none	na	no	none	na	GSM387180:GSM400751:GSM450687:GSM531664	GSE15434:GSE16015:GSE18018:GSE21261
18.8537	10.7939	29	GSM330706	GSE13159,GSE13204	Cancer	Leukemia	AML	na	normal karyotype	npm1: positive;flt3-itd: negative;cebpa: negative	na	blood	mononuclear cells	blast cell percentage: 87	na	none	na	no	none	na	GSM387182:GSM400753	GSE15434:GSE16015
17.8741	8.73813	29	GSM330722	GSE13159,GSE13204	Cancer	Leukemia	AML	na	normal karyotype	npm1: positive;flt3-itd: negative;cebpa: negative	primary	bone marrow	mononuclear cells	blast cell percentage: 95	na	none	na	no	none	na	GSM387187:GSM400758:GSM450691:GSM531669	GSE15434:GSE16015:GSE18018:GSE21261
18.1122	6.97701	29	GSM330806	GSE13159,GSE13204	Cancer	Leukemia	AML	na	normal karyotype	npm1: positive;flt3-itd: negative;cebpa: negative	na	bone marrow	mononuclear cells	blast cell percentage: 86.5	na	none	na	no	none	na	GSM376190:GSM387151:GSM400734	GSE15061:GSE15434:GSE16015
17.2383	9.20147	29	GSM330816	GSE13159,GSE13204	Cancer	Leukemia	AML	na	normal karyotype	npm1: positive;flt3-itd: negative;cebpa: negative	primary	bone marrow	mononuclear cells	blast cell percentage: 75.5	na	none	na	no	none	na	GSM387196:GSM400763:GSM450694:GSM531674	GSE15434:GSE16015:GSE18018:GSE21261
21.0499	7.27248	29	GSM387084	GSE15434	Cancer	Leukemia	AML	na	normal karyotype	npm1: positive;flt3-itd: negative;cebpa: negative	na	bone marrow	mononuclear cells	blast cell percentage: 80.5	na	none	na	no	none	na	na	na
16.0391	5.73744	29	GSM387120	GSE15434	Cancer	Leukemia	AML	na	normal karyotype	npm1: positive;flt3-itd: negative;cebpa: negative	na	bone marrow	mononuclear cells	blast cell percentage: 32	na	none	na	no	none	na	na	na
16.352	7.59255	29	GSM387208	GSE15434	Cancer	Leukemia	AML	na	normal karyotype	npm1: positive;flt3-itd: negative;cebpa: negative	primary	bone marrow	mononuclear cells	blast cell percentage: n./a.	na	none	na	no	none	na	GSM400771	GSE16015
19.6534	7.57635	29	GSM387212	GSE15434	Cancer	Leukemia	AML	na	normal karyotype	npm1: positive;flt3-itd: negative;cebpa: negative	primary	bone marrow	mononuclear cells	blast cell percentage: 83	na	none	na	no	none	na	GSM400774	GSE16015
18.2442	8.28174	29	GSM387221	GSE15434	Cancer	Leukemia	AML	na	normal karyotype	npm1: positive;flt3-itd: negative;cebpa: negative	primary	bone marrow	mononuclear cells	blast cell percentage: 93.5	na	none	na	no	none	na	GSM400779:GSM450705:GSM531688	GSE16015:GSE18018:GSE21261
15.4579	4.63963	29	GSM387295	GSE15434	Cancer	Leukemia	AML	na	normal karyotype	npm1: positive;flt3-itd: negative;cebpa: negative	na	bone marrow	mononuclear cells	blast cell percentage: >30	na	none	na	no	none	na	na	na
19.4613	9.53427	29	GSM330582	GSE13159,GSE13204	Cancer	Leukemia	AML	na	normal karyotype	npm1: positive;flt3-itd: positive;cebpa: n./a.	na	bone marrow	mononuclear cells	blast cell percentage: 96	na	none	na	no	none	na	GSM376072:GSM387166:GSM400743:GSM450677:GSM531647	GSE15061:GSE15434:GSE16015:GSE18018:GSE21261
17.4818	8.385	29	GSM330559	GSE13159,GSE13204	Cancer	Leukemia	AML	na	normal karyotype	npm1: positive;flt3-itd: positive;cebpa: negative	na	bone marrow	mononuclear cells	blast cell percentage: 93.5	na	none	na	no	none	na	GSM376062:GSM387169:GSM400745:GSM450679:GSM531650	GSE15061:GSE15434:GSE16015:GSE18018:GSE21261
16.0485	9.88626	29	GSM330667	GSE13159,GSE13204	Cancer	Leukemia	AML	na	normal karyotype	npm1: positive;flt3-itd: positive;cebpa: negative	na	bone marrow	mononuclear cells	blast cell percentage: 93.5	na	none	na	no	none	na	GSM376118:GSM387150:GSM400733:GSM450668	GSE15061:GSE15434:GSE16015:GSE18018
18.2826	6.48676	29	GSM330773	GSE13159,GSE13204	Cancer	Leukemia	AML	na	normal karyotype	npm1: positive;flt3-itd: positive;cebpa: negative	na	bone marrow	mononuclear cells	blast cell percentage: 91	na	none	na	no	none	na	GSM387179:GSM400750	GSE15434:GSE16015
20.5722	8.87288	29	GSM330794	GSE13159,GSE13204	Cancer	Leukemia	AML	na	normal karyotype	npm1: positive;flt3-itd: positive;cebpa: negative	na	blood	mononuclear cells	blast cell percentage: 69	na	none	na	no	none	na	GSM376183:GSM387149:GSM400732:GSM450667:GSM531632	GSE15061:GSE15434:GSE16015:GSE18018:GSE21261
20.7547	7.20246	29	GSM387106	GSE15434	Cancer	Leukemia	AML	na	normal karyotype	npm1: positive;flt3-itd: positive;cebpa: negative	na	bone marrow	mononuclear cells	blast cell percentage: 84	na	none	na	no	none	na	na	na
20.7726	6.9366	29	GSM387108	GSE15434	Cancer	Leukemia	AML	na	normal karyotype	npm1: positive;flt3-itd: positive;cebpa: negative	na	bone marrow	mononuclear cells	blast cell percentage: 77.5	na	none	na	no	none	na	na	na
17.085	5.40761	29	GSM387290	GSE15434	Cancer	Leukemia	AML	na	normal karyotype	npm1: positive;flt3-itd: positive;cebpa: negative	na	bone marrow	mononuclear cells	blast cell percentage: 85	na	none	na	no	none	na	na	na
19.2751	6.44248	29	GSM387301	GSE15434	Cancer	Leukemia	AML	na	normal karyotype	npm1: positive;flt3-itd: positive;cebpa: negative	na	bone marrow	mononuclear cells	blast cell percentage: 90	na	none	na	no	none	na	na	na
17.9443	7.23431	29	GSM330550	GSE13159,GSE13204	Cancer	Leukemia	AML	na	normal karyotype, other abnormalities	na	primary	bone marrow	na	na	na	none	na	no	none	na	GSM376056	GSE15061
18.2544	7.58433	29	GSM330571	GSE13159,GSE13204	Cancer	Leukemia	AML	na	normal karyotype, other abnormalities	na	primary	bone marrow	na	na	na	none	na	no	none	na	GSM376069	GSE15061
17.2934	7.03666	29	GSM330666	GSE13159,GSE13204	Cancer	Leukemia	AML	na	normal karyotype, other abnormalities	na	primary	bone marrow	na	na	na	none	na	no	none	na	GSM376117	GSE15061
20.7002	6.60817	29	GSM330671	GSE13159,GSE13204	Cancer	Leukemia	AML	na	normal karyotype, other abnormalities	na	primary	bone marrow	na	na	na	none	na	no	none	na	GSM376120	GSE15061
18.5965	9.1532	29	GSM330676	GSE13159,GSE13204	Cancer	Leukemia	AML	na	normal karyotype, other abnormalities	na	primary	bone marrow	na	na	na	none	na	no	none	na	GSM376124	GSE15061
19.9875	6.3583	29	GSM330732	GSE13159,GSE13204	Cancer	Leukemia	AML	na	normal karyotype, other abnormalities	na	primary	bone marrow	na	na	na	none	na	no	none	na	GSM376153	GSE15061
21.7576	9.14196	29	GSM330746	GSE13159,GSE13204	Cancer	Leukemia	AML	na	normal karyotype, other abnormalities	na	primary	bone marrow	na	na	na	none	na	no	none	na	GSM376158	GSE15061
18.2747	11.0066	29	GSM330756	GSE13159,GSE13204	Cancer	Leukemia	AML	na	normal karyotype, other abnormalities	na	primary	bone marrow	na	na	na	none	na	no	none	na	GSM376162	GSE15061
20.6917	5.22655	29	GSM330782	GSE13159,GSE13204	Cancer	Leukemia	AML	na	normal karyotype, other abnormalities	na	primary	bone marrow	na	na	na	none	na	no	none	na	GSM376178	GSE15061
18.5178	8.51322	29	GSM330854	GSE13159,GSE13204	Cancer	Leukemia	AML	na	normal karyotype, other abnormalities	na	primary	bone marrow	na	na	na	none	na	no	none	na	GSM376215	GSE15061
17.4465	8.48658	29	GSM330863	GSE13159,GSE13204	Cancer	Leukemia	AML	na	normal karyotype, other abnormalities	na	primary	bone marrow	na	na	na	none	na	no	none	na	GSM376235	GSE15061
17.2112	10.0418	29	GSM400794	GSE16015	Cancer	Leukemia	AML	na	other chromosomal aberrations	npm1 mutation: mutated; flt3-itd mutation: wild type	primary	bone marrow	mononuclear cells	na	na	none	na	no	none	na	GSM450709:GSM531693	GSE18018:GSE21261
16.5989	9.83529	29	GSM330533	GSE13159,GSE13204	Cancer	Leukemia	AML	na	other chromosomal aberrations	npm1 mutation: mutated;flt3-itd mutation: negative	primary	bone marrow	mononuclear cells	na	na	none	na	no	none	na	GSM376050:GSM400788:GSM450676:GSM531646	GSE15061:GSE16015:GSE18018:GSE21261
16.6942	7.83547	29	GSM400792	GSE16015	Cancer	Leukemia	AML	na	other chromosomal aberrations	npm1: positive	primary	bone marrow	mononuclear cells	na	na	none	na	no	none	na	na	na
20.0208	4.25713	29	GSM445955	GSE17855	Cancer	Leukemia	AML	na	remaining cytogenetics	flt3-itd: FLT3-ITD;c-kit: negative;n/k-ras: negative;ptpn11: negative;npm1: negative;cebpa: negative;mll-ptd: negative	primary	blood or bone marrow	na	na	na	none	na	no	none	na	na	na
19.9264	4.14624	29	GSM445975	GSE17855,GSE22056	Cancer	Leukemia	AML	na	remaining cytogenetics	flt3-itd: FLT3-ITD;c-kit: negative;n/k-ras: negative;ptpn11: negative;npm1: negative;cebpa: negative;mll-ptd: negative	primary	blood or bone marrow	na	na	na	none	na	no	none	na	na	na
23.673	9.03975	29	GSM446031	GSE17855	Cancer	Leukemia	AML	na	unknown cytogenetics	flt3-itd: negative;c-kit: negative;n/k-ras: negative;ptpn11: negative;npm1: negative;cebpa: negative;mll-ptd: negative	primary	blood or bone marrow	na	na	na	none	na	no	none	na	na	na
-5.00618	-17.8366	30	GSM316653	GSE12417	Cancer	Leukemia	AML	M1	normal karyotype	na	primary	bone marrow	mononuclear cells	na	na	none	na	no	none	na	na	na
-5.0192	-17.8408	30	GSM316669	GSE12417	Cancer	Leukemia	AML	M1	normal karyotype	na	primary	bone marrow	mononuclear cells	na	na	none	na	no	none	na	na	na
-5.014	-17.8487	30	GSM316717	GSE12417	Cancer	Leukemia	AML	M1	normal karyotype	na	primary	bone marrow	mononuclear cells	na	na	none	na	no	none	na	na	na

## Sheet: Hemap ALL samples
Coordinate (x-axis)	Coordinate (y-axis)	Hemap ALL Cluster	GSM identifier (sample)	GSE identifier (experiment)	Sample type	Main category	Category specifying cancer or cell type	Further specifications on category	Cytogenetics	Other Genetic Alterations	Blood sample type	Sample source tissue	Sample isolation	Purity / Cancer cell content	Marker phenotype	In vivo treatment	In vivo treatment time	Cultured	Ex vivo treatment	Ex vivo treatment time	Alternative GSM identifiers	Alternative GSE identifiers
-29.4278957620899	-1.26535710637825	1	GSM267347	GSE10609	Cancer	Leukemia	ALL	T-ALL	HOX11	na	na	blood	mononuclear leukocytes followed by non-malignant cell depletion	>=90%	na	na	na	no	none	na	na	na
-28.257610128527	5.10793630537111	1	GSM267384	GSE10609	Cancer	Leukemia	ALL	T-ALL	HOX11	na	na	blood or bone marrow	mononuclear leukocytes followed by non-malignant cell depletion	>=90%	na	na	na	no	none	na	na	na
-28.9065714472628	-1.59964647774419	1	GSM267322	GSE10609	Cancer	Leukemia	ALL	T-ALL	HOX11L2	na	na	blood	mononuclear leukocytes followed by non-malignant cell depletion	>=90%	na	na	na	no	none	na	na	na
-32.6342564536903	1.49751467382401	1	GSM159407	GSE6920	Cancer	Leukemia	ALL	T-ALL	insertional activation of LMO2	na	na	na	na	na	na	none	na	no	none	na	na	na
-30.0781871758269	0.901155094926896	1	GSM267349	GSE10609	Cancer	Leukemia	ALL	T-ALL	LMO2	na	na	blood	mononuclear leukocytes followed by non-malignant cell depletion	>=90%	na	na	na	no	none	na	na	na
-34.458812053133	0.444239999197717	1	GSM267350	GSE10609	Cancer	Leukemia	ALL	T-ALL	LMO2	na	na	blood	mononuclear leukocytes followed by non-malignant cell depletion	>=90%	na	na	na	no	none	na	na	na
-29.4951822563314	2.78831122271861	1	GSM267351	GSE10609	Cancer	Leukemia	ALL	T-ALL	LMO2	na	na	blood	mononuclear leukocytes followed by non-malignant cell depletion	>=90%	na	na	na	no	none	na	na	na
-29.1491305929591	2.01657244113733	1	GSM267389	GSE10609	Cancer	Leukemia	ALL	T-ALL	LMO2	na	na	blood or bone marrow	mononuclear leukocytes followed by non-malignant cell depletion	>=90%	na	na	na	no	none	na	na	na
-29.718119767081	4.2492750297125	1	GSM267390	GSE10609	Cancer	Leukemia	ALL	T-ALL	LMO2	na	na	blood or bone marrow	mononuclear leukocytes followed by non-malignant cell depletion	>=90%	na	na	na	no	none	na	na	na
-29.5511687688599	4.15279895324236	1	GSM267391	GSE10609	Cancer	Leukemia	ALL	T-ALL	LMO2	na	na	blood	mononuclear leukocytes followed by non-malignant cell depletion	>=90%	na	na	na	no	none	na	na	na
-29.5266189939079	3.69197881180029	1	GSM267393	GSE10609	Cancer	Leukemia	ALL	T-ALL	LMO2	na	na	blood or bone marrow	mononuclear leukocytes followed by non-malignant cell depletion	>=90%	na	na	na	no	none	na	na	na
-28.7098478583023	2.35521087445649	1	GSM267394	GSE10609	Cancer	Leukemia	ALL	T-ALL	LMO2	na	na	blood or bone marrow	mononuclear leukocytes followed by non-malignant cell depletion	>=90%	na	na	na	no	none	na	na	na
-38.962485246661	-1.29190778728937	1	GSM273199	GSE10820	Cancer	Leukemia	ALL	T-ALL	na	na	na	blood	T lymphocytes	>=90%	na	na	na	no	none	na	na	na
-38.2764022078482	-0.740124976251352	1	GSM273200	GSE10820	Cancer	Leukemia	ALL	T-ALL	na	na	na	blood	T lymphocytes	>=90%	na	na	na	no	none	na	na	na
-38.2463240879335	-0.69615728196263	1	GSM273203	GSE10820	Cancer	Leukemia	ALL	T-ALL	na	na	na	blood	T lymphocytes	>=90%	na	na	na	no	none	na	na	na
-38.2171485026079	-0.713652356441926	1	GSM273205	GSE10820	Cancer	Leukemia	ALL	T-ALL	na	na	na	blood	T lymphocytes	na	na	na	na	no	none	na	na	na
-36.8389312009423	4.47231275003496	1	GSM329865	GSE13159,GSE13204	Cancer	Leukemia	ALL	T-ALL	na	na	primary	bone marrow	na	na	na	none	na	no	none	na	na	na
-33.662983262517	6.05640710767552	1	GSM329867	GSE13159,GSE13204	Cancer	Leukemia	ALL	T-ALL	na	jak1 wt	primary	bone marrow	mononuclear cells	na	na	na	na	no	none	na	GSM455857	GSE18239
-36.3682757340094	3.39132892697221	1	GSM329868	GSE13159,GSE13204	Cancer	Leukemia	ALL	T-ALL	na	na	primary	bone marrow	na	na	na	none	na	no	none	na	na	na
-38.4552791451244	1.02480789335402	1	GSM329875	GSE13159,GSE13204	Cancer	Leukemia	ALL	T-ALL	na	na	primary	bone marrow	na	na	na	none	na	no	none	na	na	na
-34.097686999565	-3.55265306816234	1	GSM329880	GSE13159,GSE13204	Cancer	Leukemia	ALL	T-ALL	na	jak1 wt	primary	bone marrow	mononuclear cells	na	na	na	na	no	none	na	GSM455850	GSE18239
-32.9714470498886	-2.15304801784595	1	GSM329894	GSE13159,GSE13204	Cancer	Leukemia	ALL	T-ALL	na	na	primary	bone marrow	na	na	na	none	na	no	none	na	na	na
-38.0359344847706	3.36660656665098	1	GSM329929	GSE13159,GSE13204	Cancer	Leukemia	ALL	T-ALL	na	na	primary	bone marrow	na	na	na	none	na	no	none	na	na	na
-35.1893444272119	5.0500456687196	1	GSM329936	GSE13159,GSE13204	Cancer	Leukemia	ALL	T-ALL	na	na	primary	bone marrow	na	na	na	none	na	no	none	na	na	na
-35.9638858501225	5.11531103402323	1	GSM329943	GSE13159,GSE13204	Cancer	Leukemia	ALL	T-ALL	na	na	primary	bone marrow	na	na	na	none	na	no	none	na	na	na
-38.8215497866904	0.316765377002277	1	GSM329949	GSE13159,GSE13204	Cancer	Leukemia	ALL	T-ALL	na	na	primary	bone marrow	na	na	na	none	na	no	none	na	na	na
-31.6073288692205	0.759624394739493	1	GSM329958	GSE13159,GSE13204	Cancer	Leukemia	ALL	T-ALL	na	na	primary	blood	na	na	na	none	na	no	none	na	na	na
-35.5582072066109	5.42356853493541	1	GSM329959	GSE13159,GSE13204	Cancer	Leukemia	ALL	T-ALL	na	na	primary	bone marrow	na	na	na	none	na	no	none	na	na	na
-34.9004871686863	3.77853325744789	1	GSM329962	GSE13159,GSE13204	Cancer	Leukemia	ALL	T-ALL	na	na	primary	bone marrow	na	na	na	none	na	no	none	na	na	na
-39.3680106774863	0.739393939660999	1	GSM329968	GSE13159,GSE13204	Cancer	Leukemia	ALL	T-ALL	na	na	primary	bone marrow	na	na	na	none	na	no	none	na	na	na
-39.1926739118243	0.907520872630537	1	GSM329972	GSE13159,GSE13204	Cancer	Leukemia	ALL	T-ALL	na	na	primary	bone marrow	na	na	na	none	na	no	none	na	na	na
-34.5255482509664	4.42431200475712	1	GSM329973	GSE13159,GSE13204	Cancer	Leukemia	ALL	T-ALL	na	na	primary	bone marrow	na	>=80%	phenotype: T	none	na	no	none	na	GSM371760	GSE14834
-25.7037158672137	2.843120933003	1	GSM329975	GSE13159,GSE13204	Cancer	Leukemia	ALL	T-ALL	na	na	primary	bone marrow	na	na	na	none	na	no	none	na	na	na
-36.3940790597122	4.56769549602382	1	GSM329983	GSE13159,GSE13204	Cancer	Leukemia	ALL	T-ALL	na	na	primary	bone marrow	na	na	na	none	na	no	none	na	na	na
-36.6127426933871	2.83256717980495	1	GSM329991	GSE13159,GSE13204	Cancer	Leukemia	ALL	T-ALL	na	na	primary	bone marrow	na	na	na	none	na	no	none	na	na	na
-29.4048487956769	-2.8296550021571	1	GSM336974	GSE13351	Cancer	Leukemia	ALL	T-ALL	na	na	primary	blood or bone marrow	na	na	na	none	na	no	none	na	na	na
-32.7350219218265	1.10956710973271	1	GSM336975	GSE13351	Cancer	Leukemia	ALL	T-ALL	na	na	primary	blood or bone marrow	na	na	na	none	na	no	none	na	na	na
-31.3002780689225	1.83526659541432	1	GSM336976	GSE13351	Cancer	Leukemia	ALL	T-ALL	na	na	primary	blood or bone marrow	na	na	na	none	na	no	none	na	na	na
-28.6524522033742	-0.142792595473455	1	GSM336977	GSE13351	Cancer	Leukemia	ALL	T-ALL	na	na	primary	blood or bone marrow	na	na	na	none	na	no	none	na	na	na
-33.067538424141	1.8229047772679	1	GSM336978	GSE13351	Cancer	Leukemia	ALL	T-ALL	na	na	primary	blood or bone marrow	na	na	na	none	na	no	none	na	na	na
-28.8228938147793	-2.21129271809413	1	GSM336981	GSE13351	Cancer	Leukemia	ALL	T-ALL	na	na	primary	blood or bone marrow	na	na	na	none	na	no	none	na	na	na
-28.5044421481614	0.679516940854499	1	GSM336982	GSE13351	Cancer	Leukemia	ALL	T-ALL	na	na	primary	blood or bone marrow	na	na	na	none	na	no	none	na	na	na
-32.8248399407443	2.20779806376745	1	GSM336985	GSE13351	Cancer	Leukemia	ALL	T-ALL	na	na	primary	blood or bone marrow	na	na	na	none	na	no	none	na	na	na
-29.073933547587	-2.33299668356958	1	GSM336987	GSE13351	Cancer	Leukemia	ALL	T-ALL	na	na	primary	blood or bone marrow	na	na	na	none	na	no	none	na	na	na
-32.9386917594264	-1.41998799812358	1	GSM336988	GSE13351	Cancer	Leukemia	ALL	T-ALL	na	na	primary	blood or bone marrow	na	na	na	none	na	no	none	na	na	na
-31.2785929008019	3.36560654933426	1	GSM365119	GSE14615,GSE14618	Cancer	Leukemia	ALL	T-ALL	na	na	primary	blood or bone marrow	na	na	na	none	na	no	none	na	na	na
-33.6734730527156	-2.88623093111459	1	GSM365120	GSE14615,GSE14618	Cancer	Leukemia	ALL	T-ALL	na	na	primary	blood or bone marrow	na	na	na	none	na	no	none	na	na	na
-33.3163633425644	5.29920964318093	1	GSM365121	GSE14615,GSE14618	Cancer	Leukemia	ALL	T-ALL	na	na	primary	blood or bone marrow	na	na	na	none	na	no	none	na	na	na
-36.6124461810823	1.16928155871183	1	GSM365122	GSE14615,GSE14618	Cancer	Leukemia	ALL	T-ALL	na	na	primary	blood or bone marrow	na	na	na	none	na	no	none	na	na	na
-35.4706922226659	-1.91231314845045	1	GSM365123	GSE14615,GSE14618	Cancer	Leukemia	ALL	T-ALL	na	na	primary	blood or bone marrow	na	na	na	none	na	no	none	na	na	na
-36.6589865905635	0.485918224101805	1	GSM365124	GSE14615,GSE14618	Cancer	Leukemia	ALL	T-ALL	na	na	primary	blood or bone marrow	na	na	na	none	na	no	none	na	na	na
-31.9425718016013	-0.359212006805638	1	GSM365125	GSE14615,GSE14618	Cancer	Leukemia	ALL	T-ALL	na	na	primary	blood or bone marrow	na	na	na	none	na	no	none	na	na	na
-34.8607768677013	-1.0363733246537	1	GSM365126	GSE14615,GSE14618	Cancer	Leukemia	ALL	T-ALL	na	na	primary	blood or bone marrow	na	na	na	none	na	no	none	na	na	na
-33.8323259638979	-2.94331329671104	1	GSM365128	GSE14615,GSE14618	Cancer	Leukemia	ALL	T-ALL	na	na	primary	blood or bone marrow	na	na	na	none	na	no	none	na	na	na
-36.4683436685243	1.64472576209711	1	GSM365129	GSE14615,GSE14618	Cancer	Leukemia	ALL	T-ALL	na	na	primary	blood or bone marrow	na	na	na	none	na	no	none	na	na	na
-36.5708068068888	-2.56855605757166	1	GSM365130	GSE14615,GSE14618	Cancer	Leukemia	ALL	T-ALL	na	na	primary	blood or bone marrow	na	na	na	none	na	no	none	na	na	na
-31.6370745024559	0.184462075409343	1	GSM365131	GSE14615,GSE14618	Cancer	Leukemia	ALL	T-ALL	na	na	primary	blood or bone marrow	na	na	na	none	na	no	none	na	na	na
-37.5383913359388	1.67281182189788	1	GSM365132	GSE14615,GSE14618	Cancer	Leukemia	ALL	T-ALL	na	na	primary	blood or bone marrow	na	na	na	none	na	no	none	na	na	na
-34.0827873854568	1.28863958462281	1	GSM365133	GSE14615,GSE14618	Cancer	Leukemia	ALL	T-ALL	na	na	primary	blood or bone marrow	na	na	na	none	na	no	none	na	na	na
-30.2411447021081	-0.236477516416464	1	GSM365135	GSE14615,GSE14618	Cancer	Leukemia	ALL	T-ALL	na	na	primary	blood or bone marrow	na	na	na	none	na	no	none	na	na	na
-36.5244634437696	-2.49213095393635	1	GSM365136	GSE14615,GSE14618	Cancer	Leukemia	ALL	T-ALL	na	na	primary	blood or bone marrow	na	na	na	none	na	no	none	na	na	na
-36.4685490588509	2.71663483486332	1	GSM365140	GSE14615,GSE14618	Cancer	Leukemia	ALL	T-ALL	na	na	primary	blood or bone marrow	na	na	na	none	na	no	none	na	na	na
-34.8230556815432	-1.26735364841935	1	GSM365141	GSE14615,GSE14618	Cancer	Leukemia	ALL	T-ALL	na	na	primary	blood or bone marrow	na	na	na	none	na	no	none	na	na	na
-34.5602197440889	-3.89957444960484	1	GSM365142	GSE14615,GSE14618	Cancer	Leukemia	ALL	T-ALL	na	na	primary	blood or bone marrow	na	na	na	none	na	no	none	na	na	na
-34.5210180512286	2.19201984376831	1	GSM365143	GSE14615,GSE14618	Cancer	Leukemia	ALL	T-ALL	na	na	primary	blood or bone marrow	na	na	na	none	na	no	none	na	na	na
-33.4534402045068	-1.9946723288855	1	GSM365146	GSE14615,GSE14618	Cancer	Leukemia	ALL	T-ALL	na	na	primary	blood or bone marrow	na	na	na	none	na	no	none	na	na	na
-29.2078449916515	-0.141975104282986	1	GSM365147	GSE14615,GSE14618	Cancer	Leukemia	ALL	T-ALL	na	na	primary	blood or bone marrow	na	na	na	none	na	no	none	na	na	na
-35.129566804545	-2.13139558223658	1	GSM365150	GSE14615,GSE14618	Cancer	Leukemia	ALL	T-ALL	na	na	primary	blood or bone marrow	na	na	na	none	na	no	none	na	na	na
-34.1566183333752	-3.3825352065006	1	GSM365151	GSE14615,GSE14618	Cancer	Leukemia	ALL	T-ALL	na	na	primary	blood or bone marrow	na	na	na	none	na	no	none	na	na	na
-36.2344016047869	0.441822981830219	1	GSM365152	GSE14615,GSE14618	Cancer	Leukemia	ALL	T-ALL	na	na	primary	blood or bone marrow	na	na	na	none	na	no	none	na	na	na
-36.3534596281622	0.765763440048983	1	GSM365153	GSE14615,GSE14618	Cancer	Leukemia	ALL	T-ALL	na	na	primary	blood or bone marrow	na	na	na	none	na	no	none	na	na	na
-32.0619055775061	-3.08223782472428	1	GSM365154	GSE14615,GSE14618	Cancer	Leukemia	ALL	T-ALL	na	na	primary	blood or bone marrow	na	na	na	none	na	no	none	na	na	na
-35.7696763467805	-2.39289749447832	1	GSM365155	GSE14615,GSE14618	Cancer	Leukemia	ALL	T-ALL	na	na	primary	blood or bone marrow	na	na	na	none	na	no	none	na	na	na
-34.4525312417315	-1.9609813176631	1	GSM365157	GSE14615,GSE14618	Cancer	Leukemia	ALL	T-ALL	na	na	primary	blood or bone marrow	na	na	na	none	na	no	none	na	na	na
-31.5331538289634	-0.157435692327828	1	GSM365158	GSE14615,GSE14618	Cancer	Leukemia	ALL	T-ALL	na	na	primary	blood or bone marrow	na	na	na	none	na	no	none	na	na	na
-36.9735766204475	2.05013522129595	1	GSM365159	GSE14615,GSE14618	Cancer	Leukemia	ALL	T-ALL	na	na	primary	blood or bone marrow	na	na	na	none	na	no	none	na	na	na
-34.2140896843065	1.49885568326312	1	GSM365160	GSE14615,GSE14618	Cancer	Leukemia	ALL	T-ALL	na	na	primary	blood or bone marrow	na	na	na	none	na	no	none	na	na	na
-33.5837724199744	0.274424379047146	1	GSM461020	GSE18497	Cancer	Leukemia	ALL	T-ALL	na	conclusions ig/tcr: some clonal evolution;	primary	bone marrow	CD7+ cells	na	na	none	na	no	none	na	na	na
-36.2323076929505	1.72550541803011	1	GSM461025	GSE18497	Cancer	Leukemia	ALL	T-ALL	na	conclusions ig/tcr: stable;	primary	bone marrow	CD7+ cells	na	na	none	na	no	none	na	na	na
-36.3280541251626	-1.49797462369822	1	GSM461046	GSE18497	Cancer	Leukemia	ALL	T-ALL	na	conclusions ig/tcr: stable;	primary	bone marrow	CD7+ cells	na	na	none	na	no	none	na	na	na
-36.6762540852622	-1.11287685579808	1	GSM461048	GSE18497	Cancer	Leukemia	ALL	T-ALL	na	conclusions ig/tcr: stable;	primary	bone marrow	CD7+ cells	na	na	none	na	no	none	na	na	na
-33.857228242783	-0.0921560255408414	1	GSM461051	GSE18497	Cancer	Leukemia	ALL	T-ALL	na	conclusions ig/tcr: stable;	primary	bone marrow	CD7+ cells	na	na	none	na	no	none	na	na	na
-35.8825187173276	0.161764652745128	1	GSM461061	GSE18497	Cancer	Leukemia	ALL	T-ALL	na	conclusions ig/tcr: some clonal evolution;	relapse	bone marrow	CD7+ cells	na	na	na	na	no	none	na	na	na
-36.5882792038373	-1.43534485842119	1	GSM461087	GSE18497	Cancer	Leukemia	ALL	T-ALL	na	conclusions ig/tcr: stable;	relapse	bone marrow	CD7+ cells	na	na	na	na	no	none	na	na	na
-35.7482257629369	-0.858196301094415	1	GSM461089	GSE18497	Cancer	Leukemia	ALL	T-ALL	na	conclusions ig/tcr: stable;	relapse	bone marrow	CD7+ cells	na	na	na	na	no	none	na	na	na
-34.2179781417044	-0.486328159071513	1	GSM461092	GSE18497	Cancer	Leukemia	ALL	T-ALL	na	conclusions ig/tcr: stable;	relapse	bone marrow	CD7+ cells	na	na	na	na	no	none	na	na	na
-40.9260204777837	-1.33438487747047	1	GSM60595	GSE2842	Cancer	Leukemia	ALL	T-ALL	na	na	na	blood	mononuclear leukocytes followed by non-malignant cell depletion	na	na	BFM2000	6 h	no	none	na	na	na
-39.4642399362505	-0.350936960569444	1	GSM51704	GSE2677	Cancer	Leukemia	ALL	T-ALL	other	na	treated	blood	mononuclear cells = mononuclear leukocytes	na	na	BFM2000	24 h	no	none	na	na	na
-39.3886180722118	-0.271584341691476	1	GSM51705	GSE2677	Cancer	Leukemia	ALL	T-ALL	other	na	treated	blood	mononuclear cells = mononuclear leukocytes	na	na	BFM2000	8 h	no	none	na	na	na
-39.1945717441295	-0.135296952153091	1	GSM51706	GSE2677	Cancer	Leukemia	ALL	T-ALL	other	na	na	blood	mononuclear cells = mononuclear leukocytes	na	na	BFM2000	0 h	no	none	na	na	na
-40.9664637254099	-1.35129318260568	1	GSM51707	GSE2677	Cancer	Leukemia	ALL	T-ALL	t(8;14)(q24;11)	na	treated	blood	mononuclear leukocytes followed by non-malignant cell depletion	na	na	BFM2000	24 h	no	none	na	na	na
-40.9297549695831	-1.33676395910684	1	GSM51708	GSE2677	Cancer	Leukemia	ALL	T-ALL	t(8;14)(q24;11)	na	treated	blood	mononuclear cells and non-malignant cell depletion	na	na	BFM2000	6 h	no	none	na	GSM60594	GSE2842
-40.9199883763013	-1.33339361365946	1	GSM51709	GSE2677	Cancer	Leukemia	ALL	T-ALL	t(8;14)(q24;11)	na	na	blood	mononuclear leukocytes followed by non-malignant cell depletion	na	na	BFM2000	0 h	no	none	na	na	na
-30.3916212273272	2.14563157408017	1	GSM267321	GSE10609	Cancer	Leukemia	ALL	T-ALL	TAL1	na	na	blood	mononuclear leukocytes followed by non-malignant cell depletion	>=90%	na	na	na	no	none	na	na	na
-34.8916871721655	0.841922284822331	1	GSM267325	GSE10609	Cancer	Leukemia	ALL	T-ALL	TAL1	na	na	blood	mononuclear leukocytes followed by non-malignant cell depletion	>=90%	na	na	na	no	none	na	na	na
-33.3319775612497	0.654271791839548	1	GSM267328	GSE10609	Cancer	Leukemia	ALL	T-ALL	TAL1	na	na	blood or bone marrow	mononuclear leukocytes followed by non-malignant cell depletion	>=90%	na	na	na	no	none	na	na	na
-32.1133314170539	3.61370426758961	1	GSM267331	GSE10609	Cancer	Leukemia	ALL	T-ALL	TAL1	na	na	blood or bone marrow	mononuclear leukocytes followed by non-malignant cell depletion	>=90%	na	na	na	no	none	na	na	na
-34.1273271165405	-0.391883421034358	1	GSM267333	GSE10609	Cancer	Leukemia	ALL	T-ALL	TAL1	na	na	blood	mononuclear leukocytes followed by non-malignant cell depletion	>=90%	na	na	na	no	none	na	na	na
-29.0114474596839	3.30104647577085	1	GSM267334	GSE10609	Cancer	Leukemia	ALL	T-ALL	TAL1	na	na	blood	mononuclear leukocytes followed by non-malignant cell depletion	>=90%	na	na	na	no	none	na	na	na
-35.1843841865044	0.787079148673895	1	GSM267340	GSE10609	Cancer	Leukemia	ALL	T-ALL	TAL1	na	na	blood	mononuclear leukocytes followed by non-malignant cell depletion	>=90%	na	na	na	no	none	na	na	na
-30.5644927547771	0.733865246398026	1	GSM267341	GSE10609	Cancer	Leukemia	ALL	T-ALL	TAL1	na	na	blood	mononuclear leukocytes followed by non-malignant cell depletion	>=90%	na	na	na	no	none	na	na	na
-29.6030634907088	1.46010789507819	1	GSM267343	GSE10609	Cancer	Leukemia	ALL	T-ALL	TAL1	na	na	blood	mononuclear leukocytes followed by non-malignant cell depletion	>=90%	na	na	na	no	none	na	na	na
-32.9498858784811	-0.57708951435942	1	GSM267346	GSE10609	Cancer	Leukemia	ALL	T-ALL	TAL1	na	na	blood	mononuclear leukocytes followed by non-malignant cell depletion	>=90%	na	na	na	no	none	na	na	na
-30.7779863223086	1.46376421847921	1	GSM267348	GSE10609	Cancer	Leukemia	ALL	T-ALL	TAL1	na	na	blood	mononuclear leukocytes followed by non-malignant cell depletion	>=90%	na	na	na	no	none	na	na	na
-31.097320370814	-1.52245734765775	1	GSM267359	GSE10609	Cancer	Leukemia	ALL	T-ALL	TAL1	na	na	blood	mononuclear leukocytes followed by non-malignant cell depletion	>=90%	na	na	na	no	none	na	na	na
-31.9252317175526	3.79549807905181	1	GSM267360	GSE10609	Cancer	Leukemia	ALL	T-ALL	TAL1	na	na	blood or bone marrow	mononuclear leukocytes followed by non-malignant cell depletion	>=90%	na	na	na	no	none	na	na	na
-31.0949938616013	4.88807155085353	1	GSM267361	GSE10609	Cancer	Leukemia	ALL	T-ALL	TAL1	na	na	blood or bone marrow	mononuclear leukocytes followed by non-malignant cell depletion	>=90%	na	na	na	no	none	na	na	na
-30.172044301392	3.50466209103195	1	GSM267362	GSE10609	Cancer	Leukemia	ALL	T-ALL	TAL1	na	na	blood or bone marrow	mononuclear leukocytes followed by non-malignant cell depletion	>=90%	na	na	na	no	none	na	na	na
-31.5018351215388	-1.19306331558127	1	GSM267363	GSE10609	Cancer	Leukemia	ALL	T-ALL	TAL1	na	na	blood or bone marrow	mononuclear leukocytes followed by non-malignant cell depletion	>=90%	na	na	na	no	none	na	na	na
-27.5019222375051	3.15590014771371	1	GSM267364	GSE10609	Cancer	Leukemia	ALL	T-ALL	TAL1	na	na	blood or bone marrow	mononuclear leukocytes followed by non-malignant cell depletion	>=90%	na	na	na	no	none	na	na	na
-32.1964980045605	2.82268927214667	1	GSM267365	GSE10609	Cancer	Leukemia	ALL	T-ALL	TAL1	na	na	blood or bone marrow	mononuclear leukocytes followed by non-malignant cell depletion	>=90%	na	na	na	no	none	na	na	na
-31.4507417271958	2.91458068854997	1	GSM267366	GSE10609	Cancer	Leukemia	ALL	T-ALL	TAL1	na	na	blood	mononuclear leukocytes followed by non-malignant cell depletion	>=90%	na	na	na	no	none	na	na	na
-30.3398525685577	2.4780056290842	1	GSM267367	GSE10609	Cancer	Leukemia	ALL	T-ALL	TAL1	na	na	blood	mononuclear leukocytes followed by non-malignant cell depletion	>=90%	na	na	na	no	none	na	na	na
-34.4719289456518	2.70302196175758	1	GSM267368	GSE10609	Cancer	Leukemia	ALL	T-ALL	TAL1	na	na	blood or bone marrow	mononuclear leukocytes followed by non-malignant cell depletion	>=90%	na	na	na	no	none	na	na	na
-31.2884245766731	-1.58503557588739	1	GSM267369	GSE10609	Cancer	Leukemia	ALL	T-ALL	TAL1	na	na	blood or bone marrow	mononuclear leukocytes followed by non-malignant cell depletion	>=90%	na	na	na	no	none	na	na	na
-30.0469161154577	1.36119857210849	1	GSM267370	GSE10609	Cancer	Leukemia	ALL	T-ALL	TAL1	na	na	blood or bone marrow	mononuclear leukocytes followed by non-malignant cell depletion	>=90%	na	na	na	no	none	na	na	na
-32.6519116693784	4.14786259793554	1	GSM267371	GSE10609	Cancer	Leukemia	ALL	T-ALL	TAL1	na	na	blood or bone marrow	mononuclear leukocytes followed by non-malignant cell depletion	>=90%	na	na	na	no	none	na	na	na
-37.7104096261811	3.03115511892274	1	GSM329873	GSE13159,GSE13204	Cancer	Leukemia	ALL	T-ALL	TAL1	jak1 wt	primary	bone marrow	mononuclear cells	>=80%	phenotype: T	none	na	no	none	na	GSM371757:GSM455858	GSE14834:GSE18239
-35.9206208227185	4.60195638498469	1	GSM187758	GSE7757	Cancer	Leukemia	ALL	T-ALL	unknown	na	primary	bone marrow	mononuclear cells	na	na	none	na	no	none	na	GSM329982	GSE13159,GSE13204
-35.8659916670252	4.49292311947732	1	GSM187759	GSE7757	Cancer	Leukemia	ALL	T-ALL	unknown	na	na	bone marrow	mononuclear cells = mononuclear leukocytes	na	na	none	na	no	none	na	na	na
-33.5059690485096	2.24973832087238	1	GSM267352	GSE10609	Cancer	Leukemia	ALL	T-ALL	unknown	na	na	blood	mononuclear leukocytes followed by non-malignant cell depletion	>=90%	na	na	na	no	none	na	na	na
-32.7434947832075	3.88862994762965	1	GSM267354	GSE10609	Cancer	Leukemia	ALL	T-ALL	unknown	na	na	blood or bone marrow	mononuclear leukocytes followed by non-malignant cell depletion	>=90%	na	na	na	no	none	na	na	na
-29.2302342811813	3.38553443001759	1	GSM267355	GSE10609	Cancer	Leukemia	ALL	T-ALL	unknown	na	na	blood or bone marrow	mononuclear leukocytes followed by non-malignant cell depletion	>=90%	na	na	na	no	none	na	na	na
-32.9949176722028	3.05138024015998	1	GSM267356	GSE10609	Cancer	Leukemia	ALL	T-ALL	unknown	na	na	blood	mononuclear leukocytes followed by non-malignant cell depletion	>=90%	na	na	na	no	none	na	na	na
-29.3734995431953	3.04207936281195	1	GSM267357	GSE10609	Cancer	Leukemia	ALL	T-ALL	unknown	na	na	blood	mononuclear leukocytes followed by non-malignant cell depletion	>=90%	na	na	na	no	none	na	na	na
-32.7829384943257	2.82919182153581	1	GSM267358	GSE10609	Cancer	Leukemia	ALL	T-ALL	unknown	na	na	blood	mononuclear leukocytes followed by non-malignant cell depletion	>=90%	na	na	na	no	none	na	na	na
-28.4113232099948	1.70258381972694	1	GSM267388	GSE10609	Cancer	Leukemia	ALL	T-ALL	unknown	na	na	blood or bone marrow	mononuclear leukocytes followed by non-malignant cell depletion	>=90%	na	na	na	no	none	na	na	na
-30.2380723197658	3.51565064046253	1	GSM267402	GSE10609	Cancer	Leukemia	ALL	T-ALL	unknown	na	na	blood or bone marrow	mononuclear leukocytes followed by non-malignant cell depletion	>=90%	na	na	na	no	none	na	na	na
-30.2276914733864	2.85434466055721	1	GSM267403	GSE10609	Cancer	Leukemia	ALL	T-ALL	unknown	na	na	blood	mononuclear leukocytes followed by non-malignant cell depletion	>=90%	na	na	na	no	none	na	na	na
-33.1841697432037	3.42922492332343	1	GSM267404	GSE10609	Cancer	Leukemia	ALL	T-ALL	unknown	na	na	blood	mononuclear leukocytes followed by non-malignant cell depletion	>=90%	na	na	na	no	none	na	na	na
-31.1706891058868	2.53767569328238	1	GSM267405	GSE10609	Cancer	Leukemia	ALL	T-ALL	unknown	na	na	blood	mononuclear leukocytes followed by non-malignant cell depletion	>=90%	na	na	na	no	none	na	na	na
-30.9955965497693	3.99560969269036	1	GSM267406	GSE10609	Cancer	Leukemia	ALL	T-ALL	unknown	na	na	blood	mononuclear leukocytes followed by non-malignant cell depletion	>=90%	na	na	na	no	none	na	na	na
-28.2521238493581	1.8600640994019	1	GSM267407	GSE10609	Cancer	Leukemia	ALL	T-ALL	unknown	na	na	blood	mononuclear leukocytes followed by non-malignant cell depletion	>=90%	na	na	na	no	none	na	na	na
-28.1895121049356	3.30789673905672	1	GSM267408	GSE10609	Cancer	Leukemia	ALL	T-ALL	unknown	na	na	blood or bone marrow	mononuclear leukocytes followed by non-malignant cell depletion	>=90%	na	na	na	no	none	na	na	na
-29.8766762584917	2.39451927668131	1	GSM267409	GSE10609	Cancer	Leukemia	ALL	T-ALL	unknown	na	na	blood	mononuclear leukocytes followed by non-malignant cell depletion	>=90%	na	na	na	no	none	na	na	na
-31.3412737827886	5.04908161021999	1	GSM267410	GSE10609	Cancer	Leukemia	ALL	T-ALL	unknown	na	na	blood	mononuclear leukocytes followed by non-malignant cell depletion	>=90%	na	na	na	no	none	na	na	na
-34.59011305138	2.63098629920275	1	GSM267411	GSE10609	Cancer	Leukemia	ALL	T-ALL	unknown	na	na	blood	mononuclear leukocytes followed by non-malignant cell depletion	>=90%	na	na	na	no	none	na	na	na
-34.0020183713384	3.01944071737754	1	GSM267412	GSE10609	Cancer	Leukemia	ALL	T-ALL	unknown	na	na	blood or bone marrow	mononuclear leukocytes followed by non-malignant cell depletion	>=90%	na	na	na	no	none	na	na	na
-34.1461556040109	2.79609912011506	1	GSM485309	GSE19475	Cancer	Leukemia	ALL	pre-B-ALL	MLL-germline	na	primary	blood or bone marrow	mononuclear cells = mononuclear leukocytes	>=90%	na	none	na	no	none	na	na	na
-36.8312301594642	-2.74328172143679	1	GSM272577	GSE10792	Cancer	Leukemia	ALL	pre-B-ALL	t(9;22)	na	primary	blood	mononuclear cells	na	na	none	na	no	none	na	GSM329914	GSE13159,GSE13204
-5.38034973770927	-14.580617304037	2	GSM180132	GSE7440	Cancer	Leukemia	ALL	pre-B-ALL	na	na	RER	bone marrow	blast cells	na	na	protocol COG 1961	na	no	none	na	na	na
-2.69563869933489	-11.4585554207679	2	GSM180136	GSE7440	Cancer	Leukemia	ALL	pre-B-ALL	na	na	SER	bone marrow	blast cells	na	na	protocol COG 1961	na	no	none	na	na	na
-2.76570154033415	-11.2352641563838	2	GSM180151	GSE7440	Cancer	Leukemia	ALL	pre-B-ALL	na	na	SER, relapse	bone marrow	blast cells	na	na	protocol COG 1961	na	no	none	na	na	na
-5.58787713529519	-10.7077894100667	2	GSM180163	GSE7440	Cancer	Leukemia	ALL	pre-B-ALL	na	na	SER	bone marrow	blast cells	na	na	protocol COG 1961	na	no	none	na	na	na
-5.19726121826398	-12.2582143304058	2	GSM180165	GSE7440	Cancer	Leukemia	ALL	pre-B-ALL	na	na	SER	bone marrow	blast cells	na	na	protocol COG 1961	na	no	none	na	na	na
-5.56906276592338	-10.7192008183519	2	GSM180166	GSE7440	Cancer	Leukemia	ALL	pre-B-ALL	na	na	SER	bone marrow	blast cells	na	na	protocol COG 1961	na	no	none	na	na	na
-2.01702380799	-11.8918048124635	2	GSM180171	GSE7440	Cancer	Leukemia	ALL	pre-B-ALL	na	na	SER, CCR	bone marrow	blast cells	na	na	protocol COG 1961	na	no	none	na	na	na
-4.23391519646913	-10.720853676323	2	GSM180174	GSE7440	Cancer	Leukemia	ALL	pre-B-ALL	na	na	SER, relapse	bone marrow	blast cells	na	na	protocol COG 1961	na	no	none	na	na	na
-2.709999520174	-10.1171250291939	2	GSM180179	GSE7440	Cancer	Leukemia	ALL	pre-B-ALL	na	na	RER, relapse	bone marrow	blast cells	na	na	protocol COG 1961	na	no	none	na	na	na
-7.53283613400722	-11.3810162588864	2	GSM180182	GSE7440	Cancer	Leukemia	ALL	pre-B-ALL	na	na	RER	bone marrow	blast cells	na	na	protocol COG 1961	na	no	none	na	na	na
-3.02073386740932	-12.8982280474813	2	GSM180185	GSE7440	Cancer	Leukemia	ALL	pre-B-ALL	na	na	SER, relapse	bone marrow	blast cells	na	na	protocol COG 1961	na	no	none	na	na	na
-3.02634103978167	-12.8982333895015	2	GSM180188	GSE7440	Cancer	Leukemia	ALL	pre-B-ALL	na	na	RER, CCR	bone marrow	blast cells	na	na	protocol COG 1961	na	no	none	na	na	na
-7.51704563974886	-11.4641168691433	2	GSM180189	GSE7440	Cancer	Leukemia	ALL	pre-B-ALL	na	na	SER, CCR	bone marrow	blast cells	na	na	protocol COG 1961	na	no	none	na	na	na
-3.04511350349181	-15.0792858992474	2	GSM180192	GSE7440	Cancer	Leukemia	ALL	pre-B-ALL	na	na	RER, relapse	bone marrow	blast cells	na	na	protocol COG 1961	na	no	none	na	na	na
-3.52496535775136	-11.666171869987	2	GSM180194	GSE7440	Cancer	Leukemia	ALL	pre-B-ALL	na	na	SER, relapse	bone marrow	blast cells	na	na	protocol COG 1961	na	no	none	na	na	na
-7.70742868368005	-11.3821223136562	2	GSM180196	GSE7440	Cancer	Leukemia	ALL	pre-B-ALL	na	na	SER, relapse	bone marrow	blast cells	na	na	protocol COG 1961	na	no	none	na	na	na
-3.02810014185591	-10.5366542463359	2	GSM180197	GSE7440	Cancer	Leukemia	ALL	pre-B-ALL	na	na	SER, relapse	bone marrow	blast cells	na	na	protocol COG 1961	na	no	none	na	na	na
-4.02621165897144	-10.9079028979911	2	GSM180199	GSE7440	Cancer	Leukemia	ALL	pre-B-ALL	na	na	RER, relapse	bone marrow	blast cells	na	na	protocol COG 1961	na	no	none	na	na	na
-4.16243805226047	-11.6563119233712	2	GSM180207	GSE7440	Cancer	Leukemia	ALL	pre-B-ALL	na	na	SER, relapse	bone marrow	blast cells	na	na	protocol COG 1961	na	no	none	na	na	na
-6.90124804151001	-10.6785490813464	2	GSM180209	GSE7440	Cancer	Leukemia	ALL	pre-B-ALL	na	na	SER	bone marrow	blast cells	na	na	protocol COG 1961	na	no	none	na	na	na
-4.74997862986987	-13.0296472645489	2	GSM180212	GSE7440	Cancer	Leukemia	ALL	pre-B-ALL	na	na	SER, relapse	bone marrow	blast cells	na	na	protocol COG 1961	na	no	none	na	na	na
-4.31498217879379	-11.4677139674907	2	GSM180217	GSE7440	Cancer	Leukemia	ALL	pre-B-ALL	na	na	Relapse	bone marrow	blast cells	na	na	protocol COG 1961	na	no	none	na	na	na
-5.14628098472318	-12.4632878260977	2	GSM180222	GSE7440	Cancer	Leukemia	ALL	pre-B-ALL	na	na	Relapse	bone marrow	blast cells	na	na	protocol COG 1961	na	no	none	na	na	na
-5.46816981243479	-14.1063422041219	2	GSM180223	GSE7440	Cancer	Leukemia	ALL	pre-B-ALL	na	na	CCR	bone marrow	blast cells	na	na	protocol COG 1961	na	no	none	na	na	na
-5.32962644789755	-14.3749302115514	2	GSM180224	GSE7440	Cancer	Leukemia	ALL	pre-B-ALL	na	na	CCR	bone marrow	blast cells	na	na	protocol COG 1961	na	no	none	na	na	na
-5.1488682802652	-12.6279432937617	2	GSM180227	GSE7440	Cancer	Leukemia	ALL	pre-B-ALL	na	na	RER, CCR	bone marrow	blast cells	na	na	protocol COG 1961	na	no	none	na	na	na
-5.34746988466542	-14.3938666365638	2	GSM180228	GSE7440	Cancer	Leukemia	ALL	pre-B-ALL	na	na	CCR	bone marrow	blast cells	na	na	protocol COG 1961	na	no	none	na	na	na
-3.75451972035119	-11.4669886167503	2	GSM180229	GSE7440	Cancer	Leukemia	ALL	pre-B-ALL	na	na	Relapse	bone marrow	blast cells	na	na	protocol COG 1961	na	no	none	na	na	na
-6.21508035999068	-12.1050661268756	2	GSM180231	GSE7440	Cancer	Leukemia	ALL	pre-B-ALL	na	na	CCR	bone marrow	blast cells	na	na	protocol COG 1961	na	no	none	na	na	na
-2.71419225895874	-10.1218262218616	2	GSM180178	GSE7440	Cancer	Leukemia	ALL	pre-B-ALL	t(12;21)	na	SER, CCR	bone marrow	blast cells	na	na	protocol COG 1961	na	no	none	na	na	na
-5.00376307619513	-11.3205142649557	2	GSM180146	GSE7440	Cancer	Leukemia	ALL	pre-B-ALL	t(9;22)	na	RER	bone marrow	blast cells	na	na	protocol COG 1961	na	no	none	na	na	na
-4.67787031928618	-13.2837696244266	2	GSM180162	GSE7440	Cancer	Leukemia	ALL	pre-B-ALL	t(9;22)	na	SER	bone marrow	blast cells	na	na	protocol COG 1961	na	no	none	na	na	na
-3.81887958432548	-10.1592303357041	2	GSM180169	GSE7440	Cancer	Leukemia	ALL	pre-B-ALL	t(9;22)	na	SER, relapse	bone marrow	blast cells	na	na	protocol COG 1961	na	no	none	na	na	na
-5.73928022338474	-11.3945094236602	2	GSM180181	GSE7440	Cancer	Leukemia	ALL	pre-B-ALL	t(9;22)	na	SER, relapse	bone marrow	blast cells	na	na	protocol COG 1961	na	no	none	na	na	na
-6.19227380022923	-10.2701794431331	2	GSM180198	GSE7440	Cancer	Leukemia	ALL	pre-B-ALL	t(9;22)	na	SER, CCR	bone marrow	blast cells	na	na	protocol COG 1961	na	no	none	na	na	na
17.3629733084566	-15.7106345511696	3	GSM435344	GSE17459	Cancer	Leukemia	ALL	pre-B-ALL	crlf2 fish: n/a	jak_wt;crlf2_wt	primary	blood	leukocytes	na	na	none	na	no	none	na	na	na
16.9922614762037	-8.36490360328231	3	GSM299957	GSE11877	Cancer	Leukemia	ALL	pre-B-ALL	MLL	na	na	blood	na	blast count, % of sample, -1=unavailable : 90;	na	none	na	no	none	na	na	na
16.9651380506432	-8.1769726363311	3	GSM299963	GSE11877	Cancer	Leukemia	ALL	pre-B-ALL	MLL	na	na	blood	na	blast count, % of sample, -1=unavailable : 90;	na	none	na	no	none	na	na	na
21.4404482518322	-13.1377774554725	3	GSM485313	GSE19475	Cancer	Leukemia	ALL	pre-B-ALL	MLL-germline	na	primary	blood or bone marrow	mononuclear cells = mononuclear leukocytes	>=90%	na	none	na	no	none	na	na	na
22.3122573489859	-6.84055227604215	3	GSM180142	GSE7440	Cancer	Leukemia	ALL	pre-B-ALL	na	na	RER	bone marrow	blast cells	na	na	protocol COG 1961	na	no	none	na	na	na
21.797796936876	-7.98649679108872	3	GSM180143	GSE7440	Cancer	Leukemia	ALL	pre-B-ALL	na	na	SER	bone marrow	blast cells	na	na	protocol COG 1961	na	no	none	na	na	na
22.0987264605486	-7.16637505338519	3	GSM180152	GSE7440	Cancer	Leukemia	ALL	pre-B-ALL	na	na	RER	bone marrow	blast cells	na	na	protocol COG 1961	na	no	none	na	na	na
21.8736314334102	-8.05887581070606	3	GSM180164	GSE7440	Cancer	Leukemia	ALL	pre-B-ALL	na	na	RER	bone marrow	blast cells	na	na	protocol COG 1961	na	no	none	na	na	na
13.2143647735961	-10.7494743396333	3	GSM273211	GSE10820	Cancer	Leukemia	ALL	pre-B-ALL	na	na	na	blood	B lymphocytes	na	na	na	na	no	none	na	na	na
21.7428837971714	-14.8057772451074	3	GSM342484	GSE13576	Cancer	Leukemia	ALL	pre-B-ALL	na	na	primary	bone marrow	mononuclear cells = mononuclear leukocytes	na	na	none	na	no	none	na	na	na
21.9818342286073	-15.4707529188798	3	GSM342507	GSE13576	Cancer	Leukemia	ALL	pre-B-ALL	na	na	primary	bone marrow	mononuclear cells = mononuclear leukocytes	na	na	none	na	no	none	na	na	na
21.6278218022305	-14.6231157986438	3	GSM342509	GSE13576	Cancer	Leukemia	ALL	pre-B-ALL	na	na	primary	bone marrow	mononuclear cells = mononuclear leukocytes	na	na	none	na	no	none	na	na	na
20.2044335689304	-15.7239868946584	3	GSM342510	GSE13576	Cancer	Leukemia	ALL	pre-B-ALL	na	na	primary	bone marrow	mononuclear cells = mononuclear leukocytes	na	na	none	na	no	none	na	na	na
14.7902527707604	-11.121726614598	3	GSM299912	GSE11877	Cancer	Leukemia	ALL	pre-B-ALL	other	na	na	blood	na	blast count, % of sample, -1=unavailable : 95;	na	none	na	no	none	na	na	na
16.1869505171701	-12.3249212271682	3	GSM299921	GSE11877	Cancer	Leukemia	ALL	pre-B-ALL	other	na	na	bone marrow	na	blast count, % of sample, -1=unavailable : 70;	na	none	na	no	none	na	na	na
16.3164643604137	-12.5519375103399	3	GSM299927	GSE11877	Cancer	Leukemia	ALL	pre-B-ALL	other	na	na	bone marrow	na	blast count, % of sample, -1=unavailable : 95;	na	none	na	no	none	na	na	na
16.2143940809289	-10.2864500780602	3	GSM299934	GSE11877	Cancer	Leukemia	ALL	pre-B-ALL	other	na	na	blood	na	blast count, % of sample, -1=unavailable : 95;	na	none	na	no	none	na	na	na
15.0507386160558	-11.6896633135685	3	GSM299938	GSE11877	Cancer	Leukemia	ALL	pre-B-ALL	other	na	na	bone marrow	na	blast count, % of sample, -1=unavailable : 95;	na	none	na	no	none	na	na	na
16.4157820557209	-10.1234155540282	3	GSM299945	GSE11877	Cancer	Leukemia	ALL	pre-B-ALL	other	na	na	bone marrow	na	blast count, % of sample, -1=unavailable : 90;	na	none	na	no	none	na	na	na
15.795707923337	-10.7075727743301	3	GSM299959	GSE11877	Cancer	Leukemia	ALL	pre-B-ALL	other	na	na	bone marrow	na	blast count, % of sample, -1=unavailable : 95;	na	none	na	no	none	na	na	na
16.3603763056603	-10.2155770597092	3	GSM299987	GSE11877	Cancer	Leukemia	ALL	pre-B-ALL	other	na	na	bone marrow	na	blast count, % of sample, -1=unavailable : 95;	na	none	na	no	none	na	na	na
14.1162908438753	-11.4015789688188	3	GSM300009	GSE11877	Cancer	Leukemia	ALL	pre-B-ALL	other	na	na	blood	na	blast count, % of sample, -1=unavailable : 95;	na	none	na	no	none	na	na	na
15.1082658379878	-12.3151686641773	3	GSM300048	GSE11877	Cancer	Leukemia	ALL	pre-B-ALL	other	na	na	bone marrow	na	blast count, % of sample, -1=unavailable : 75;	na	none	na	no	none	na	na	na
16.1901155641917	-13.2835996016838	3	GSM337072	GSE13351	Cancer	Leukemia	ALL	pre-B-ALL	other	na	primary	blood or bone marrow	na	na	na	none	na	no	none	na	na	na
14.3016503411194	-13.4108179413873	3	GSM371775	GSE14834	Cancer	Leukemia	ALL	pre-B-ALL	other	na	primary	bone marrow	na	>=80%	phenotype: B common	none	na	no	none	na	na	na
22.7141164248442	-11.6920439962572	3	GSM180133	GSE7440	Cancer	Leukemia	ALL	pre-B-ALL	t(1;19)	na	RER, CCR	bone marrow	blast cells	na	na	protocol COG 1961	na	no	none	na	na	na
22.3341405897771	-10.0545813212453	3	GSM180149	GSE7440	Cancer	Leukemia	ALL	pre-B-ALL	t(1;19)	na	RER	bone marrow	blast cells	na	na	protocol COG 1961	na	no	none	na	na	na
22.3423757655513	-9.95283764362112	3	GSM180150	GSE7440	Cancer	Leukemia	ALL	pre-B-ALL	t(1;19)	na	RER	bone marrow	blast cells	na	na	protocol COG 1961	na	no	none	na	na	na
22.5957506503679	-11.9119084486965	3	GSM180154	GSE7440	Cancer	Leukemia	ALL	pre-B-ALL	t(1;19)	na	RER	bone marrow	blast cells	na	na	protocol COG 1961	na	no	none	na	na	na
22.6594559893581	-11.7224688670528	3	GSM180155	GSE7440	Cancer	Leukemia	ALL	pre-B-ALL	t(1;19)	na	RER	bone marrow	blast cells	na	na	protocol COG 1961	na	no	none	na	na	na
22.6680058589239	-11.673883043795	3	GSM180158	GSE7440	Cancer	Leukemia	ALL	pre-B-ALL	t(1;19)	na	RER	bone marrow	blast cells	na	na	protocol COG 1961	na	no	none	na	na	na
22.817500615494	-10.5113047992305	3	GSM180184	GSE7440	Cancer	Leukemia	ALL	pre-B-ALL	t(1;19)	na	RER, relapse	bone marrow	blast cells	na	na	protocol COG 1961	na	no	none	na	na	na
23.1172780263384	-10.7592301597619	3	GSM180218	GSE7440	Cancer	Leukemia	ALL	pre-B-ALL	t(1;19)	na	Relapse	bone marrow	blast cells	na	na	protocol COG 1961	na	no	none	na	na	na
22.3160873653172	-10.1989936519302	3	GSM180221	GSE7440	Cancer	Leukemia	ALL	pre-B-ALL	t(1;19)	na	CCR	bone marrow	blast cells	na	na	protocol COG 1961	na	no	none	na	na	na
19.1565424022565	-16.2176632232609	3	GSM187710	GSE7757	Cancer	Leukemia	ALL	pre-B-ALL	t(1;19)	na	primary	bone marrow	mononuclear cells	na	na	none	na	no	none	na	GSM330069	GSE13159,GSE13204
19.1688402248648	-16.191708982704	3	GSM187711	GSE7757	Cancer	Leukemia	ALL	pre-B-ALL	t(1;19)	na	na	bone marrow	mononuclear cells = mononuclear leukocytes	na	na	none	na	no	none	na	na	na
19.318669485561	-13.1902855107708	3	GSM299880	GSE11877	Cancer	Leukemia	ALL	pre-B-ALL	t(1;19)	na	na	bone marrow	na	blast count, % of sample, -1=unavailable : 85;	na	none	na	no	none	na	na	na
17.9222691897504	-13.5883189882744	3	GSM299892	GSE11877	Cancer	Leukemia	ALL	pre-B-ALL	t(1;19)	na	na	blood	na	blast count, % of sample, -1=unavailable : 95;	na	none	na	no	none	na	na	na
17.790691530307	-12.6597834004229	3	GSM299896	GSE11877	Cancer	Leukemia	ALL	pre-B-ALL	t(1;19)	na	na	blood	na	blast count, % of sample, -1=unavailable : 75;	na	none	na	no	none	na	na	na
18.3386106791446	-13.7242230854285	3	GSM299898	GSE11877	Cancer	Leukemia	ALL	pre-B-ALL	t(1;19)	na	na	bone marrow	na	blast count, % of sample, -1=unavailable : 95;	na	none	na	no	none	na	na	na
18.5602543323245	-12.8050741887255	3	GSM299904	GSE11877	Cancer	Leukemia	ALL	pre-B-ALL	t(1;19)	na	na	bone marrow	na	blast count, % of sample, -1=unavailable : 95;	na	none	na	no	none	na	na	na
19.3507945554473	-10.6386814639792	3	GSM299906	GSE11877	Cancer	Leukemia	ALL	pre-B-ALL	t(1;19)	na	na	bone marrow	na	blast count, % of sample, -1=unavailable : 90;	na	none	na	no	none	na	na	na
18.4209281686868	-11.7631290342659	3	GSM299932	GSE11877	Cancer	Leukemia	ALL	pre-B-ALL	t(1;19)	na	na	blood	na	blast count, % of sample, -1=unavailable : 90;	na	none	na	no	none	na	na	na
18.5221330221928	-10.7952108523693	3	GSM299935	GSE11877	Cancer	Leukemia	ALL	pre-B-ALL	t(1;19)	na	na	bone marrow	na	blast count, % of sample, -1=unavailable : 95;	na	none	na	no	none	na	na	na
18.0166113880379	-13.1202624671245	3	GSM299961	GSE11877	Cancer	Leukemia	ALL	pre-B-ALL	t(1;19)	na	na	bone marrow	na	blast count, % of sample, -1=unavailable : 90;	na	none	na	no	none	na	na	na
19.2884978726356	-9.80747348536349	3	GSM299977	GSE11877	Cancer	Leukemia	ALL	pre-B-ALL	t(1;19)	na	na	blood	na	blast count, % of sample, -1=unavailable : 90;	na	none	na	no	none	na	na	na
18.768951633484	-12.194284627196	3	GSM299990	GSE11877	Cancer	Leukemia	ALL	pre-B-ALL	t(1;19)	na	na	bone marrow	na	blast count, % of sample, -1=unavailable : 95;	na	none	na	no	none	na	na	na
19.4785643396437	-12.0156757672696	3	GSM299993	GSE11877	Cancer	Leukemia	ALL	pre-B-ALL	t(1;19)	na	na	bone marrow	na	blast count, % of sample, -1=unavailable : 95;	na	none	na	no	none	na	na	na
19.6138547929571	-11.8595990463616	3	GSM299996	GSE11877	Cancer	Leukemia	ALL	pre-B-ALL	t(1;19)	na	na	bone marrow	na	blast count, % of sample, -1=unavailable : 90;	na	none	na	no	none	na	na	na
18.4154008942782	-12.7169243222471	3	GSM300013	GSE11877	Cancer	Leukemia	ALL	pre-B-ALL	t(1;19)	na	na	blood	na	blast count, % of sample, -1=unavailable : 95;	na	none	na	no	none	na	na	na
19.8858891316568	-9.96264028282008	3	GSM300021	GSE11877	Cancer	Leukemia	ALL	pre-B-ALL	t(1;19)	na	na	bone marrow	na	blast count, % of sample, -1=unavailable : 85;	na	none	na	no	none	na	na	na
18.2325342081583	-13.484826702267	3	GSM300027	GSE11877	Cancer	Leukemia	ALL	pre-B-ALL	t(1;19)	na	na	bone marrow	na	blast count, % of sample, -1=unavailable : -1;	na	none	na	no	none	na	na	na
18.6665117276366	-13.2056400649546	3	GSM300033	GSE11877	Cancer	Leukemia	ALL	pre-B-ALL	t(1;19)	na	na	blood	na	blast count, % of sample, -1=unavailable : 95;	na	none	na	no	none	na	na	na
19.3128795797183	-9.93264456161118	3	GSM300036	GSE11877	Cancer	Leukemia	ALL	pre-B-ALL	t(1;19)	na	na	blood	na	blast count, % of sample, -1=unavailable : 90;	na	none	na	no	none	na	na	na
19.5155261985136	-12.5472231219063	3	GSM300038	GSE11877	Cancer	Leukemia	ALL	pre-B-ALL	t(1;19)	na	na	bone marrow	na	blast count, % of sample, -1=unavailable : 85;	na	none	na	no	none	na	na	na
18.726798899191	-10.1274840015308	3	GSM300053	GSE11877	Cancer	Leukemia	ALL	pre-B-ALL	t(1;19)	na	na	blood	na	blast count, % of sample, -1=unavailable : 90;	na	none	na	no	none	na	na	na
18.9393773309266	-8.744056617288	3	GSM300054	GSE11877	Cancer	Leukemia	ALL	pre-B-ALL	t(1;19)	na	na	blood	na	blast count, % of sample, -1=unavailable : 50;	na	none	na	no	none	na	na	na
19.0224750931912	-9.05673596981393	3	GSM300056	GSE11877	Cancer	Leukemia	ALL	pre-B-ALL	t(1;19)	na	na	blood	na	blast count, % of sample, -1=unavailable : 80;	na	none	na	no	none	na	na	na
19.9178341492224	-11.5841363680851	3	GSM300066	GSE11877	Cancer	Leukemia	ALL	pre-B-ALL	t(1;19)	na	na	bone marrow	na	blast count, % of sample, -1=unavailable : 95;	na	none	na	no	none	na	na	na
20.5398047219355	-13.442505984824	3	GSM330068	GSE13159,GSE13204	Cancer	Leukemia	ALL	pre-B-ALL	t(1;19)	na	primary	bone marrow	na	na	na	none	na	no	none	na	na	na
17.9551809269348	-18.1869355530329	3	GSM330070	GSE13159,GSE13204	Cancer	Leukemia	ALL	pre-B-ALL	t(1;19)	na	primary	blood	na	na	na	none	na	no	none	na	na	na
20.2028467129319	-17.1242709976423	3	GSM330071	GSE13159,GSE13204	Cancer	Leukemia	ALL	pre-B-ALL	t(1;19)	na	primary	bone marrow	na	na	na	none	na	no	none	na	na	na
19.3231880080991	-16.2739266203705	3	GSM330072	GSE13159,GSE13204	Cancer	Leukemia	ALL	pre-B-ALL	t(1;19)	na	primary	bone marrow	na	na	na	none	na	no	none	na	na	na
21.9823480522975	-16.1781512187354	3	GSM330075	GSE13159,GSE13204	Cancer	Leukemia	ALL	pre-B-ALL	t(1;19)	na	primary	bone marrow	mononuclear cells	na	na	none	na	no	none	na	GSM342358:GSM352760	GSE13576:GSE14062
18.6086232410099	-16.7089397549271	3	GSM330076	GSE13159,GSE13204	Cancer	Leukemia	ALL	pre-B-ALL	t(1;19)	na	primary	bone marrow	mononuclear cells	na	na	none	na	no	none	na	GSM342361:GSM352785	GSE13576:GSE14062
17.8384513047367	-15.9457153955131	3	GSM330077	GSE13159,GSE13204	Cancer	Leukemia	ALL	pre-B-ALL	t(1;19)	na	primary	bone marrow	na	na	na	none	na	no	none	na	na	na
19.3561908129618	-17.4600379332926	3	GSM330078	GSE13159,GSE13204	Cancer	Leukemia	ALL	pre-B-ALL	t(1;19)	na	primary	bone marrow	na	na	na	none	na	no	none	na	na	na
17.7634639607879	-16.0260064762129	3	GSM330079	GSE13159,GSE13204	Cancer	Leukemia	ALL	pre-B-ALL	t(1;19)	na	primary	bone marrow	na	na	na	none	na	no	none	na	na	na
18.0331001253571	-17.3647125051853	3	GSM330080	GSE13159,GSE13204	Cancer	Leukemia	ALL	pre-B-ALL	t(1;19)	na	primary	bone marrow	na	na	na	none	na	no	none	na	na	na
20.9462837972672	-12.901573886963	3	GSM330081	GSE13159,GSE13204	Cancer	Leukemia	ALL	pre-B-ALL	t(1;19)	na	primary	bone marrow	na	na	na	none	na	no	none	na	na	na
17.8512375011823	-19.3097677143031	3	GSM330082	GSE13159,GSE13204	Cancer	Leukemia	ALL	pre-B-ALL	t(1;19)	na	primary	bone marrow	na	na	na	none	na	no	none	na	na	na
17.8550807948104	-18.3408668982423	3	GSM330084	GSE13159,GSE13204	Cancer	Leukemia	ALL	pre-B-ALL	t(1;19)	na	primary	bone marrow	na	na	na	none	na	no	none	na	na	na
18.8435202450282	-17.9771790925679	3	GSM330085	GSE13159,GSE13204	Cancer	Leukemia	ALL	pre-B-ALL	t(1;19)	na	primary	bone marrow	na	na	na	none	na	no	none	na	na	na
17.0988754556421	-16.9965559060428	3	GSM330086	GSE13159,GSE13204	Cancer	Leukemia	ALL	pre-B-ALL	t(1;19)	na	primary	blood	na	na	na	none	na	no	none	na	na	na
22.1427682451796	-14.6091862368908	3	GSM330087	GSE13159,GSE13204	Cancer	Leukemia	ALL	pre-B-ALL	t(1;19)	na	primary	bone marrow	mononuclear cells	na	na	none	na	no	none	na	GSM342362:GSM352787	GSE13576:GSE14062
22.5415299658335	-14.4011495983908	3	GSM330088	GSE13159,GSE13204	Cancer	Leukemia	ALL	pre-B-ALL	t(1;19)	na	primary	bone marrow	mononuclear cells	na	na	none	na	no	none	na	GSM342363:GSM352822	GSE13576:GSE14062
19.3809200655717	-14.4197221144951	3	GSM330089	GSE13159,GSE13204	Cancer	Leukemia	ALL	pre-B-ALL	t(1;19)	na	primary	bone marrow	na	>=80%	phenotype: pre B	none	na	no	none	na	GSM371769	GSE14834
21.5435010126388	-15.5868281519285	3	GSM330090	GSE13159,GSE13204	Cancer	Leukemia	ALL	pre-B-ALL	t(1;19)	na	primary	bone marrow	mononuclear cells	na	na	none	na	no	none	na	GSM342360:GSM352778	GSE13576:GSE14062
18.9163461808258	-15.1716370875479	3	GSM330091	GSE13159,GSE13204	Cancer	Leukemia	ALL	pre-B-ALL	t(1;19)	na	primary	bone marrow	na	na	na	none	na	no	none	na	na	na
22.1900310125507	-15.1327431952328	3	GSM330092	GSE13159,GSE13204	Cancer	Leukemia	ALL	pre-B-ALL	t(1;19)	na	primary	bone marrow	na	na	na	none	na	no	none	na	na	na
22.4600907988187	-15.2600549368552	3	GSM330093	GSE13159,GSE13204	Cancer	Leukemia	ALL	pre-B-ALL	t(1;19)	na	primary	bone marrow	mononuclear cells	na	na	none	na	no	none	na	GSM342357:GSM352745	GSE13576:GSE14062
19.91015176811	-15.6763217598793	3	GSM330094	GSE13159,GSE13204	Cancer	Leukemia	ALL	pre-B-ALL	t(1;19)	na	primary	bone marrow	na	na	na	none	na	no	none	na	na	na
17.5018169250987	-16.2601221989044	3	GSM330095	GSE13159,GSE13204	Cancer	Leukemia	ALL	pre-B-ALL	t(1;19)	na	primary	bone marrow	na	na	na	none	na	no	none	na	na	na
18.4779550124299	-16.8431949161555	3	GSM330097	GSE13159,GSE13204	Cancer	Leukemia	ALL	pre-B-ALL	t(1;19)	na	primary	bone marrow	na	na	na	none	na	no	none	na	na	na
17.7680581890743	-15.8913308312793	3	GSM330098	GSE13159,GSE13204	Cancer	Leukemia	ALL	pre-B-ALL	t(1;19)	na	primary	bone marrow	na	na	na	none	na	no	none	na	na	na
17.8277077201088	-17.2361123719003	3	GSM330099	GSE13159,GSE13204	Cancer	Leukemia	ALL	pre-B-ALL	t(1;19)	na	primary	bone marrow	na	na	na	none	na	no	none	na	na	na
21.3280295822174	-15.8674235744934	3	GSM330100	GSE13159,GSE13204	Cancer	Leukemia	ALL	pre-B-ALL	t(1;19)	na	primary	bone marrow	mononuclear cells	na	na	none	na	no	none	na	GSM342359:GSM352777	GSE13576:GSE14062
18.105097771568	-15.900572777795	3	GSM330101	GSE13159,GSE13204	Cancer	Leukemia	ALL	pre-B-ALL	t(1;19)	na	primary	bone marrow	na	na	na	none	na	no	none	na	na	na
19.0065935629585	-15.6206719738235	3	GSM330102	GSE13159,GSE13204	Cancer	Leukemia	ALL	pre-B-ALL	t(1;19)	na	primary	bone marrow	na	na	na	none	na	no	none	na	na	na
19.4761204998132	-17.7156976853738	3	GSM330103	GSE13159,GSE13204	Cancer	Leukemia	ALL	pre-B-ALL	t(1;19)	na	primary	bone marrow	na	na	na	none	na	no	none	na	na	na
19.5258274196273	-13.6783207787669	3	GSM337041	GSE13351	Cancer	Leukemia	ALL	pre-B-ALL	t(1;19)	na	primary	blood or bone marrow	na	na	na	none	na	no	none	na	na	na
21.2135820703407	-13.0311015912587	3	GSM337042	GSE13351	Cancer	Leukemia	ALL	pre-B-ALL	t(1;19)	na	primary	blood or bone marrow	na	na	na	none	na	no	none	na	na	na
19.1167572790707	-16.1980282611808	3	GSM342456	GSE13576	Cancer	Leukemia	ALL	pre-B-ALL	t(1;19)	na	primary	bone marrow	mononuclear cells	na	na	none	na	no	none	na	GSM435407	GSE17459
21.1319552762917	-12.3693073798992	3	GSM371768	GSE14834	Cancer	Leukemia	ALL	pre-B-ALL	t(1;19)	na	primary	bone marrow	na	>=80%	phenotype: pre B	none	na	no	none	na	na	na
21.3365275113091	-15.3711045592391	3	GSM435408	GSE17459	Cancer	Leukemia	ALL	pre-B-ALL	t(1;19)	na	primary	blood	leukocytes	na	na	none	na	no	none	na	na	na
21.4148305688645	-15.8318701258003	3	GSM435409	GSE17459	Cancer	Leukemia	ALL	pre-B-ALL	t(1;19)	na	primary	blood	leukocytes	na	na	none	na	no	none	na	na	na
20.3482923765244	-15.6696448195298	3	GSM435410	GSE17459	Cancer	Leukemia	ALL	pre-B-ALL	t(1;19)	na	primary	blood	leukocytes	na	na	none	na	no	none	na	na	na
13.4916199354442	-12.0573172682449	3	GSM330157	GSE13159,GSE13204	Cancer	Leukemia	ALL	pre-B-ALL	without t(9;22)	na	primary	bone marrow	na	na	na	none	na	no	none	na	na	na
18.7890926106089	-6.25817039864883	3	GSM330172	GSE13159,GSE13204	Cancer	Leukemia	ALL	pre-B-ALL	without t(9;22)	na	primary	bone marrow	na	na	na	none	na	no	none	na	na	na
14.3736706370235	-13.3119220515153	3	GSM330213	GSE13159,GSE13204	Cancer	Leukemia	ALL	pre-B-ALL	without t(9;22)	na	primary	bone marrow	na	na	na	none	na	no	none	na	na	na
13.3737764195556	-13.9713314794471	3	GSM330215	GSE13159,GSE13204	Cancer	Leukemia	ALL	pre-B-ALL	without t(9;22)	na	primary	bone marrow	na	na	na	none	na	no	none	na	na	na
15.0693074861765	-16.7508378831908	3	GSM330220	GSE13159,GSE13204	Cancer	Leukemia	ALL	pre-B-ALL	without t(9;22)	na	primary	bone marrow	na	na	na	none	na	no	none	na	na	na
12.4548976435215	-14.2361063268528	3	GSM330221	GSE13159,GSE13204	Cancer	Leukemia	ALL	pre-B-ALL	without t(9;22)	na	primary	bone marrow	na	na	na	none	na	no	none	na	na	na
15.3828218641486	-11.768095807157	3	GSM330240	GSE13159,GSE13204	Cancer	Leukemia	ALL	pre-B-ALL	without t(9;22)	na	primary	bone marrow	na	na	na	none	na	no	none	na	na	na
15.0285620585003	-16.7140942748852	3	GSM330244	GSE13159,GSE13204	Cancer	Leukemia	ALL	pre-B-ALL	without t(9;22)	na	primary	bone marrow	na	na	na	none	na	no	none	na	na	na
16.2233308240638	-13.4445998306656	3	GSM330306	GSE13159,GSE13204	Cancer	Leukemia	ALL	pre-B-ALL	without t(9;22)	na	primary	bone marrow	na	na	na	none	na	no	none	na	na	na
12.4438148947323	-14.269842141745	3	GSM330330	GSE13159,GSE13204	Cancer	Leukemia	ALL	pre-B-ALL	without t(9;22)	na	primary	bone marrow	na	na	na	none	na	no	none	na	na	na
23.5900680049412	-14.7854691187204	3	GSM272537	GSE10792	Cancer	Leukemia	ALL	pre-B-ALL	without t(9;22),without MLL	na	primary	blood	mononuclear cells	na	na	none	na	no	none	na	GSM330340:GSM342402:GSM352772	GSE13159,GSE13204:GSE13576:GSE14062
13.3720330976706	-12.1202850183829	3	GSM272565	GSE10792	Cancer	Leukemia	ALL	pre-B-ALL	without t(9;22),without MLL	na	primary	blood	mononuclear cells	na	na	none	na	no	none	na	GSM330343:GSM342418:GSM352804	GSE13159,GSE13204:GSE13576:GSE14062
1.93026190174831	-13.9357862535051	4	GSM180134	GSE7440	Cancer	Leukemia	ALL	pre-B-ALL	na	na	SER	bone marrow	blast cells	na	na	protocol COG 1961	na	no	none	na	na	na
2.13537976822466	-15.8794677955969	4	GSM180139	GSE7440	Cancer	Leukemia	ALL	pre-B-ALL	na	na	RER	bone marrow	blast cells	na	na	protocol COG 1961	na	no	none	na	na	na
1.66668456633923	-12.8630123457156	4	GSM180140	GSE7440	Cancer	Leukemia	ALL	pre-B-ALL	na	na	SER	bone marrow	blast cells	na	na	protocol COG 1961	na	no	none	na	na	na
1.47533146505958	-13.2325698680353	4	GSM180141	GSE7440	Cancer	Leukemia	ALL	pre-B-ALL	na	na	SER	bone marrow	blast cells	na	na	protocol COG 1961	na	no	none	na	na	na
1.81235229524121	-12.922136144565	4	GSM180145	GSE7440	Cancer	Leukemia	ALL	pre-B-ALL	na	na	SER	bone marrow	blast cells	na	na	protocol COG 1961	na	no	none	na	na	na
1.07704279241617	-13.2665612459797	4	GSM180148	GSE7440	Cancer	Leukemia	ALL	pre-B-ALL	na	na	SER	bone marrow	blast cells	na	na	protocol COG 1961	na	no	none	na	na	na
0.905000763163124	-14.0584458325094	4	GSM180156	GSE7440	Cancer	Leukemia	ALL	pre-B-ALL	na	na	SER	bone marrow	blast cells	na	na	protocol COG 1961	na	no	none	na	na	na
1.02597404646985	-12.3770972634002	4	GSM180157	GSE7440	Cancer	Leukemia	ALL	pre-B-ALL	na	na	RER	bone marrow	blast cells	na	na	protocol COG 1961	na	no	none	na	na	na
2.07068101234724	-15.845045270867	4	GSM180159	GSE7440	Cancer	Leukemia	ALL	pre-B-ALL	na	na	SER	bone marrow	blast cells	na	na	protocol COG 1961	na	no	none	na	na	na
1.56680997826691	-12.9535778009575	4	GSM180160	GSE7440	Cancer	Leukemia	ALL	pre-B-ALL	na	na	RER	bone marrow	blast cells	na	na	protocol COG 1961	na	no	none	na	na	na
0.990413559770071	-14.6540023545175	4	GSM180167	GSE7440	Cancer	Leukemia	ALL	pre-B-ALL	na	na	SER	bone marrow	blast cells	na	na	protocol COG 1961	na	no	none	na	na	na
1.05405871455224	-15.0862421012411	4	GSM180168	GSE7440	Cancer	Leukemia	ALL	pre-B-ALL	na	na	RER	bone marrow	blast cells	na	na	protocol COG 1961	na	no	none	na	na	na
0.646181987836376	-13.4629935545785	4	GSM180176	GSE7440	Cancer	Leukemia	ALL	pre-B-ALL	na	na	SER, CCR	bone marrow	blast cells	na	na	protocol COG 1961	na	no	none	na	na	na
2.11095900239163	-12.422090936594	4	GSM180177	GSE7440	Cancer	Leukemia	ALL	pre-B-ALL	na	na	SER, CCR	bone marrow	blast cells	na	na	protocol COG 1961	na	no	none	na	na	na
-1.38315436459154	-14.4357531916174	4	GSM180186	GSE7440	Cancer	Leukemia	ALL	pre-B-ALL	na	na	RER, relapse	bone marrow	blast cells	na	na	protocol COG 1961	na	no	none	na	na	na
-0.618106554106439	-11.4426048206247	4	GSM180191	GSE7440	Cancer	Leukemia	ALL	pre-B-ALL	na	na	RER, CCR	bone marrow	blast cells	na	na	protocol COG 1961	na	no	none	na	na	na
-0.242044600022011	-13.0352178884244	4	GSM180193	GSE7440	Cancer	Leukemia	ALL	pre-B-ALL	na	na	SER, CCR	bone marrow	blast cells	na	na	protocol COG 1961	na	no	none	na	na	na
-2.02582598821932	-15.5881699543357	4	GSM180202	GSE7440	Cancer	Leukemia	ALL	pre-B-ALL	na	na	RER, relapse	bone marrow	blast cells	na	na	protocol COG 1961	na	no	none	na	na	na
-0.160889942340508	-12.9962906302058	4	GSM180203	GSE7440	Cancer	Leukemia	ALL	pre-B-ALL	na	na	RER, CCR	bone marrow	blast cells	na	na	protocol COG 1961	na	no	none	na	na	na
-0.0939312838716174	-12.240335699528	4	GSM180206	GSE7440	Cancer	Leukemia	ALL	pre-B-ALL	na	na	RER, CCR	bone marrow	blast cells	na	na	protocol COG 1961	na	no	none	na	na	na
1.89306313064298	-12.5648596666147	4	GSM180211	GSE7440	Cancer	Leukemia	ALL	pre-B-ALL	na	na	SER	bone marrow	blast cells	na	na	protocol COG 1961	na	no	none	na	na	na
-0.256332453579675	-13.1004514974728	4	GSM180213	GSE7440	Cancer	Leukemia	ALL	pre-B-ALL	na	na	SER, CCR	bone marrow	blast cells	na	na	protocol COG 1961	na	no	none	na	na	na
-1.81119306772101	-14.8960897029883	4	GSM180214	GSE7440	Cancer	Leukemia	ALL	pre-B-ALL	na	na	RER, CCR	bone marrow	blast cells	na	na	protocol COG 1961	na	no	none	na	na	na
-1.48820358664742	-13.5355108585591	4	GSM180215	GSE7440	Cancer	Leukemia	ALL	pre-B-ALL	na	na	CCR	bone marrow	blast cells	na	na	protocol COG 1961	na	no	none	na	na	na
0.426228824832635	-14.0143607459295	4	GSM180219	GSE7440	Cancer	Leukemia	ALL	pre-B-ALL	na	na	CCR	bone marrow	blast cells	na	na	protocol COG 1961	na	no	none	na	na	na
-2.04851808303909	-15.7940785319093	4	GSM180220	GSE7440	Cancer	Leukemia	ALL	pre-B-ALL	na	na	Relapse	bone marrow	blast cells	na	na	protocol COG 1961	na	no	none	na	na	na
-0.695524831290227	-11.2040091435835	4	GSM180225	GSE7440	Cancer	Leukemia	ALL	pre-B-ALL	na	na	Relapse	bone marrow	blast cells	na	na	protocol COG 1961	na	no	none	na	na	na
0.0356743331375873	-12.4278048058802	4	GSM180226	GSE7440	Cancer	Leukemia	ALL	pre-B-ALL	na	na	CCR	bone marrow	blast cells	na	na	protocol COG 1961	na	no	none	na	na	na
-2.13480945404162	-15.4152397361322	4	GSM180230	GSE7440	Cancer	Leukemia	ALL	pre-B-ALL	na	na	Relapse	bone marrow	blast cells	na	na	protocol COG 1961	na	no	none	na	na	na
0.967163388485328	-12.4952076425011	4	GSM180172	GSE7440	Cancer	Leukemia	ALL	pre-B-ALL	t(12;21)	na	RER, CCR	bone marrow	blast cells	na	na	protocol COG 1961	na	no	none	na	na	na
9.52297609133025	-33.1950074612283	5	GSM187698	GSE7757	Cancer	Leukemia	ALL	pre-B-ALL	MLL	na	primary	bone marrow	mononuclear cells	na	na	none	na	no	none	na	GSM329438	GSE13159,GSE13204
7.79375010932824	-32.1866395885271	5	GSM272499	GSE10792	Cancer	Leukemia	ALL	pre-B-ALL	MLL	na	na	blood	mononuclear cells	na	na	none	na	no	none	na	GSM329480	GSE13159,GSE13204
10.2401064393214	-31.1498702277924	5	GSM272500	GSE10792	Cancer	Leukemia	ALL	pre-B-ALL	MLL	na	na	bone marrow	mononuclear cells	na	na	none	na	no	none	na	GSM329436	GSE13159,GSE13204
9.71404419013881	-30.8866794772751	5	GSM272501	GSE10792	Cancer	Leukemia	ALL	pre-B-ALL	MLL	na	na	blood	mononuclear cells	na	na	none	na	no	none	na	GSM329458	GSE13159,GSE13204
7.40901847403433	-32.730829579201	5	GSM272502	GSE10792	Cancer	Leukemia	ALL	pre-B-ALL	MLL	na	na	blood	mononuclear cells	na	na	none	na	no	none	na	GSM329433	GSE13159,GSE13204
8.65493767956917	-26.5963005106153	5	GSM272503	GSE10792	Cancer	Leukemia	ALL	pre-B-ALL	MLL	na	na	bone marrow	mononuclear cells	na	na	none	na	no	none	na	GSM329471	GSE13159,GSE13204
8.57185714744273	-26.2238033885804	5	GSM272504	GSE10792	Cancer	Leukemia	ALL	pre-B-ALL	MLL	na	na	blood	mononuclear cells	na	na	none	na	no	none	na	GSM329485	GSE13159,GSE13204
14.9983127794631	-32.5783388576165	5	GSM272506	GSE10792	Cancer	Leukemia	ALL	pre-B-ALL	MLL	na	primary	bone marrow	mononuclear cells	na	na	none	na	no	none	na	GSM329425:GSM342320	GSE13159,GSE13204:GSE13576
9.65592011662701	-27.9693166085947	5	GSM272524	GSE10792	Cancer	Leukemia	ALL	pre-B-ALL	MLL	na	primary	blood	mononuclear cells	na	na	none	na	no	none	na	GSM329486	GSE13159,GSE13204
9.79204446681551	-27.7041514228108	5	GSM272534	GSE10792	Cancer	Leukemia	ALL	pre-B-ALL	MLL	na	na	blood	mononuclear cells	na	na	none	na	no	none	na	GSM329461	GSE13159,GSE13204
9.75243327242391	-26.7341940160048	5	GSM272536	GSE10792	Cancer	Leukemia	ALL	pre-B-ALL	MLL	na	primary	blood	mononuclear cells	na	na	none	na	no	none	na	GSM329468:GSM342323	GSE13159,GSE13204:GSE13576
10.4608755038305	-28.2816386851372	5	GSM272550	GSE10792	Cancer	Leukemia	ALL	pre-B-ALL	MLL	na	primary	blood	mononuclear cells	na	na	none	na	no	none	na	GSM329428:GSM342326	GSE13159,GSE13204:GSE13576
12.1289225522787	-30.8163289198525	5	GSM272551	GSE10792	Cancer	Leukemia	ALL	pre-B-ALL	MLL	na	primary	bone marrow	mononuclear cells	na	na	none	na	no	none	na	GSM329479:GSM342327	GSE13159,GSE13204:GSE13576
11.9999810805981	-31.6743441301622	5	GSM272554	GSE10792	Cancer	Leukemia	ALL	pre-B-ALL	MLL	na	primary	blood	mononuclear cells	na	na	none	na	no	none	na	GSM329454	GSE13159,GSE13204
11.8406264507693	-31.7079795124152	5	GSM272555	GSE10792	Cancer	Leukemia	ALL	pre-B-ALL	MLL	na	primary	blood	mononuclear cells	na	na	none	na	no	none	na	GSM329427	GSE13159,GSE13204
8.59422299613442	-33.8523751787681	5	GSM272556	GSE10792	Cancer	Leukemia	ALL	pre-B-ALL	MLL	na	primary	bone marrow	mononuclear cells	na	na	none	na	no	none	na	GSM329472	GSE13159,GSE13204
11.6812559354804	-31.7917980419004	5	GSM272557	GSE10792	Cancer	Leukemia	ALL	pre-B-ALL	MLL	na	primary	blood	mononuclear cells	na	na	none	na	no	none	na	GSM329455	GSE13159,GSE13204
12.2961274801485	-30.5480938928276	5	GSM272558	GSE10792	Cancer	Leukemia	ALL	pre-B-ALL	MLL	na	primary	bone marrow	mononuclear cells	na	na	none	na	no	none	na	GSM329448	GSE13159,GSE13204
11.5344929762153	-29.5137999894991	5	GSM272570	GSE10792	Cancer	Leukemia	ALL	pre-B-ALL	MLL	na	primary	bone marrow	mononuclear cells	na	na	none	na	no	none	na	GSM329440:GSM342328	GSE13159,GSE13204:GSE13576
12.1032728460006	-33.3652182750331	5	GSM272573	GSE10792	Cancer	Leukemia	ALL	pre-B-ALL	MLL	na	primary	blood	mononuclear cells	na	na	none	na	no	none	na	GSM329430	GSE13159,GSE13204
12.210973041411	-31.063136991634	5	GSM272575	GSE10792	Cancer	Leukemia	ALL	pre-B-ALL	MLL	na	primary	bone marrow	mononuclear cells	na	na	none	na	no	none	na	GSM329483:GSM342329	GSE13159,GSE13204:GSE13576
10.6833492525178	-28.3384261266495	5	GSM272578	GSE10792	Cancer	Leukemia	ALL	pre-B-ALL	MLL	na	primary	blood	mononuclear cells	na	na	none	na	no	none	na	GSM329449	GSE13159,GSE13204
11.1154867748449	-27.6509433045717	5	GSM272579	GSE10792	Cancer	Leukemia	ALL	pre-B-ALL	MLL	na	primary	blood	mononuclear cells	na	na	none	na	no	none	na	GSM329435	GSE13159,GSE13204
13.8962115551999	-28.0106448299867	5	GSM299862	GSE11877	Cancer	Leukemia	ALL	pre-B-ALL	MLL	na	na	blood	na	blast count, % of sample, -1=unavailable : 90;	na	none	na	no	none	na	na	na
15.3690560425651	-27.2959601976928	5	GSM299872	GSE11877	Cancer	Leukemia	ALL	pre-B-ALL	MLL	na	na	blood	na	blast count, % of sample, -1=unavailable : 85;	na	none	na	no	none	na	na	na
15.1712418119391	-27.725881021472	5	GSM299885	GSE11877	Cancer	Leukemia	ALL	pre-B-ALL	MLL	na	na	blood	na	blast count, % of sample, -1=unavailable : 90;	na	none	na	no	none	na	na	na
13.9139020554752	-29.2150249788128	5	GSM299897	GSE11877	Cancer	Leukemia	ALL	pre-B-ALL	MLL	na	na	blood	na	blast count, % of sample, -1=unavailable : 95;	na	none	na	no	none	na	na	na
15.3074222170949	-27.7276838733169	5	GSM299900	GSE11877	Cancer	Leukemia	ALL	pre-B-ALL	MLL	na	na	blood	na	blast count, % of sample, -1=unavailable : 95;	na	none	na	no	none	na	na	na
14.3685976254406	-28.5480325359387	5	GSM299901	GSE11877	Cancer	Leukemia	ALL	pre-B-ALL	MLL	na	na	bone marrow	na	blast count, % of sample, -1=unavailable : 95;	na	none	na	no	none	na	na	na
15.1301813645417	-27.847972770331	5	GSM299913	GSE11877	Cancer	Leukemia	ALL	pre-B-ALL	MLL	na	na	blood	na	blast count, % of sample, -1=unavailable : 95;	na	none	na	no	none	na	na	na
13.6076969319878	-27.7816630291338	5	GSM299949	GSE11877	Cancer	Leukemia	ALL	pre-B-ALL	MLL	na	na	bone marrow	na	blast count, % of sample, -1=unavailable : 95;	na	none	na	no	none	na	na	na
15.6106114899114	-26.1791900538815	5	GSM299950	GSE11877	Cancer	Leukemia	ALL	pre-B-ALL	MLL	na	na	bone marrow	na	blast count, % of sample, -1=unavailable : 90;	na	none	na	no	none	na	na	na
14.2108846045695	-28.566494503776	5	GSM299955	GSE11877	Cancer	Leukemia	ALL	pre-B-ALL	MLL	na	na	blood	na	blast count, % of sample, -1=unavailable : 95;	na	none	na	no	none	na	na	na
15.2128775969652	-28.404657205882	5	GSM299962	GSE11877	Cancer	Leukemia	ALL	pre-B-ALL	MLL	na	na	blood	na	blast count, % of sample, -1=unavailable : 90;	na	none	na	no	none	na	na	na
15.7672286134817	-28.5816244323875	5	GSM299975	GSE11877	Cancer	Leukemia	ALL	pre-B-ALL	MLL	na	na	bone marrow	na	blast count, % of sample, -1=unavailable : 90;	na	none	na	no	none	na	na	na
15.7610513191621	-25.5644651240384	5	GSM299976	GSE11877	Cancer	Leukemia	ALL	pre-B-ALL	MLL	na	na	bone marrow	na	blast count, % of sample, -1=unavailable : 95;	na	none	na	no	none	na	na	na
15.7848170170119	-28.5053349632812	5	GSM299998	GSE11877	Cancer	Leukemia	ALL	pre-B-ALL	MLL	na	na	bone marrow	na	blast count, % of sample, -1=unavailable : 90;	na	none	na	no	none	na	na	na
15.7663779311935	-25.8916886994774	5	GSM300020	GSE11877	Cancer	Leukemia	ALL	pre-B-ALL	MLL	na	na	bone marrow	na	blast count, % of sample, -1=unavailable : 90;	na	none	na	no	none	na	na	na
16.1069907358083	-25.431012981429	5	GSM300057	GSE11877	Cancer	Leukemia	ALL	pre-B-ALL	MLL	na	na	bone marrow	na	blast count, % of sample, -1=unavailable : -1;	na	none	na	no	none	na	na	na
14.6464636967761	-29.0333613260076	5	GSM300063	GSE11877	Cancer	Leukemia	ALL	pre-B-ALL	MLL	na	na	bone marrow	na	blast count, % of sample, -1=unavailable : 90;	na	none	na	no	none	na	na	na
7.80531183467357	-33.942935348481	5	GSM329421	GSE13159,GSE13204	Cancer	Leukemia	ALL	pre-B-ALL	MLL	na	primary	blood	na	na	na	none	na	no	none	na	na	na
11.5352740729309	-30.7037019903473	5	GSM329422	GSE13159,GSE13204	Cancer	Leukemia	ALL	pre-B-ALL	MLL	na	primary	bone marrow	na	na	na	none	na	no	none	na	na	na
6.18193424424309	-34.0717339671507	5	GSM329424	GSE13159,GSE13204	Cancer	Leukemia	ALL	pre-B-ALL	MLL	na	primary	bone marrow	na	na	na	none	na	no	none	na	na	na
11.0430700320757	-31.9407820677467	5	GSM329426	GSE13159,GSE13204	Cancer	Leukemia	ALL	pre-B-ALL	MLL	na	primary	bone marrow	na	na	na	none	na	no	none	na	na	na
14.0370535594703	-30.4757858933565	5	GSM329429	GSE13159,GSE13204	Cancer	Leukemia	ALL	pre-B-ALL	MLL	na	primary	bone marrow	na	na	na	none	na	no	none	na	na	na
9.84182222135538	-27.5024590275511	5	GSM329431	GSE13159,GSE13204	Cancer	Leukemia	ALL	pre-B-ALL	MLL	na	primary	bone marrow	na	na	na	none	na	no	none	na	na	na
5.64987584634074	-34.02315538446	5	GSM329432	GSE13159,GSE13204	Cancer	Leukemia	ALL	pre-B-ALL	MLL	na	primary	bone marrow	na	na	na	none	na	no	none	na	na	na
6.84166037378025	-34.245988655835	5	GSM329434	GSE13159,GSE13204	Cancer	Leukemia	ALL	pre-B-ALL	MLL	na	primary	bone marrow	na	na	na	none	na	no	none	na	na	na
10.7748270809967	-26.4906024131299	5	GSM329437	GSE13159,GSE13204	Cancer	Leukemia	ALL	pre-B-ALL	MLL	na	primary	bone marrow	na	na	na	none	na	no	none	na	na	na
11.5621981163632	-30.4547464668839	5	GSM329442	GSE13159,GSE13204	Cancer	Leukemia	ALL	pre-B-ALL	MLL	na	primary	bone marrow	na	na	na	none	na	no	none	na	GSM342330	GSE13576
14.8138113364884	-30.4287063767257	5	GSM329445	GSE13159,GSE13204	Cancer	Leukemia	ALL	pre-B-ALL	MLL	na	primary	bone marrow	na	na	na	none	na	no	none	na	na	na
10.2805591702361	-34.1213718914829	5	GSM329447	GSE13159,GSE13204	Cancer	Leukemia	ALL	pre-B-ALL	MLL	na	primary	bone marrow	mononuclear cells	na	na	none	na	no	none	na	GSM342321	GSE13576
7.29733308588108	-33.73647051889	5	GSM329450	GSE13159,GSE13204	Cancer	Leukemia	ALL	pre-B-ALL	MLL	na	primary	blood	na	na	na	none	na	no	none	na	na	na
13.7802079939312	-30.6566238745459	5	GSM329451	GSE13159,GSE13204	Cancer	Leukemia	ALL	pre-B-ALL	MLL	na	primary	bone marrow	na	na	na	none	na	no	none	na	na	na
13.7101498592791	-31.1377367886898	5	GSM329452	GSE13159,GSE13204	Cancer	Leukemia	ALL	pre-B-ALL	MLL	na	primary	bone marrow	na	na	na	none	na	no	none	na	na	na
6.25502317778357	-33.9511363622084	5	GSM329453	GSE13159,GSE13204	Cancer	Leukemia	ALL	pre-B-ALL	MLL	na	primary	bone marrow	na	na	na	none	na	no	none	na	na	na
7.18368744126583	-33.6711724246625	5	GSM329456	GSE13159,GSE13204	Cancer	Leukemia	ALL	pre-B-ALL	MLL	na	primary	blood	na	na	na	none	na	no	none	na	na	na
15.069382061076	-31.2342778941485	5	GSM329460	GSE13159,GSE13204	Cancer	Leukemia	ALL	pre-B-ALL	MLL	na	primary	bone marrow	na	na	na	none	na	no	none	na	na	na
10.2129185521233	-28.5216990079751	5	GSM329462	GSE13159,GSE13204	Cancer	Leukemia	ALL	pre-B-ALL	MLL	na	primary	bone marrow	na	na	na	none	na	no	none	na	na	na
14.1188172983228	-30.2884334495918	5	GSM329463	GSE13159,GSE13204	Cancer	Leukemia	ALL	pre-B-ALL	MLL	na	primary	bone marrow	na	na	na	none	na	no	none	na	na	na
13.0641449014467	-30.13295783505	5	GSM329464	GSE13159,GSE13204	Cancer	Leukemia	ALL	pre-B-ALL	MLL	na	primary	bone marrow	na	na	na	none	na	no	none	na	na	na
12.9818044230329	-29.4859572357728	5	GSM329467	GSE13159,GSE13204	Cancer	Leukemia	ALL	pre-B-ALL	MLL	na	primary	bone marrow	na	>=80%	phenotype: pro B	none	na	no	none	na	GSM371766	GSE14834
10.5867635780077	-29.9886353799811	5	GSM329470	GSE13159,GSE13204	Cancer	Leukemia	ALL	pre-B-ALL	MLL	na	primary	blood	na	na	na	none	na	no	none	na	na	na
14.9186989334712	-31.0718093284842	5	GSM329474	GSE13159,GSE13204	Cancer	Leukemia	ALL	pre-B-ALL	MLL	na	primary	bone marrow	na	na	na	none	na	no	none	na	na	na
7.88532071462208	-34.0697836323347	5	GSM329475	GSE13159,GSE13204	Cancer	Leukemia	ALL	pre-B-ALL	MLL	na	primary	bone marrow	na	na	na	none	na	no	none	na	na	na
9.38878946685868	-31.8909363601174	5	GSM329476	GSE13159,GSE13204	Cancer	Leukemia	ALL	pre-B-ALL	MLL	na	primary	bone marrow	na	na	na	none	na	no	none	na	na	na
13.7494378601212	-30.8846260172194	5	GSM329478	GSE13159,GSE13204	Cancer	Leukemia	ALL	pre-B-ALL	MLL	na	primary	bone marrow	na	na	na	none	na	no	none	na	na	na
9.14230503408363	-34.75731192189	5	GSM329481	GSE13159,GSE13204	Cancer	Leukemia	ALL	pre-B-ALL	MLL	na	primary	bone marrow	na	na	na	none	na	no	none	na	na	na
5.76664970060444	-33.768098250716	5	GSM329482	GSE13159,GSE13204	Cancer	Leukemia	ALL	pre-B-ALL	MLL	na	primary	bone marrow	na	na	na	none	na	no	none	na	na	na
9.90146201699459	-31.8813919610378	5	GSM329484	GSE13159,GSE13204	Cancer	Leukemia	ALL	pre-B-ALL	MLL	na	primary	bone marrow	na	na	na	none	na	no	none	na	na	na
12.4544432168805	-30.1562322700876	5	GSM329488	GSE13159,GSE13204	Cancer	Leukemia	ALL	pre-B-ALL	MLL	na	primary	blood	na	na	na	none	na	no	none	na	na	na
12.8532118129826	-30.3543595096973	5	GSM329489	GSE13159,GSE13204	Cancer	Leukemia	ALL	pre-B-ALL	MLL	na	primary	bone marrow	mononuclear cells	na	na	none	na	no	none	na	GSM342331	GSE13576
9.53388757252818	-33.1711010957149	5	GSM342424	GSE13576	Cancer	Leukemia	ALL	pre-B-ALL	MLL	na	primary	bone marrow	mononuclear cells	na	na	none	na	no	none	na	GSM435411	GSE17459
10.014271914753	-30.9246802082701	5	GSM342425	GSE13576	Cancer	Leukemia	ALL	pre-B-ALL	MLL	na	primary	bone marrow	mononuclear cells	na	na	none	na	no	none	na	GSM435412	GSE17459
9.06643746998096	-30.8365945682783	5	GSM352849	GSE14062	Cancer	Leukemia	ALL	pre-B-ALL	MLL	na	primary	bone marrow	mononuclear cells = mononuclear leukocytes	na	na	none	na	no	none	na	na	na
11.146918754592	-32.3091322344632	5	GSM352850	GSE14062	Cancer	Leukemia	ALL	pre-B-ALL	MLL	na	primary	bone marrow	mononuclear cells = mononuclear leukocytes	na	na	none	na	no	none	na	na	na
12.2454547578745	-27.1262201383901	5	GSM352851	GSE14062	Cancer	Leukemia	ALL	pre-B-ALL	MLL	na	primary	bone marrow	mononuclear cells = mononuclear leukocytes	na	na	none	na	no	none	na	na	na
10.6042900465325	-31.1441390978449	5	GSM352852	GSE14062	Cancer	Leukemia	ALL	pre-B-ALL	MLL	na	primary	bone marrow	mononuclear cells = mononuclear leukocytes	na	na	none	na	no	none	na	na	na
12.1017111081237	-33.3884532140883	5	GSM352853	GSE14062	Cancer	Leukemia	ALL	pre-B-ALL	MLL	na	primary	bone marrow	mononuclear cells = mononuclear leukocytes	na	na	none	na	no	none	na	na	na
8.21158370045085	-31.83981289074	5	GSM352854	GSE14062	Cancer	Leukemia	ALL	pre-B-ALL	MLL	na	primary	bone marrow	mononuclear cells = mononuclear leukocytes	na	na	none	na	no	none	na	na	na
8.58356688069594	-26.1343553731041	5	GSM352855	GSE14062	Cancer	Leukemia	ALL	pre-B-ALL	MLL	na	primary	bone marrow	mononuclear cells = mononuclear leukocytes	na	na	none	na	no	none	na	na	na
10.1309243128934	-27.7695040211166	5	GSM352860	GSE14062	Cancer	Leukemia	ALL	pre-B-ALL	MLL	na	primary	bone marrow	mononuclear cells = mononuclear leukocytes	na	na	none	na	no	none	na	na	na
9.86069454370404	-26.6865069466557	5	GSM352862	GSE14062	Cancer	Leukemia	ALL	pre-B-ALL	MLL	na	primary	bone marrow	mononuclear cells = mononuclear leukocytes	na	na	none	na	no	none	na	na	na
15.0386094897224	-32.5925072386096	5	GSM352863	GSE14062	Cancer	Leukemia	ALL	pre-B-ALL	MLL	na	primary	bone marrow	mononuclear cells = mononuclear leukocytes	na	na	none	na	no	none	na	na	na
11.4289254093652	-31.9523987939261	5	GSM352864	GSE14062	Cancer	Leukemia	ALL	pre-B-ALL	MLL	na	primary	bone marrow	mononuclear cells = mononuclear leukocytes	na	na	none	na	no	none	na	na	na
9.07575458162049	-32.2469333473169	5	GSM371767	GSE14834	Cancer	Leukemia	ALL	pre-B-ALL	MLL	na	primary	bone marrow	na	>=80%	phenotype: pro B	none	na	no	none	na	na	na
9.57999429831809	-29.2157593856885	5	GSM435414	GSE17459	Cancer	Leukemia	ALL	pre-B-ALL	MLL	na	primary	blood	leukocytes	na	na	none	na	no	none	na	na	na
8.63752809120708	-27.8483967090863	5	GSM435415	GSE17459	Cancer	Leukemia	ALL	pre-B-ALL	MLL	na	primary	blood	leukocytes	na	na	none	na	no	none	na	na	na
5.62280976115833	-36.5132848687268	5	GSM180135	GSE7440	Cancer	Leukemia	ALL	pre-B-ALL	MLL-AF4	na	RER	bone marrow	blast cells	na	na	protocol COG 1961	na	no	none	na	na	na
6.5749371448444	-36.5072146441995	5	GSM180183	GSE7440	Cancer	Leukemia	ALL	pre-B-ALL	MLL-AF4	na	RER, relapse	bone marrow	blast cells	na	na	protocol COG 1961	na	no	none	na	na	na
5.68312560505868	-36.3895487821992	5	GSM180201	GSE7440	Cancer	Leukemia	ALL	pre-B-ALL	MLL-AF4	na	SER, relapse	bone marrow	blast cells	na	na	protocol COG 1961	na	no	none	na	na	na
6.14139259750157	-36.3025890123306	5	GSM180232	GSE7440	Cancer	Leukemia	ALL	pre-B-ALL	MLL-AF4	na	Relapse	bone marrow	blast cells	na	na	protocol COG 1961	na	no	none	na	na	na
9.21095657169205	-29.6434936215346	5	GSM485268	GSE19475	Cancer	Leukemia	ALL	pre-B-ALL	MLL-AF4	na	primary	blood or bone marrow	mononuclear cells = mononuclear leukocytes	>=90%	na	none	na	no	none	na	na	na
9.02338950782911	-30.2328285192977	5	GSM485270	GSE19475	Cancer	Leukemia	ALL	pre-B-ALL	MLL-AF4	na	primary	blood or bone marrow	mononuclear cells = mononuclear leukocytes	>=90%	na	none	na	no	none	na	na	na
8.14709868504048	-30.3347363348955	5	GSM485291	GSE19475	Cancer	Leukemia	ALL	pre-B-ALL	MLL-ENL	na	primary	blood or bone marrow	mononuclear cells = mononuclear leukocytes	>=90%	na	none	na	no	none	na	na	na
8.51528475487356	-30.2390823848716	5	GSM485294	GSE19475	Cancer	Leukemia	ALL	pre-B-ALL	MLL-ENL	na	primary	blood or bone marrow	mononuclear cells = mononuclear leukocytes	>=90%	na	none	na	no	none	na	na	na
12.9181151685658	-28.6622673756226	5	GSM461023	GSE18497	Cancer	Leukemia	ALL	pre-B-ALL	MLL, pseudoploid	conclusions ig/tcr: unstable;	primary	bone marrow	CD19+ leukocytes	na	na	none	na	no	none	na	na	na
15.5109946275369	-30.261837829496	5	GSM272982	GSE10820	Cancer	Leukemia	ALL	pre-B-ALL	na	na	na	blood	B lymphocytes	na	na	na	na	no	none	na	na	na
12.7388875338191	-28.3564870470864	5	GSM461064	GSE18497	Cancer	Leukemia	ALL	pre-B-ALL	pseudoploid	conclusions ig/tcr: unstable;	relapse	bone marrow	CD19+ leukocytes	na	na	na	na	no	none	na	na	na
6.75671450277965	-33.0505202669378	5	GSM330074	GSE13159,GSE13204	Cancer	Leukemia	ALL	pre-B-ALL	t(1;19)	na	primary	bone marrow	na	na	na	none	na	no	none	na	na	na
6.17711061912276	-36.2822373431577	5	GSM180204	GSE7440	Cancer	Leukemia	ALL	pre-B-ALL	t(9;22)	na	SER, relapse	bone marrow	blast cells	na	na	protocol COG 1961	na	no	none	na	na	na
10.1261460225927	-34.8466657338172	5	GSM330310	GSE13159,GSE13204	Cancer	Leukemia	ALL	pre-B-ALL	without t(9;22)	na	primary	bone marrow	na	na	na	none	na	no	none	na	na	na
13.7354599986603	-29.8164715742272	5	GSM330341	GSE13159,GSE13204	Cancer	Leukemia	ALL	pre-B-ALL	without t(9;22)	na	primary	bone marrow	na	na	na	none	na	no	none	na	na	na
10.1762857915993	-25.021756058419	5	GSM272566	GSE10792	Cancer	Leukemia	ALL	pre-B-ALL	without t(9;22),without MLL	na	primary	bone marrow	mononuclear cells	na	na	none	na	no	none	na	GSM330377:GSM342420:GSM352807	GSE13159,GSE13204:GSE13576:GSE14062
20.4531924693129	15.8536468408515	6	GSM180144	GSE7440	Cancer	Leukemia	ALL	pre-B-ALL	na	na	RER	bone marrow	blast cells	na	na	protocol COG 1961	na	no	none	na	na	na
21.626093617711	15.3528015468215	6	GSM180147	GSE7440	Cancer	Leukemia	ALL	pre-B-ALL	na	na	RER	bone marrow	blast cells	na	na	protocol COG 1961	na	no	none	na	na	na
20.8044768204512	15.478310217845	6	GSM180173	GSE7440	Cancer	Leukemia	ALL	pre-B-ALL	na	na	SER, relapse	bone marrow	blast cells	na	na	protocol COG 1961	na	no	none	na	na	na
20.4072226572031	15.766150461222	6	GSM180137	GSE7440	Cancer	Leukemia	ALL	pre-B-ALL	t(12;21)	na	RER	bone marrow	blast cells	na	na	protocol COG 1961	na	no	none	na	na	na
20.4174631860462	16.0425772976105	6	GSM180138	GSE7440	Cancer	Leukemia	ALL	pre-B-ALL	t(12;21)	na	SER	bone marrow	blast cells	na	na	protocol COG 1961	na	no	none	na	na	na
20.3847400036543	14.7209393245716	6	GSM180170	GSE7440	Cancer	Leukemia	ALL	pre-B-ALL	t(12;21)	na	RER, CCR	bone marrow	blast cells	na	na	protocol COG 1961	na	no	none	na	na	na
20.2415542394444	15.231862063281	6	GSM180180	GSE7440	Cancer	Leukemia	ALL	pre-B-ALL	t(12;21)	na	SER, relapse	bone marrow	blast cells	na	na	protocol COG 1961	na	no	none	na	na	na
20.2421109498608	15.3188308518282	6	GSM180190	GSE7440	Cancer	Leukemia	ALL	pre-B-ALL	t(12;21)	na	SER, CCR	bone marrow	blast cells	na	na	protocol COG 1961	na	no	none	na	na	na
19.1953694028553	14.7814318998494	6	GSM180195	GSE7440	Cancer	Leukemia	ALL	pre-B-ALL	t(12;21)	na	RER, CCR	bone marrow	blast cells	na	na	protocol COG 1961	na	no	none	na	na	na
26.1142613773279	-2.19010842998106	7	GSM180153	GSE7440	Cancer	Leukemia	ALL	pre-B-ALL	na	na	RER	bone marrow	blast cells	na	na	protocol COG 1961	na	no	none	na	na	na
25.4260618242261	-3.93146638274691	7	GSM180200	GSE7440	Cancer	Leukemia	ALL	pre-B-ALL	na	na	RER, CCR	bone marrow	blast cells	na	na	protocol COG 1961	na	no	none	na	na	na
26.1719730152973	-1.96515725241434	7	GSM180208	GSE7440	Cancer	Leukemia	ALL	pre-B-ALL	na	na	RER	bone marrow	blast cells	na	na	protocol COG 1961	na	no	none	na	na	na
26.2613560441463	-1.80210237238154	7	GSM180210	GSE7440	Cancer	Leukemia	ALL	pre-B-ALL	na	na	RER	bone marrow	blast cells	na	na	protocol COG 1961	na	no	none	na	na	na
26.2391203770381	-1.84696743782942	7	GSM180216	GSE7440	Cancer	Leukemia	ALL	pre-B-ALL	na	na	Relapse	bone marrow	blast cells	na	na	protocol COG 1961	na	no	none	na	na	na
23.9995870781422	1.93355487784461	7	GSM299866	GSE11877	Cancer	Leukemia	ALL	pre-B-ALL	other	na	na	bone marrow	na	blast count, % of sample, -1=unavailable : 95;	na	none	na	no	none	na	na	na
23.8302119584344	0.146739007893358	7	GSM299874	GSE11877	Cancer	Leukemia	ALL	pre-B-ALL	other	na	na	blood	na	blast count, % of sample, -1=unavailable : 95;	na	none	na	no	none	na	na	na
24.3996861603695	0.9098052392122	7	GSM299879	GSE11877	Cancer	Leukemia	ALL	pre-B-ALL	other	na	na	bone marrow	na	blast count, % of sample, -1=unavailable : 95;	na	none	na	no	none	na	na	na
24.3999812023181	1.79335686759812	7	GSM299884	GSE11877	Cancer	Leukemia	ALL	pre-B-ALL	other	na	na	bone marrow	na	blast count, % of sample, -1=unavailable : 95;	na	none	na	no	none	na	na	na
24.4070264027795	0.825142157709324	7	GSM299888	GSE11877	Cancer	Leukemia	ALL	pre-B-ALL	other	na	na	bone marrow	na	blast count, % of sample, -1=unavailable : 90;	na	none	na	no	none	na	na	na
26.7571344508361	0.247405082960839	7	GSM299914	GSE11877	Cancer	Leukemia	ALL	pre-B-ALL	other	na	na	bone marrow	na	blast count, % of sample, -1=unavailable : 95;	na	none	na	no	none	na	na	na
23.8335112299462	1.98254816191913	7	GSM299926	GSE11877	Cancer	Leukemia	ALL	pre-B-ALL	other	na	na	bone marrow	na	blast count, % of sample, -1=unavailable : 95;	na	none	na	no	none	na	na	na
24.108543594554	1.6439245267035	7	GSM299936	GSE11877	Cancer	Leukemia	ALL	pre-B-ALL	other	na	na	bone marrow	na	blast count, % of sample, -1=unavailable : 95;	na	none	na	no	none	na	na	na
24.3567955204927	1.74846075572744	7	GSM299951	GSE11877	Cancer	Leukemia	ALL	pre-B-ALL	other	na	na	bone marrow	na	blast count, % of sample, -1=unavailable : 95;	na	none	na	no	none	na	na	na
26.7839343262873	0.234231481645525	7	GSM299983	GSE11877	Cancer	Leukemia	ALL	pre-B-ALL	other	na	na	bone marrow	na	blast count, % of sample, -1=unavailable : 95;	na	none	na	no	none	na	na	na
26.539209846767	0.1675556366307	7	GSM299997	GSE11877	Cancer	Leukemia	ALL	pre-B-ALL	other	na	na	bone marrow	na	blast count, % of sample, -1=unavailable : 95;	na	none	na	no	none	na	na	na
23.4626575463532	1.08488239858439	7	GSM300000	GSE11877	Cancer	Leukemia	ALL	pre-B-ALL	other	na	na	blood	na	blast count, % of sample, -1=unavailable : 95;	na	none	na	no	none	na	na	na
24.3759049050908	-0.0290460900949464	7	GSM300015	GSE11877	Cancer	Leukemia	ALL	pre-B-ALL	other	na	na	bone marrow	na	blast count, % of sample, -1=unavailable : 95;	na	none	na	no	none	na	na	na
25.4699674761593	1.41746223265587	7	GSM300034	GSE11877	Cancer	Leukemia	ALL	pre-B-ALL	other	na	na	bone marrow	na	blast count, % of sample, -1=unavailable : 90;	na	none	na	no	none	na	na	na
25.382727290463	1.95805480574499	7	GSM300058	GSE11877	Cancer	Leukemia	ALL	pre-B-ALL	other	na	na	bone marrow	na	blast count, % of sample, -1=unavailable : 95;	na	none	na	no	none	na	na	na
25.6648546355711	1.66901161415779	7	GSM300067	GSE11877	Cancer	Leukemia	ALL	pre-B-ALL	other	na	na	bone marrow	na	blast count, % of sample, -1=unavailable : 95;	na	none	na	no	none	na	na	na
26.3331735035367	2.92807466290134	7	GSM337049	GSE13351	Cancer	Leukemia	ALL	pre-B-ALL	other	na	primary	blood or bone marrow	na	na	na	none	na	no	none	na	na	na
25.1229263228296	4.07541272620845	7	GSM337050	GSE13351	Cancer	Leukemia	ALL	pre-B-ALL	other	na	primary	blood or bone marrow	na	na	na	none	na	no	none	na	na	na
25.3577950510609	3.63428713382605	7	GSM337055	GSE13351	Cancer	Leukemia	ALL	pre-B-ALL	other	na	primary	blood or bone marrow	na	na	na	none	na	no	none	na	na	na
26.0945640421768	2.74599122040304	7	GSM337057	GSE13351	Cancer	Leukemia	ALL	pre-B-ALL	other	na	primary	blood or bone marrow	na	na	na	none	na	no	none	na	na	na
25.9196244079214	3.12338421135295	7	GSM337058	GSE13351	Cancer	Leukemia	ALL	pre-B-ALL	other	na	primary	blood or bone marrow	na	na	na	none	na	no	none	na	na	na
25.3986931065712	3.78320276105648	7	GSM337062	GSE13351	Cancer	Leukemia	ALL	pre-B-ALL	other	na	primary	blood or bone marrow	na	na	na	none	na	no	none	na	na	na
25.6743821430741	3.43392168367451	7	GSM337063	GSE13351	Cancer	Leukemia	ALL	pre-B-ALL	other	na	primary	blood or bone marrow	na	na	na	none	na	no	none	na	na	na
23.281824557445	-0.27423716524193	7	GSM337065	GSE13351	Cancer	Leukemia	ALL	pre-B-ALL	other	na	primary	blood or bone marrow	na	na	na	none	na	no	none	na	na	na
22.9796974420678	-0.758336717800426	7	GSM461039	GSE18497	Cancer	Leukemia	ALL	pre-B-ALL	pseudoploid	conclusions ig/tcr: stable;	primary	bone marrow	CD19+ leukocytes	na	na	none	na	no	none	na	na	na
23.156660627509	-0.563855445481397	7	GSM461080	GSE18497	Cancer	Leukemia	ALL	pre-B-ALL	pseudoploid	conclusions ig/tcr: stable;	relapse	bone marrow	CD19+ leukocytes	na	na	na	na	no	none	na	na	na
25.3950978012148	4.03346048550178	7	GSM330239	GSE13159,GSE13204	Cancer	Leukemia	ALL	pre-B-ALL	without t(9;22)	na	primary	bone marrow	na	na	na	none	na	no	none	na	na	na
7.68956288628956	-12.7981719752354	8	GSM180187	GSE7440	Cancer	Leukemia	ALL	pre-B-ALL	na	na	RER, relapse	bone marrow	blast cells	na	na	protocol COG 1961	na	no	none	na	na	na
7.67630436149508	-12.8044613778218	8	GSM180205	GSE7440	Cancer	Leukemia	ALL	pre-B-ALL	na	na	RER	bone marrow	blast cells	na	na	protocol COG 1961	na	no	none	na	na	na
8.83321222289115	-12.4757800425346	8	GSM299931	GSE11877	Cancer	Leukemia	ALL	pre-B-ALL	other	na	na	bone marrow	na	blast count, % of sample, -1=unavailable : 95;	na	none	na	no	none	na	na	na
9.21965360470154	-12.9174881349305	8	GSM330300	GSE13159,GSE13204	Cancer	Leukemia	ALL	pre-B-ALL	without t(9;22)	na	primary	bone marrow	na	na	na	none	na	no	none	na	na	na
8.82092316428585	-12.6754798764575	8	GSM330165	GSE13159,GSE13204	Cancer	Leukemia	ALL	pre-B-ALL	without t(9;22),without MLL	na	primary	bone marrow	mononuclear cells	na	na	none	na	no	none	na	GSM342417:GSM352802	GSE13576:GSE14062
-9.67198787883952	-3.49069019671101	9	GSM361621	GSE14479	Cancer	Leukemia	ALL	T-ALL	na	na	?	na	mononuclear cells = mononuclear leukocytes	na	CD7+, CD2+, cyTdT+, CD45 dim, CD34+, CD13+-, CD133+-, CD22+-.	none	na	no	none	na	na	na
-10.8434367363223	-1.48644257689911	9	GSM435425	GSE17459	Cancer	Leukemia	ALL	pre-B-ALL	hyperdiploid karyotype	na	primary	blood	leukocytes	na	na	none	na	no	none	na	na	na
-11.2759633053024	2.67241898692658	9	GSM187702	GSE7757	Cancer	Leukemia	ALL	pre-B-ALL	t(9;22)	na	na	bone marrow	mononuclear cells = mononuclear leukocytes	na	na	none	na	no	none	na	na	na
-9.01656111163912	-2.38217252523297	9	GSM187723	GSE7757	Cancer	Leukemia	ALL	pre-B-ALL	t(9;22)	na	na	bone marrow	mononuclear cells = mononuclear leukocytes	na	na	none	na	no	none	na	na	na
-9.09674811557508	-2.47451327501386	9	GSM272520	GSE10792	Cancer	Leukemia	ALL	pre-B-ALL	t(9;22)	na	primary	blood	mononuclear cells	na	na	none	na	no	none	na	GSM329722:GSM342332	GSE13159,GSE13204:GSE13576
-7.36574234838513	-1.84078035519999	9	GSM272563	GSE10792	Cancer	Leukemia	ALL	pre-B-ALL	t(9;22)	na	primary	bone marrow	mononuclear cells	na	na	none	na	no	none	na	GSM329752:GSM342336:GSM352801	GSE13159,GSE13204:GSE13576:GSE14062
-7.17609806753454	0.161085134657674	9	GSM329491	GSE13159,GSE13204	Cancer	Leukemia	ALL	pre-B-ALL	t(9;22)	na	primary	bone marrow	na	na	na	none	na	no	none	na	na	na
-7.92445425019282	2.11450409439843	9	GSM329717	GSE13159,GSE13204	Cancer	Leukemia	ALL	pre-B-ALL	t(9;22)	na	primary	bone marrow	na	na	na	none	na	no	none	na	na	na
-11.3681883558525	2.65500954237557	9	GSM329719	GSE13159,GSE13204	Cancer	Leukemia	ALL	pre-B-ALL	t(9;22)	na	primary	bone marrow	Samples are from untreated patients.	na	na	none	na	no	none	na	na	na
-8.0264025374511	-2.73264878844255	9	GSM329721	GSE13159,GSE13204	Cancer	Leukemia	ALL	pre-B-ALL	t(9;22)	na	primary	bone marrow	na	na	na	none	na	no	none	na	na	na
-8.16742957018955	-0.781954119684089	9	GSM329726	GSE13159,GSE13204	Cancer	Leukemia	ALL	pre-B-ALL	t(9;22)	na	primary	bone marrow	na	na	na	none	na	no	none	na	na	na
-10.0368411734457	-0.173195339731937	9	GSM329727	GSE13159,GSE13204	Cancer	Leukemia	ALL	pre-B-ALL	t(9;22)	na	primary	bone marrow	na	na	na	none	na	no	none	na	na	na
-9.2023155896298	-5.32293215421996	9	GSM329728	GSE13159,GSE13204	Cancer	Leukemia	ALL	pre-B-ALL	t(9;22)	na	primary	bone marrow	na	na	na	none	na	no	none	na	na	na
-11.3489834155623	-1.83583091009713	9	GSM329729	GSE13159,GSE13204	Cancer	Leukemia	ALL	pre-B-ALL	t(9;22)	na	primary	bone marrow	na	na	na	none	na	no	none	na	na	na
-11.9720757287728	3.20653384838571	9	GSM329730	GSE13159,GSE13204	Cancer	Leukemia	ALL	pre-B-ALL	t(9;22)	na	primary	bone marrow	na	na	na	none	na	no	none	na	na	na
-6.75585066688873	1.05351974214483	9	GSM329731	GSE13159,GSE13204	Cancer	Leukemia	ALL	pre-B-ALL	t(9;22)	na	primary	bone marrow	na	na	na	none	na	no	none	na	na	na
-7.81516306103906	-0.657812868517221	9	GSM329733	GSE13159,GSE13204	Cancer	Leukemia	ALL	pre-B-ALL	t(9;22)	na	primary	bone marrow	na	na	na	none	na	no	none	na	na	na
-7.0432840316194	-0.968008217838961	9	GSM329736	GSE13159,GSE13204	Cancer	Leukemia	ALL	pre-B-ALL	t(9;22)	na	primary	bone marrow	na	na	na	none	na	no	none	na	na	na
-10.0741803008626	-2.83577856385645	9	GSM329737	GSE13159,GSE13204	Cancer	Leukemia	ALL	pre-B-ALL	t(9;22)	na	primary	bone marrow	na	na	na	none	na	no	none	na	na	na
-9.59921938800289	3.09132492199004	9	GSM329739	GSE13159,GSE13204	Cancer	Leukemia	ALL	pre-B-ALL	t(9;22)	na	primary	blood	na	na	na	none	na	no	none	na	na	na
-7.12324979426802	-0.0678906639052881	9	GSM329741	GSE13159,GSE13204	Cancer	Leukemia	ALL	pre-B-ALL	t(9;22)	na	primary	bone marrow	na	na	na	none	na	no	none	na	na	na
-7.32935705630207	-1.64173005914137	9	GSM329744	GSE13159,GSE13204	Cancer	Leukemia	ALL	pre-B-ALL	t(9;22)	na	primary	bone marrow	na	na	na	none	na	no	none	na	na	na
-9.13682498570145	-0.748751184038429	9	GSM329748	GSE13159,GSE13204	Cancer	Leukemia	ALL	pre-B-ALL	t(9;22)	na	primary	bone marrow	na	na	na	none	na	no	none	na	na	na
-10.0039190533896	2.86957807457323	9	GSM329749	GSE13159,GSE13204	Cancer	Leukemia	ALL	pre-B-ALL	t(9;22)	na	primary	bone marrow	na	na	na	none	na	no	none	na	na	na
-7.36479735888754	-4.75261466211827	9	GSM329751	GSE13159,GSE13204	Cancer	Leukemia	ALL	pre-B-ALL	t(9;22)	na	primary	bone marrow	na	na	na	none	na	no	none	na	na	na
-8.45801055717424	1.83070342778764	9	GSM329756	GSE13159,GSE13204	Cancer	Leukemia	ALL	pre-B-ALL	t(9;22)	na	primary	bone marrow	na	na	na	none	na	no	none	na	na	na
-8.76745164227061	4.56405028002897	9	GSM329758	GSE13159,GSE13204	Cancer	Leukemia	ALL	pre-B-ALL	t(9;22)	na	primary	bone marrow	na	na	na	none	na	no	none	na	na	na
-8.82931653766133	4.60724376802656	9	GSM329759	GSE13159,GSE13204	Cancer	Leukemia	ALL	pre-B-ALL	t(9;22)	na	primary	bone marrow	na	na	na	none	na	no	none	na	na	na
-7.34848740521269	-0.614335683050794	9	GSM329761	GSE13159,GSE13204	Cancer	Leukemia	ALL	pre-B-ALL	t(9;22)	na	primary	bone marrow	na	na	na	none	na	no	none	na	na	na
-10.910660097942	-1.65526928731402	9	GSM329771	GSE13159,GSE13204	Cancer	Leukemia	ALL	pre-B-ALL	t(9;22)	na	primary	bone marrow	na	na	na	none	na	no	none	na	na	na
-8.46300195789495	-0.0817095930470714	9	GSM329776	GSE13159,GSE13204	Cancer	Leukemia	ALL	pre-B-ALL	t(9;22)	na	primary	bone marrow	na	na	na	none	na	no	none	na	na	na
-8.68182813055567	-3.12432936063538	9	GSM329783	GSE13159,GSE13204	Cancer	Leukemia	ALL	pre-B-ALL	t(9;22)	na	primary	blood	na	na	na	none	na	no	none	na	na	na
-11.0402211661257	-1.63404059349514	9	GSM329784	GSE13159,GSE13204	Cancer	Leukemia	ALL	pre-B-ALL	t(9;22)	na	primary	bone marrow	na	na	na	none	na	no	none	na	na	na
-10.1315827459104	-1.0983522797507	9	GSM329787	GSE13159,GSE13204	Cancer	Leukemia	ALL	pre-B-ALL	t(9;22)	na	primary	bone marrow	na	na	na	none	na	no	none	na	na	na
-9.4670911826797	-0.451251864567505	9	GSM329797	GSE13159,GSE13204	Cancer	Leukemia	ALL	pre-B-ALL	t(9;22)	na	primary	bone marrow	na	na	na	none	na	no	none	na	na	na
-8.84609293676245	-1.90508368683526	9	GSM329798	GSE13159,GSE13204	Cancer	Leukemia	ALL	pre-B-ALL	t(9;22)	na	primary	bone marrow	na	na	na	none	na	no	none	na	na	na
-7.34838708516284	2.50711245243031	9	GSM329802	GSE13159,GSE13204	Cancer	Leukemia	ALL	pre-B-ALL	t(9;22)	na	primary	bone marrow	na	na	na	none	na	no	none	na	na	na
[truncated: 1,188 more rows]

## Sheet: Hemap lymphoma samples
Coordinate (x-axis)	Coordinate (y-axis)	Hemap lymphoma Cluster	GSM identifier (sample)	GSE identifier (experiment)	Sample type	Main category	Category specifying cancer or cell type	Further specifications on category	Cytogenetics	Other Genetic Alterations	Blood sample type	Sample source tissue	Sample isolation	Purity / Cancer cell content	Marker phenotype	In vivo treatment	In vivo treatment time	Cultured	Ex vivo treatment	Ex vivo treatment time	Alternative GSM identifiers	Alternative GSE identifiers
[truncated: 1,318 more rows]
