# Supplementary material for: Data-driven characterization of molecular phenotypes across heterogeneous sample collections
Source: Nucleic Acids Res. 2019 Apr 24;47(13):e76. doi: 10.1093/nar/gkz281 (PMC6648337; doi:10.1093/nar/gkz281)
Supplement: gkz281_Supplemental_Files [file gkz281_supplemental_files.zip › TableS3.xlsx]

## Sheet: Hemap AML samples
Table S3. Remapping of samples to t-SNE maps.
Remapping of left-out samples to the t-SNE map with all samples is presented in the first datasheet. The remaining data sheets describes the remapping to Hemap AML t-SNE map, separately for remapped RNA-seq samples from TCGA with a microarray replicate (datasheet 2), or the remapped RNA-seq samples from TCGA without a replicate (datasheet 3). This distinction was made since a subset of the sample…
Samples added using remapping			Gold standard reference based on Hemap replicate
GSM identifier (left out)	X	Y	GSM id (replicate in Hemap)	X	Y	Cluster
GSM159408	-2.15529	6.08791	GSM159407	-2.25585	5.84112	22
GSM187699	-10.3566	50.2794	GSM187698	-10.4357	50.3744	29
GSM187700	-10.3437	50.3029	GSM187698	-10.4357	50.3744	29
GSM187701	-21.7931	20.0594	GSM187702	-21.6028	20.1034	21
GSM187703	-21.6951	20.0806	GSM187702	-21.6028	20.1034	21
GSM187705	-4.05492	1.83964	GSM187704	-3.84215	1.92183	22
GSM187706	-4.05667	1.9447	GSM187704	-3.84215	1.92183	22
GSM187708	-7.68563	16.9104	GSM187709	-7.76513	16.9335	33
GSM187707	-7.65864	16.8722	GSM187709	-7.76513	16.9335	33
GSM187712	-5.33154	39.6816	GSM187711	-5.54792	39.8168	28
GSM187713	-24.3986	26.4464	GSM187715	-24.4455	26.3594	21
GSM187714	-24.4419	26.4679	GSM187715	-24.4455	26.3594	21
GSM187717	-7.40462	25.8435	GSM187718	-7.41018	25.869	30
GSM187721	-20.3693	1.00206	GSM187720	-20.392	1.02428	8
GSM187722	-18.9804	18.0272	GSM187723	-18.91	18.1556	21
GSM187724	-18.8507	17.9672	GSM187723	-18.91	18.1556	21
GSM187727	-8.43378	3.49539	GSM187726	-8.44749	3.55734	22
GSM187729	-7.29016	18.2822	GSM187730	-7.43519	18.3227	33
GSM187728	-7.26269	18.2843	GSM187730	-7.43519	18.3227	33
GSM187732	-22.5779	28.0692	GSM187733	-22.6827	27.7768	21
GSM187736	-24.2254	28.9719	GSM187735	-24.2885	28.8068	21
GSM187738	-19.9709	24.0382	GSM187737	-19.9733	23.9042	21
GSM187739	-19.9716	24.026	GSM187737	-19.9733	23.9042	21
GSM187741	-9.52169	19.8279	GSM187742	-9.55629	19.7393	33
GSM187744	-29.4808	-25.6366	GSM187745	-29.9774	-25.3575	19
GSM187746	-14.4632	6.29571	GSM187747	-14.535	6.3049	22
GSM187748	-14.4807	6.30436	GSM187747	-14.535	6.3049	22
GSM187750	-4.09838	3.16978	GSM187751	-4.06689	3.09041	22
GSM187754	-21.7722	28.8716	GSM187753	-21.8609	28.6301	21
GSM187752	-21.7917	28.9355	GSM187753	-21.8609	28.6301	21
GSM187756	-25.1814	20.1443	GSM187757	-25.0653	20.1012	21
GSM187755	-25.1675	20.134	GSM187757	-25.0653	20.1012	21
GSM187760	-1.60158	4.34339	GSM187759	-1.77139	4.11727	22
GSM187762	-3.18182	29.3011	GSM187761	-3.32646	29.2316	30
GSM187763	-3.18052	29.2607	GSM187761	-3.32646	29.2316	30
GSM187766	-8.07931	27.3705	GSM187765	-8.00456	27.2347	30
GSM187772	-20.6584	4.18917	GSM187770	-20.6475	4.14766	8
GSM187771	-20.7018	4.19	GSM187770	-20.6475	4.14766	8
GSM187775	-20.6596	4.37415	GSM187773	-20.6587	4.3174	8
GSM187774	-20.7321	4.44639	GSM187773	-20.6587	4.3174	8
GSM187779	-20.8344	4.30992	GSM187777	-20.6474	4.16734	8
GSM187778	-20.698	4.24127	GSM187777	-20.6474	4.16734	8
GSM187782	-16.2516	-20.5102	GSM187780	-16.3269	-20.4351	6
GSM187781	-16.2468	-20.5227	GSM187780	-16.3269	-20.4351	6
GSM187784	-16.2583	-20.5247	GSM187783	-16.3036	-20.4546	6
GSM187787	-16.2783	-20.5003	GSM187785	-16.3206	-20.4393	6
GSM187786	-16.2495	-20.5231	GSM187785	-16.3206	-20.4393	6
GSM187789	-23.1037	28.7081	GSM187788	-23.1478	28.5127	21
GSM187790	-23.0887	28.7296	GSM187788	-23.1478	28.5127	21
GSM187793	-23.1331	28.6958	GSM187791	-23.1445	28.5349	21
GSM187792	-23.1176	28.7024	GSM187791	-23.1445	28.5349	21
GSM187796	-23.1168	28.6828	GSM187794	-23.15	28.5205	21
GSM187795	-23.0768	28.7627	GSM187794	-23.15	28.5205	21
GSM280998	-25.0156	5.49059	GSM280836	-24.9824	5.50614	8
GSM280964	-25.0109	5.48981	GSM280836	-24.9824	5.50614	8
GSM280916	-25.0104	5.5149	GSM280836	-24.9824	5.50614	8
GSM280856	-25.0133	5.4964	GSM280836	-24.9824	5.50614	8
GSM280900	-25.0115	5.49618	GSM280836	-24.9824	5.50614	8
GSM280948	-25.0161	5.47792	GSM280836	-24.9824	5.50614	8
GSM280917	-5.23344	-49.7971	GSM280837	-5.24599	-49.6093	40
GSM280999	-5.25128	-49.7898	GSM280837	-5.24599	-49.6093	40
GSM280901	-5.20288	-49.7915	GSM280837	-5.24599	-49.6093	40
GSM280965	-5.22613	-49.7507	GSM280837	-5.24599	-49.6093	40
GSM280857	-5.25287	-49.7075	GSM280837	-5.24599	-49.6093	40
GSM280949	-5.20558	-49.7691	GSM280837	-5.24599	-49.6093	40
GSM280950	-17.7768	-1.59205	GSM280838	-17.7349	-1.58728	8
GSM280902	-17.777	-1.61133	GSM280838	-17.7349	-1.58728	8
GSM280966	-17.8281	-1.62945	GSM280838	-17.7349	-1.58728	8
GSM280918	-17.7486	-1.66857	GSM280838	-17.7349	-1.58728	8
GSM281000	-17.7711	-1.69408	GSM280838	-17.7349	-1.58728	8
GSM280858	-17.7352	-1.65491	GSM280838	-17.7349	-1.58728	8
GSM280967	-17.8084	-1.61574	GSM280839	-17.7025	-1.59954	8
GSM280984	-17.8268	-1.62126	GSM280839	-17.7025	-1.59954	8
GSM281001	-17.773	-1.68204	GSM280839	-17.7025	-1.59954	8
GSM280903	-17.7768	-1.59223	GSM280839	-17.7025	-1.59954	8
GSM280919	-17.7601	-1.64322	GSM280839	-17.7025	-1.59954	8
GSM280951	-17.7826	-1.5874	GSM280839	-17.7025	-1.59954	8
GSM280859	-17.7615	-1.63932	GSM280839	-17.7025	-1.59954	8
GSM304949	5.92613	-25.4716	GSM304947	5.89366	-25.4485	12
GSM304948	5.91027	-25.4676	GSM304947	5.89366	-25.4485	12
GSM304951	5.9571	-25.477	GSM304950	5.9094	-25.4475	12
GSM304952	5.95748	-25.4732	GSM304950	5.9094	-25.4475	12
GSM304965	5.98277	-25.4673	GSM304964	5.95905	-25.4524	12
GSM304967	5.99142	-25.488	GSM304966	5.95122	-25.4539	12
GSM345087	-0.414285	-20.9833	GSM345086	-0.464556	-20.6077	12
GSM345091	-1.07872	-20.8006	GSM345090	-0.997204	-20.5486	12
GSM398908	5.96493	-25.4677	GSM398895	5.91467	-25.4469	12
GSM398901	5.94628	-25.4662	GSM398895	5.91467	-25.4469	12
GSM398925	6.01758	-25.4563	GSM398920	5.98234	-25.446	12
GSM398929	6.01188	-25.4748	GSM398928	5.95042	-25.4586	12
GSM472036	15.8451	38.6385	GSM472035	15.8226	38.4823	2
GSM472039	16.6292	37.6547	GSM472040	16.5453	37.6182	2
GSM472042	17.6981	35.5185	GSM472041	17.4328	35.6132	2
GSM472091	24.2463	29.1855	GSM472090	24.2299	29.3264	2
GSM472109	18.8339	39.5581	GSM472094	18.8618	39.4644	2
GSM472160	20.8579	30.0952	GSM472119	20.8556	30.2586	2
GSM525318	15.0586	-39.1943	GSM525317	14.8656	-39.2301	42
GSM525328	13.2079	-35.5899	GSM525327	13.0881	-35.6773	42

## Sheet: Remapped TCGA RNAseq samples 1
TCGA identifier	GSM id of microarray counterpart	Annotated class	Cluster assigned by closest centroid	Cluster of microarray counterpart	Class associated to assigned cluster	Counterpart in same cluster	Successful cluster-based classification	RNA-seq and microarray sample matched to same TCGA AML gene set
2806	GSM262031	RUNX1-RUNX1T1	11	11	RUNX1-RUNX1T1	TRUE	TRUE	TRUE
2819	GSM262038	RUNX1-RUNX1T1	11	11	RUNX1-RUNX1T1	TRUE	TRUE	TRUE
2858	GSM262076	RUNX1-RUNX1T1	11	11	RUNX1-RUNX1T1	TRUE	TRUE	TRUE
2803	GSM262052	PML-RARA	14	14	PML-RARA	TRUE	TRUE	TRUE
3012	GSM262073	PML-RARA	14	14	PML-RARA	TRUE	TRUE	TRUE
2823	GSM262122	PML-RARA	14	14	PML-RARA	TRUE	TRUE	TRUE
2840	GSM262044	PML-RARA	14	14	PML-RARA	TRUE	TRUE	TRUE
2991	GSM262071	PML-RARA	14	14	PML-RARA	TRUE	TRUE	TRUE
2999	GSM262075	PML-RARA	14	14	PML-RARA	TRUE	TRUE	TRUE
3001	GSM262222	PML-RARA	14	14	PML-RARA	TRUE	TRUE	TRUE
3007	GSM262121	PML-RARA	14	14	PML-RARA	TRUE	TRUE	TRUE
2834	GSM262066	MLL	29	1	Other	FALSE	FALSE	TRUE
2844	GSM262094	MLL	1	1	Other	TRUE	FALSE	TRUE
2832	GSM262117	MLL	7	7	MLL	TRUE	TRUE	TRUE
3005	GSM262110	MLL	7	7	MLL	TRUE	TRUE	TRUE
2842	GSM262067	MLL	18	18	MLL	TRUE	TRUE	TRUE
2815	GSM262065	CBFB-MYH11	6	6	CBFB-MYH11	TRUE	TRUE	TRUE
2828	GSM262042	CBFB-MYH11	6	6	CBFB-MYH11	TRUE	TRUE	TRUE
2846	GSM262092	CBFB-MYH11	6	6	CBFB-MYH11	TRUE	TRUE	TRUE
2811	GSM262059	Other	1	1	Other	FALSE	TRUE	TRUE
2856	GSM262120	Other	1	1	Other	TRUE	TRUE	TRUE
2918	GSM1226121	Other	1	1	Other	TRUE	TRUE	TRUE
2921	GSM1254276	Other	1	1	Other	TRUE	TRUE	TRUE
2924	GSM1254277	Other	1	1	Other	FALSE	TRUE	TRUE
2930	GSM1254265	Other	1	1	Other	TRUE	TRUE	TRUE
2963	GSM262035	Other	1	1	Other	FALSE	TRUE	TRUE
2805	GSM262030	Other	2	2	Other	TRUE	TRUE	TRUE
2807	GSM262032	Other	2	2	Other	TRUE	TRUE	TRUE
2843	GSM262111	Other	2	2	Other	TRUE	TRUE	TRUE
2847	GSM262077	Other	2	2	Other	TRUE	TRUE	TRUE
2865	GSM262100	Other	2	2	Other	TRUE	TRUE	TRUE
2927	GSM1254282	Other	2	2	Other	TRUE	TRUE	TRUE
3002	GSM262098	Other	2	2	Other	TRUE	TRUE	TRUE
2822	GSM262039	Other	3	3	Other	TRUE	TRUE	TRUE
2908	GSM1254272	Other	3	3	Other	TRUE	TRUE	TRUE
2928	GSM1254278	Other	3	3	Other	TRUE	TRUE	TRUE
2943	GSM1254268	Other	3	3	Other	TRUE	TRUE	TRUE
2944	GSM1254269	Other	3	3	Other	TRUE	TRUE	TRUE
2855	GSM262112	Other	4	4	Other	TRUE	TRUE	TRUE
2939	GSM1254286	Other	4	4	Other	TRUE	TRUE	TRUE
2946	GSM1254270	Other	4	4	Other	TRUE	TRUE	TRUE
3008	GSM262217	Other	4	4	Other	TRUE	TRUE	TRUE
3009	GSM262221	Other	4	4	Other	TRUE	TRUE	TRUE
2816	GSM262037	Other	5	5	Other	TRUE	TRUE	TRUE
2825	GSM262124	Other	5	5	Other	TRUE	TRUE	TRUE
2851	GSM262107	Other	5	5	Other	TRUE	TRUE	TRUE
2866	GSM262091	Other	5	5	Other	TRUE	TRUE	TRUE
2833	GSM262043	Other	6	6	CBFB-MYH11	TRUE	FALSE	TRUE
2910	GSM1254274	Other	7	7	MLL	TRUE	FALSE	TRUE
2919	GSM1254279	Other	8	8	Other	TRUE	TRUE	TRUE
2984	GSM262123	Other	8	8	Other	TRUE	TRUE	TRUE
3011	GSM262078	Other	8	8	Other	TRUE	TRUE	TRUE
2812	GSM262062	Other	9	9	Other	TRUE	TRUE	TRUE
2839	GSM262063	Other	9	9	Other	TRUE	TRUE	TRUE
2853	GSM262047	Other	9	9	Other	TRUE	TRUE	TRUE
2859	GSM262218	Other	9	9	Other	TRUE	TRUE	TRUE
2931	GSM1254283	Other	9	9	Other	TRUE	TRUE	TRUE
2941	GSM1254287	Other	10	10	Other	TRUE	TRUE	TRUE
2860	GSM262104	Other	12	2	Other	FALSE	TRUE	TRUE
2935	GSM1254285	Other	12	2	Other	FALSE	TRUE	TRUE
2821	GSM262074	Other	12	15	Other	FALSE	TRUE	NA
2863	GSM262049	Other	12	15	Other	FALSE	TRUE	NA
2824	GSM262115	Other	13	13	Other	TRUE	TRUE	TRUE
2830	GSM262095	Other	15	2	Other	FALSE	TRUE	TRUE
2915	GSM1254275	Other	15	2	Other	FALSE	TRUE	FALSE
2936	GSM1254267	Other	15	2	Other	FALSE	TRUE	TRUE
2948	GSM1254288	Other	16	5	Other	FALSE	TRUE	FALSE
2814	GSM262036	Other	19	2	Other	FALSE	TRUE	TRUE
2849	GSM262068	Other	19	4	Other	FALSE	TRUE	TRUE
2808	GSM262033	Other	20	4	Other	FALSE	TRUE	TRUE
2845	GSM262045	Other	20	4	Other	FALSE	TRUE	TRUE
2934	GSM1254266	Other	22	1	Other	FALSE	TRUE	TRUE
2857	GSM262105	Other	22	12	Other	FALSE	TRUE	TRUE
2854	GSM262048	Other	22	22	Other	TRUE	TRUE	TRUE
2992	GSM262056	Other	24	8	Other	FALSE	TRUE	FALSE
2835	GSM262106	Other	29	5	Other	FALSE	TRUE	TRUE
2836	GSM262093	Other	29	5	Other	FALSE	TRUE	TRUE
2818	GSM262053	Other	29	29	Other	FALSE	TRUE	TRUE
2826	GSM262040	Other	29	29	Other	FALSE	TRUE	TRUE

## Sheet: Remapped TCGA RNAseq samples 2
TCGA identifier	Annotated class	Cluster assigned by closest centroid	Class associated to assigned cluster	Successful cluster-based classification
2875	RUNX1-RUNX1T1	11	RUNX1-RUNX1T1	TRUE
2886	RUNX1-RUNX1T1	11	RUNX1-RUNX1T1	TRUE
2937	RUNX1-RUNX1T1	11	RUNX1-RUNX1T1	TRUE
2950	RUNX1-RUNX1T1	11	RUNX1-RUNX1T1	TRUE
2872	PML-RARA	14	PML-RARA	TRUE
2897	PML-RARA	14	PML-RARA	TRUE
2980	PML-RARA	14	PML-RARA	TRUE
2982	PML-RARA	14	PML-RARA	TRUE
2994	PML-RARA	14	PML-RARA	TRUE
2911	MLL	25	NA	NA
2985	MLL	28	NA	NA
2956	MLL	7	MLL	TRUE
2870	CBFB-MYH11	6	CBFB-MYH11	TRUE
2881	CBFB-MYH11	6	CBFB-MYH11	TRUE
2888	CBFB-MYH11	6	CBFB-MYH11	TRUE
2889	CBFB-MYH11	6	CBFB-MYH11	TRUE
2914	CBFB-MYH11	6	CBFB-MYH11	TRUE
2942	CBFB-MYH11	6	CBFB-MYH11	TRUE
2954	CBFB-MYH11	6	CBFB-MYH11	TRUE
2884	Other	1	Other	TRUE
2900	Other	1	Other	TRUE
2965	Other	1	Other	TRUE
2967	Other	1	Other	TRUE
2890	Other	2	Other	TRUE
2899	Other	2	Other	TRUE
2933	Other	2	Other	TRUE
2959	Other	2	Other	TRUE
2820	Other	3	Other	TRUE
2885	Other	3	Other	TRUE
2887	Other	3	Other	TRUE
2904	Other	3	Other	TRUE
2920	Other	3	Other	TRUE
2949	Other	3	Other	TRUE
2880	Other	4	Other	TRUE
2940	Other	4	Other	TRUE
2955	Other	4	Other	TRUE
2966	Other	4	Other	TRUE
2979	Other	4	Other	TRUE
3000	Other	4	Other	TRUE
2837	Other	5	Other	TRUE
2873	Other	5	Other	TRUE
2969	Other	5	Other	TRUE
2973	Other	5	Other	TRUE
2861	Other	7	MLL	FALSE
2877	Other	8	Other	TRUE
2879	Other	8	Other	TRUE
2903	Other	8	Other	TRUE
2964	Other	8	Other	TRUE
2990	Other	8	Other	TRUE
2869	Other	9	Other	TRUE
2895	Other	9	Other	TRUE
2896	Other	9	Other	TRUE
2913	Other	9	Other	TRUE
2929	Other	9	Other	TRUE
2975	Other	9	Other	TRUE
2976	Other	9	Other	TRUE
2986	Other	9	Other	TRUE
2988	Other	9	Other	TRUE
2901	Other	11	RUNX1-RUNX1T1	FALSE
2917	Other	12	Other	TRUE
2995	Other	12	Other	TRUE
2871	Other	13	Other	TRUE
2972	Other	13	Other	TRUE
3006	Other	13	Other	TRUE
2912	Other	15	Other	TRUE
2970	Other	15	Other	TRUE
2867	Other	20	Other	TRUE
2874	Other	20	Other	TRUE
2891	Other	21	NA	NA
2898	Other	22	Other	TRUE
2938	Other	22	Other	TRUE
2978	Other	22	Other	TRUE
2996	Other	22	Other	TRUE
2810	Other	23	NA	NA
2838	Other	24	Other	TRUE
2868	Other	24	Other	TRUE
2882	Other	24	Other	TRUE
2848	Other	25	NA	NA
2925	Other	25	NA	NA
2971	Other	25	NA	NA
2813	Other	29	Other	TRUE
2916	Other	29	Other	TRUE
2932	Other	29	Other	TRUE
