# Supplementary material for: Data-driven characterization of molecular phenotypes across heterogeneous sample collections
Source: Nucleic Acids Res. 2019 Apr 24;47(13):e76. doi: 10.1093/nar/gkz281 (PMC6648337; doi:10.1093/nar/gkz281)
Supplement: gkz281_Supplemental_Files [file gkz281_supplemental_files.zip › TableS4.xlsx]

## Sheet: AML cluster gene sets
Table S4. Cluster-specific gene sets.
Up to twenty most significantly correlating genes for each TCGA AML cancer-map cluster (1-7) are listed. The gene sets allow identification of corresponding clusters from other AML datasets.
Cluster	Relative expression state	Gene set
1	Down	SLC39A11	RASL12	MRGPRF	LOXL4	LOC642826	IL17RE	HRASLS5	HGF	CERCAM	CALR	BMS1P5	PCBP3	MST1	LGALS12	ANKFY1	UNCX	PRRT4	NTNG2	NDST2	FGF13
1	Up	ARHGAP4	RTP4	IVNS1ABP	IDH3A	CLEC2B	PPP1R18	LGALS9	TTYH3	SKAP2	RNF145	VNN1	MAP7	PRDX4	PLA2G4A	MFNG	CDK18	ACSL5	XYLB	VCL	TBC1D1
2	Down	TBC1D22B	TTC8	SLC39A8	REXO2	EMID1	CNNM2	AIG1	GRK4	BAHCC1	RHOBTB1	CYP7B1	JMY	EPB41L5	SOGA2	CLIP2	BAG2	C20orf112	TANC2	KDM4A	GAS8
2	Up	MTMR11	KCNK13	CCR2	FGD6	TGFBI	MARCH1	IGSF6	SULF2	NRP1	TLR7	RPGRIP1	FAM105A	EEF1DP3	CLEC10A	CD1A	NAGA	TLR6	SLC7A7	SGK1	KCTD12
3	Down	ARAP3	ST3GAL5	FXYD6	FAM105A	ITPRIP	AGTPBP1	FCGRT	ARHGAP31	DGAT2	TSPAN14	RCN3	RCBTB2	NID1	REEP5	MAP3K3	VSIG2	OGFRL1	LOXL3	RAB43	IL17RA
3	Up	IL12A	USP54	CCDC104	DYNC2LI1TMEM67	OCLN	MSI2	PBX3	NKX2-3	HOXB3	C13orf38	ARMC9	LOC441204	EXTL2	ARHGAP22	ANKRD16	TFDP2	LOC201651	IGF2BP2	ARL6
4	Down	TBXAS1	STYXL1	APOC2	MFSD1	FUCA2	ADPGK	SUMF2	ITGAE	ACTA2	STAC3	HSBP1	LOC728606	ROPN1L	GLT8D1	RNFT1	RBKS	DBI	SEC11A	PIWIL4	TBX1
4	Up	OPTN	PEAR1	MLLT3	MYCT1	FAM171B	AGAP1	SALL2	PRKCH	CHRDL1	SYNE1	H1F0	ESR2	GPR173	SLC41A1	SCML4	TSPAN5	ZNF677	ZNF135	ZIK1	HEMGN
5	Down	RAB34	SUCLG2	HOXB2	ABCC6P2	SFXN3	HOXB3	FAM109B	CSRP1	C1QL1	FAM127B	ABCC6	IQSEC2	FCHSD1	CDC42BPB	TUBB6	NELF	HOXB4	PTPRH	PHLDB1	KIF3B
5	Up	TXNRD1	PM20D2	RNF144A	C21orf91TESC	PCDH10	SMURF2	ILDR2	B4GALT6	XYLT1	SMARCC1	LAT2	CD38	MST4	DLC1	CASP6	SORL1	FCHSD2	SMG7	CDK6
6	Down	ITM2A	CCND2	CBX2	NEDD4	TTC3	ERG	SPTBN1	ZNF550	ZCCHC11	ZBTB8A	TMIGD2	MLL	LUZP1	ZNF608	KLHL23	MAST4	TSC22D1	SHANK3	MTF2	DYRK3
6	Up	SPOCK1	LINC00482	STAC3	C10orf54	CCL23	OCEL1	SCPEP1	PRKCD	ATG3	PGAM1	FBP1	TMEM105	SRGAP1	RNPEP	CD300LB	VDR	TK2	ZNF503	HK3	HTR7
7	Down	TSPAN32	SH2D3C	LOC374443	SELPLG	PTPN22	LAT2	CAMK1	ADCY7	RPS6KA1	RASSF5	OGG1	FUT7	C11orf21	SPNS3	MPP7	LOC100130872	C15orf39	TMEM8B	SH3BP2	ABCA7
7	Up	KLRG2	LOC116437	KDM4B	IL5RA	POU4F1	PGAM5	YWHAG	SIPA1L2	HYAL2	KIAA1549	ITGB4	INA	EPN2	DEPTOR	HOMER2	CD19	C11orf9	TRH	PALM	ARC

## Sheet: ALL cluster gene sets
Table S4. Cluster-specific gene sets.
Up to twenty most significantly correlating genes for each ROSS ALL cancer-map cluster (1-9) are listed. The gene sets allow identification of corresponding clusters from other ALL datasets.
Cluster	Relative expression state	Gene set
1	UP	ADGRE5	SPATS2L	ITGA5	SERPINB6	TJP2	CD99	AGFG2	TBXA2R	ASB13	ARRB1	BMPR1B	KLF9	CD74	HIVEP2	MAN1A1	SLIT2	MS4A1	EPS8	CD52	DUSP26
1	DOWN	SETD1B	KIF11	PARG	ZWILCH	PAXIP1	KDM6B	USP46	EPM2A	DBN1	MAP2K6	C21orf59	GTPBP2	RAE1	ING2	ISCA1	METTL22	ABHD11	SRGAP3	FRAT2	CHCHD7
2	UP	MED12	FTSJ1	PQBP1	TCEAL1	ATP6AP2	SH3BGRL	IL6R	IL3RA	NPC2	PGK1	ARHGEF10	TLR1	SH3BP5	VAMP7	MPP1	LTB4R	CIDEB	VRK1	LYST	UBQLN2
2	DOWN	AGL	MSL2	TMEM222	C9orf16	CHST2	CBLB	CD38	VWA8	ELF1	PROSER1	BTG3	GSE1	EFTUD1	RNF41	RASGRP1	CD47	QPRT	FLI1	DALRD3	RNF40
3	UP	KLK1	PTK2B	CCR7	MAP4K1	GBP1	GRK6	IQSEC1	PIK3CD	GCH1	GRIK5	LGALS3BP	AHDC1	OFD1	SCML1	OSBPL10	BSPRY	SLC7A6	HPS4	SYNE2	CBX7
3	DOWN	RALGAPA1	CLPX	CCNA1	PCGF3	FAM32A	BTK	PTP4A1	BAMBI	TOPORS-AS1	ATP9A	PCCA	HMGB3	NINL	STOML2	PGM1	SMAD1	RCBTB2	TPI1	DCHS1	BAG1
4	UP	SLC27A2	LRMP	MERTK	SYNPO	ITGA8	NCAPD3	LRRC15	FHOD3	PSEN2	DESI2	SEMA4C	NID2	KCNJ12	IGSF3	DOCK10	PRKCZ	TMEM121	PLEKHF2	SYT1	ENDOD1
4	DOWN	CNDP2	TNFRSF1A	SYPL1	GNAQ	DERL1	SESN1	LAMP2	MFSD12	KIAA0430	DDIT4	CIRBP	SNX3	CD99	ITM2B	PLSCR1	PRKACB	ALOX5AP	ARRB2	PIEZO1	MSN
5	UP	GFOD1	MICAL3	HEY2	SATB2	NFYA	PHYH	CREG1	HIP1	FOXJ3	SPP1	TM2D1	APOBEC3G	PMP22	LIG4	TLE2	BCL2L1	BICD2	ZBTB20	RBM38	E2F5
5	DOWN	TBCD	TNFAIP8	GNB5	LXN	PLAC8	ATP6V1D	ARPC5	CLTB	TBC1D1	PFKFB3	CAPG	DENND1B	EAF2	YWHAZ	UGP2	ARID5A	TJP2	RAP1GAP2	HPRT1	GRAMD4
6	UP	CCNA1	LGALS1	FEZ2	MED13L	WIPI1	ABHD4	LAMP5	NLRP3	FAIM	IGF2BP3	VNN1	RNF220	PPM1H	WT1	CARD9	PROM1	ADCY9	AK2	PABPC4	RAP2A
6	DOWN	TLE4	ZNF329	TNFRSF14	BCL11B	FAM65A	S1PR1	TRAF5	FGFR1	RHOF	FLOT1	MYO5C	FAM65B	ATP2B4	COL5A1	PARD3	ZSCAN18	CD52	MME	PRKCH	MZB1
7	UP	DTX4	LMBRD1	LHPP	SNX17	DUSP22	VIPR2	ATG12	FGF9	DUSP12	KIAA0355	DGUOK	RELB	SNRNP25	FCHO1	IGFLR1	KIAA0922	LOC100507424	ACAA1	IFITM2	FAM69A
7	DOWN	POLE	TARS	A2M	CDCA4	KBTBD11	KANK1	PHYH	CCR1	FER	C1orf54	TLX3	CPN2	CACNB3	SELENBP1	HIST1H3I	TMEM57	NUDT6	STAM	ATOX1	B4GALT6
8	UP	TRAT1	NBR1	BIN2	CD3D	CD7	NUCB2	CD3G	SH2D1A	LCK	HMGCR	PTPN7	GATA3	GRAP2	VANGL1	SHQ1	ICAM3	ITK	PAPSS1	FAM117A	CHI3L2
8	DOWN	RHBDF2	STX3	CTGF	GGA2	POU2AF1	TCL1A	ADCY9	MEF2C	PAX5	CHD7	CAPN3	HLX	CD24	HLA-DMB	BLNK	CD79B	HLA-DPA1	CD19	HLA-DMA	CD74
9	UP	ARHGEF4	TCFL5	BIRC7	WBP1L	FBN2	TERF2	ANO1	RAG1	HAP1	KCNK3	TUSC3	SETD4	WASF2	PIK3C3	H1F0	TBC1D9	CD27	GRINA	ITPR1	SCN3A
9	DOWN	CCDC69	ANXA2	CHST12	DIAPH2	ACOT7	SLC39A8	TMX1	NOP14	MPC1	MPZL1	SMYD2	CYTH1	DECR1	ATP13A2	C15orf39	GMDS	KIAA0930	GPX7	PPA1	IQGAP2

## Sheet: MDS_signature
Table S4. MDS signature gene set
MDS_signature_in_AML	Myelodysplastic syndrome (MDS) signature was generated using Hemap dataset by identifying genes that were most specific to MDS (hypergeometric test adjusted -log10 P-value > 100) resulting in 151 genes. An additional filtered list was created based on differential expression between prior MDS versus no MDS clinical annotation in BeatAML data (Wilcoxon rank sum test, BH adjusted P-value<0.05	FAM19A2	BEX1	TAL1	CTDSPL	CDC42BPA	TCTEX1D1	HEMGN	FAM65C	MBOAT2	DACH1	DPPA4	SYTL4	SDPR	PSTPIP2	EREG	AGPAT9	GGTA1P	FHL2	RNF217	GATA1	PDZD8	CLEC1B	B3GNT5	TUBB1	PF4	CTSG	NFIA	MYCT1	PEAR1	RNASE3	PTGS2	ITGA2B	DOCK5	SERPINB10	PLSCR4	PBX1	PRG2	EPOR	TMEM246	TPM1	VSTM1	MS4A3	NGFRAP1	DNAJC6	ALDH1A1	PROSER2	COL17A1	MYL4
MDS_signature_all	Myelodysplastic syndrome (MDS) signature was generated using Hemap dataset by identifying genes that were most specific to MDS (hypergeometric test adjusted -log10 P-value > 100) resulting in 151 genes.	FAM19A2	SNCA	BEX1	TAL1	GFI1B	CTDSPL	CDC42BPA	TCTEX1D1	KLF1	HEMGN	CPA3	FAM65C	MBOAT2	DACH1	MSRB3	DPPA4	SYTL4	PYGL	MPO	NFE2	ECRP	RNF24	SDPR	FCER1A	MLC1	CAT	GMPR	PSTPIP2	TFR2	EREG	AGPAT9	CLDN10	ATP8B4	MPP1	AKR1C3	GGTA1P	FHL2	RNF217	ATP7B	GPSM2	C10orf11	RHAG	GATA1	NCOA4	PDZD8	SPTA1	CYBRD1	RNASE2
[truncated: 103 more columns]
