# Supplementary material for: Data-driven characterization of molecular phenotypes across heterogeneous sample collections
Source: Nucleic Acids Res. 2019 Apr 24;47(13):e76. doi: 10.1093/nar/gkz281 (PMC6648337; doi:10.1093/nar/gkz281)
Supplement: gkz281_Supplemental_Files [file gkz281_supplemental_files.zip › TableS5.xlsx]

## Sheet: Summary
Table S5. Molecular characterisation of AML clusters using Hemap, TCGA and BeatAML data
Data sheets 2 and 3: Pairwise result tables have 13 columns: Gene set name (1), Hemap AML cluster name (2), Spearman correlation coefficient between gene set and cluster (3), number of samples (4), -log10 correlation nominal P-value (5), BH correction factor (6), -log10 correlation adjusted P-value (7), cluster enrichment test nominal P-value (8), cluster enrichment test adjusted P-value (9), Nom…
Data sheets 4 and 5: Genetic and clinical associations (2) for each cluster or cluster combinations (1) are shown. P-values are from spearman correlation test of significance for binary-numeric pairs and two.sided fisher's exact test for binary-binary pairs (4,5,6). P-values were adjusted using BH. Correlation coefficient (3) is shown for all results.
Data sheet 6: Anova results from comparison of 97 drug Ex-vivo responses to identify differential drug responses between clusters 1-7. P-values adjusted using bonferroni.
Data sheet 7: TCGA clusters matched with Hemap AML map clusters are listed. Spearman coefficient and adjusted P-value is shown for both upregulated and downregulated gene sets.

## Sheet: cluster positive score
Gene set name	Cluster	Spearman coef	-log10 P-value (Spearman)	BH correction factor (Spearman)	-log10 adj. P-value (Spearman)	-log10 P-value (enrichment)	-log10 adj. P-value (enrichment)	TCGA AML -log10 P-value (Spearman)	TCGA AML -log10 adj. P-value (Spearman)	TCGA AML -log10 P-value (enrichment)	TCGA AML -log10 adj. P-value (enrichment)
VALK AML CLUSTER 12-MsigDB c2	Hemap clusters corresponding to TCGA cluster 1	0.4	60.1	7.27175	52.8283	93.6198	86.348	10.3	4.3158	14.699	8.71477
ROSS AML WITH PML RARA FUSION-MsigDB c2	Hemap clusters corresponding to TCGA cluster 1	0.4	60.9	7.27175	53.6283	75.7696	68.4978	10.3	4.3158	14.699	8.71477
XU RESPONSE TO TRETINOIN DN-MsigDB c2	Hemap clusters corresponding to TCGA cluster 1	0.32	39.5	7.27175	32.2283	45.4202	38.1485	5.8	0	5.95861	0
CASORELLI ACUTE PROMYELOCYTIC LEUKEMIA UP-MsigDB c2	Hemap clusters corresponding to TCGA cluster 1	0.32	39.3	7.27175	32.0283	41.7959	34.5241	7.8	1.8158	6.50864	0.524439
ATF6 ALPHA ACTIVATES CHAPERONES-PWCOMMONS	Hemap clusters corresponding to TCGA cluster 1	0.32	39.8	7.27175	32.5283	41.3665	34.0948	9.1	3.1158	12.1249	6.14074
ER GOLGI INTERMEDIATE COMPARTMENT-MsigDB c5	Hemap clusters corresponding to TCGA cluster 1	0.28	30.3	7.27175	23.0283	36.8539	29.5821	7.9	1.9158	6.42022	0.436017
ACTIVATION OF CHAPERONES BY ATF6 ALPHA-REACTOME MsigDB c2	Hemap clusters corresponding to TCGA cluster 1	0.31	36.5	7.27175	29.2283	36.2366	28.9648	8.7	2.7158	12.3098	6.3256
PROTEIN AMINO ACID O LINKED GLYCOSYLATION-MsigDB c5	Hemap clusters corresponding to TCGA cluster 1	0.29	32.7	7.27175	25.4283	34.5528	27.2811	7.7	1.7158	7.63827	1.65407
UNFOLDED PROTEIN RESPONSE UPR-PWCOMMONS	Hemap clusters corresponding to TCGA cluster 1	0.28	31.1	7.27175	23.8283	34.3098	27.0381	8	2.0158	8.19382	2.20962
QI PLASMACYTOMA DN-MsigDB c2	Hemap clusters corresponding to TCGA cluster 1	0.32	38.3	7.27175	31.0283	34.2924	27.0207	8.2	2.2158	7.50864	1.52444
ACTIVATION OF CHAPERONE GENES BY ATF6 ALPHA-REACTOME MsigDB c2	Hemap clusters corresponding to TCGA cluster 1	0.31	37.1	7.27175	29.8283	34.0362	26.7645	8.9	2.9158	12.0655	6.0813
GSE29618 PRE VS DAY7 POST TIV FLU VACCINE MONOCYTE DN-MsigDB c7	Hemap clusters corresponding to TCGA cluster 1	0.31	37.8	7.27175	30.5283	33.5229	26.2511	3.9	0	3.60206	0
NIELSEN MALIGNAT FIBROUS HISTIOCYTOMA DN-MsigDB c2	Hemap clusters corresponding to TCGA cluster 1	0.31	36	7.27175	28.7283	32.7212	25.4495	8	2.0158	10.7212	4.73705
CALNEXIN CALRETICULIN CYCLE-REACTOME MsigDB c2	Hemap clusters corresponding to TCGA cluster 1	0.27	27.8	7.27175	20.5283	31.1871	23.9153	8.5	2.5158	8.88606	2.90186
CALNEXIN CALRETICULIN CYCLE-PWCOMMONS	Hemap clusters corresponding to TCGA cluster 1	0.27	27.8	7.27175	20.5283	31.1871	23.9153	8.5	2.5158	8.88606	2.90186
UNFOLDED PROTEIN RESPONSE-REACTOME MsigDB c2	Hemap clusters corresponding to TCGA cluster 1	0.28	29.9	7.27175	22.6283	31.1308	23.859	7.8	1.8158	7.58503	1.60083
CROSSLINKING OF COLLAGEN FIBRILS-PWCOMMONS	Hemap clusters corresponding to TCGA cluster 1	0.3	35.1	7.27175	27.8283	29.585	22.3133	5.5	0	2.72125	0
N GLYCAN TRIMMING IN THE ER AND CALNEXIN CALRETICULIN CYCLE-REACTOME MsigDB c2	Hemap clusters corresponding to TCGA cluster 1	0.27	27.3	7.27175	20.0283	29.4815	22.2097	8.7	2.7158	8.82391	2.83971
N GLYCAN TRIMMING IN THE ER AND CALNEXIN CALRETICULIN CYCLE-PWCOMMONS	Hemap clusters corresponding to TCGA cluster 1	0.27	27.3	7.27175	20.0283	29.4815	22.2097	8.7	2.7158	8.82391	2.83971
GLYCOSAMINOGLYCAN BIOSYNTHESIS HEPARAN SULFATE-KEGG MsigDB c2	Hemap clusters corresponding to TCGA cluster 1	0.27	27.4	7.27175	20.1283	29.2924	22.0207	6.8	0.815801	6.82391	0.83971
TCGATGG MIR 213-MsigDB c3	Hemap clusters corresponding to TCGA cluster 1	0.27	28.6	7.27175	21.3283	29.041	21.7692	7.6	1.6158	4.46852	0
CHONDROITIN HEPARAN SULFATE BIOSYNTHESIS-RECON1	Hemap clusters corresponding to TCGA cluster 1	0.27	28.6	7.27175	21.3283	28.4437	21.1719	6.8	0.815801	6.76955	0.785352
DIABETES PATHWAYS-REACTOME MsigDB c2	Hemap clusters corresponding to TCGA cluster 1	0.27	27.9	7.27175	20.6283	28	20.7283	7.7	1.7158	6.88606	0.901858
ARAP PATHWAY-BIOCARTA MsigDB c2	Hemap clusters corresponding to TCGA cluster 1	0.27	28.7	7.27175	21.4283	27.1739	19.9022	5	0	2.45593	0
WONG IFNA2 RESISTANCE UP-MsigDB c2	Hemap clusters corresponding to TCGA cluster 1	0.31	36.5	7.27175	29.2283	26.8539	19.5821	6	0.0158009	3.72125	0
CHENG TAF7L TARGETS-MsigDB c2	Hemap clusters corresponding to TCGA cluster 1	0.27	28.1	7.27175	20.8283	26.3468	19.075	4.8	0	2.55284	0
ACTIVATION OF CHAPERONE GENES BY XBP1S-REACTOME MsigDB c2	Hemap clusters corresponding to TCGA cluster 1	0.25	24.2	7.27175	16.9283	25.8239	18.5522	6	0.0158009	3.79588	0
XBP1 S ACTIVATES CHAPERONE GENES-PWCOMMONS	Hemap clusters corresponding to TCGA cluster 1	0.25	24.8	7.27175	17.5283	25.6576	18.3858	6.7	0.715801	4.02687	0
GUENTHER GROWTH SPHERICAL VS ADHERENT UP-MsigDB c2	Hemap clusters corresponding to TCGA cluster 1	0.29	32.1	7.27175	24.8283	25.1192	17.8474	8.3	2.3158	7.284	1.2998
IRE1ALPHA ACTIVATES CHAPERONES-PWCOMMONS	Hemap clusters corresponding to TCGA cluster 1	0.25	25.1	7.27175	17.8283	25.0269	17.7551	6.9	0.915801	5.16749	0
OKAWA NEUROBLASTOMA 1P36 31 DELETION-MsigDB c2	Hemap clusters corresponding to TCGA cluster 1	0.3	33.6	7.27175	26.3283	25.0132	17.7415	5.7	0	5.13668	0
COPI MEDIATED TRANSPORT-PWCOMMONS	Hemap clusters corresponding to TCGA cluster 1	0.27	28.1	7.27175	20.8283	24.7959	17.5241	2.5	0	2.24413	0
GOLGI TO ER RETROGRADE TRANSPORT-PWCOMMONS	Hemap clusters corresponding to TCGA cluster 1	0.27	28.1	7.27175	20.8283	24.7959	17.5241	2.5	0	2.24413	0
ENDOPLASMIC RETICULUM LUMEN-MsigDB c5	Hemap clusters corresponding to TCGA cluster 1	0.24	23.1	7.27175	15.8283	24.7447	17.473	9.1	3.1158	11.1549	5.1707
COPI MEDIATED TRANSPORT-REACTOME MsigDB c2	Hemap clusters corresponding to TCGA cluster 1	0.26	26.6	7.27175	19.3283	24.5376	17.2659	2.9	0	3.284	0
WANG CLASSIC ADIPOGENIC TARGETS OF PPARG-MsigDB c2	Hemap clusters corresponding to TCGA cluster 1	0.29	33.4	7.27175	26.1283	24.4202	17.1485	7.1	1.1158	7	1.0158
REGULATION OF INSULIN LIKE GROWTH FACTOR IGF ACTIVITY BY INSULIN LIKE GROWTH FACTOR BINDING PROTEINS IGFBPS-REACTOME MsigDB c2	Hemap clusters corresponding to TCGA cluster 1	0.3	34.2	7.27175	26.9283	24.0223	16.7505	7.4	1.4158	5.95861	0
YAMAZAKI TCEB3 TARGETS UP-MsigDB c2	Hemap clusters corresponding to TCGA cluster 1	0.26	26.9	7.27175	19.6283	23.4685	16.1968	4	0	3.05552	0
MANTOVANI NFKB TARGETS DN-MsigDB c2	Hemap clusters corresponding to TCGA cluster 1	0.29	31.8	7.27175	24.5283	22.7696	15.4978	7.2	1.2158	10.1135	4.12931
IRS ACTIVATION-PWCOMMONS	Hemap clusters corresponding to TCGA cluster 1	0.26	26.2	7.27175	18.9283	22.4202	15.1485	7	1.0158	6.95861	0.974408
CUI GLUCOSE DEPRIVATION-MsigDB c2	Hemap clusters corresponding to TCGA cluster 1	0.24	22.9	7.27175	15.6283	22.3279	15.0562	5.8	0	4.14267	0
LI ADIPOGENESIS BY ACTIVATED PPARG-MsigDB c2	Hemap clusters corresponding to TCGA cluster 1	0.27	28.3	7.27175	21.0283	22.1192	14.8474	7.3	1.3158	6.67778	0.693582
MISHRA CARCINOMA ASSOCIATED FIBROBLAST DN-MsigDB c2	Hemap clusters corresponding to TCGA cluster 1	0.28	30.5	7.27175	23.2283	21.4949	14.2231	6.8	0.815801	3.13668	0
GLYCOSAMINOGLYCAN METABOLISM-REACTOME MsigDB c2	Hemap clusters corresponding to TCGA cluster 1	0.27	28.5	7.27175	21.2283	21.301	14.0293	5.7	0	4.65758	0
CHR14Q23-MsigDB c1	Hemap clusters corresponding to TCGA cluster 1	0.23	20.6	7.27175	13.3283	21.1487	13.877	6.2	0.215801	4.02687	0
COPII COAT PROTEIN 2 MEDIATED VESICLE TRANSPORT-PWCOMMONS	Hemap clusters corresponding to TCGA cluster 1	0.25	23.9	7.27175	16.6283	20.4202	13.1485	2.9	0	4.23657	0
ER TO GOLGI TRANSPORT-PWCOMMONS	Hemap clusters corresponding to TCGA cluster 1	0.25	23.9	7.27175	16.6283	20.4202	13.1485	2.9	0	4.23657	0
GLYCOSAMINOGLYCAN-PWCOMMONS	Hemap clusters corresponding to TCGA cluster 1	0.24	21.9	7.27175	14.6283	19.2757	12.004	5.6	0	5.39794	0
NABA BASEMENT MEMBRANES-MsigDB c2	Hemap clusters corresponding to TCGA cluster 1	0.21	17.6	7.27175	10.3283	18.9208	11.6491	5.3	0	4.92082	0
ONDER CDH1 TARGETS 1 UP-MsigDB c2	Hemap clusters corresponding to TCGA cluster 1	0.24	22.7	7.27175	15.4283	18.8239	11.5522	5.1	0	3.65758	0
DEFECTIVE B3GAT3 CAUSES JDSSDHD-PWCOMMONS	Hemap clusters corresponding to TCGA cluster 1	0.24	22.8	7.27175	15.5283	18.3188	11.047	5.7	0	4.26761	0
DEFECTIVE B4GALT1 CAUSES B4GALT1 CDG CDG 2D-PWCOMMONS	Hemap clusters corresponding to TCGA cluster 1	0.24	22.8	7.27175	15.5283	18.3188	11.047	5.7	0	4.26761	0
DEFECTIVE B4GALT7 CAUSES EDS PROGEROID TYPE-PWCOMMONS	Hemap clusters corresponding to TCGA cluster 1	0.24	22.8	7.27175	15.5283	18.3188	11.047	5.7	0	4.26761	0
DEFECTIVE CHST14 CAUSES EDS MUSCULOCONTRACTURAL TYPE-PWCOMMONS	Hemap clusters corresponding to TCGA cluster 1	0.24	22.8	7.27175	15.5283	18.3188	11.047	5.7	0	4.26761	0
DEFECTIVE CHST3 CAUSES SEDCJD-PWCOMMONS	Hemap clusters corresponding to TCGA cluster 1	0.24	22.8	7.27175	15.5283	18.3188	11.047	5.7	0	4.26761	0
DEFECTIVE CHST6 CAUSES MCDC1-PWCOMMONS	Hemap clusters corresponding to TCGA cluster 1	0.24	22.8	7.27175	15.5283	18.3188	11.047	5.7	0	4.26761	0
DEFECTIVE CHSY1 CAUSES TPBS-PWCOMMONS	Hemap clusters corresponding to TCGA cluster 1	0.24	22.8	7.27175	15.5283	18.3188	11.047	5.7	0	4.26761	0
DEFECTIVE EXT1 CAUSES EXOSTOSES 1 TRPS2 AND CHDS-PWCOMMONS	Hemap clusters corresponding to TCGA cluster 1	0.24	22.8	7.27175	15.5283	18.3188	11.047	5.7	0	4.26761	0
DEFECTIVE EXT2 CAUSES EXOSTOSES 2-PWCOMMONS	Hemap clusters corresponding to TCGA cluster 1	0.24	22.8	7.27175	15.5283	18.3188	11.047	5.7	0	4.26761	0
DEFECTIVE PAPSS2 CAUSES SEMD PA-PWCOMMONS	Hemap clusters corresponding to TCGA cluster 1	0.24	22.8	7.27175	15.5283	18.3188	11.047	5.7	0	4.26761	0
DEFECTIVE SLC26A2 CAUSES CHONDRODYSPLASIAS-PWCOMMONS	Hemap clusters corresponding to TCGA cluster 1	0.24	22.8	7.27175	15.5283	18.3188	11.047	5.7	0	4.26761	0
DISEASES ASSOCIATED WITH GLYCOSAMINOGLYCAN METABOLISM-PWCOMMONS	Hemap clusters corresponding to TCGA cluster 1	0.24	22.8	7.27175	15.5283	18.3188	11.047	5.7	0	4.26761	0
DISEASES OF GLYCOSYLATION-PWCOMMONS	Hemap clusters corresponding to TCGA cluster 1	0.24	22.8	7.27175	15.5283	18.3188	11.047	5.7	0	4.26761	0
GLYCOSAMINOGLYCAN METABOLISM-PWCOMMONS	Hemap clusters corresponding to TCGA cluster 1	0.24	22.8	7.27175	15.5283	18.3188	11.047	5.7	0	4.26761	0
MPS I HURLER SYNDROME-PWCOMMONS	Hemap clusters corresponding to TCGA cluster 1	0.24	22.8	7.27175	15.5283	18.3188	11.047	5.7	0	4.26761	0
MPS II HUNTER SYNDROME-PWCOMMONS	Hemap clusters corresponding to TCGA cluster 1	0.24	22.8	7.27175	15.5283	18.3188	11.047	5.7	0	4.26761	0
MPS IIIA SANFILIPPO SYNDROME A-PWCOMMONS	Hemap clusters corresponding to TCGA cluster 1	0.24	22.8	7.27175	15.5283	18.3188	11.047	5.7	0	4.26761	0
MPS IIIB SANFILIPPO SYNDROME B-PWCOMMONS	Hemap clusters corresponding to TCGA cluster 1	0.24	22.8	7.27175	15.5283	18.3188	11.047	5.7	0	4.26761	0
MPS IIIC SANFILIPPO SYNDROME C-PWCOMMONS	Hemap clusters corresponding to TCGA cluster 1	0.24	22.8	7.27175	15.5283	18.3188	11.047	5.7	0	4.26761	0
MPS IIID SANFILIPPO SYNDROME D-PWCOMMONS	Hemap clusters corresponding to TCGA cluster 1	0.24	22.8	7.27175	15.5283	18.3188	11.047	5.7	0	4.26761	0
MPS IV MORQUIO SYNDROME A-PWCOMMONS	Hemap clusters corresponding to TCGA cluster 1	0.24	22.8	7.27175	15.5283	18.3188	11.047	5.7	0	4.26761	0
MPS IV MORQUIO SYNDROME B-PWCOMMONS	Hemap clusters corresponding to TCGA cluster 1	0.24	22.8	7.27175	15.5283	18.3188	11.047	5.7	0	4.26761	0
MPS IX NATOWICZ SYNDROME-PWCOMMONS	Hemap clusters corresponding to TCGA cluster 1	0.24	22.8	7.27175	15.5283	18.3188	11.047	5.7	0	4.26761	0
MPS VI MAROTEAUX LAMY SYNDROME-PWCOMMONS	Hemap clusters corresponding to TCGA cluster 1	0.24	22.8	7.27175	15.5283	18.3188	11.047	5.7	0	4.26761	0
MPS VII SLY SYNDROME-PWCOMMONS	Hemap clusters corresponding to TCGA cluster 1	0.24	22.8	7.27175	15.5283	18.3188	11.047	5.7	0	4.26761	0
MUCOPOLYSACCHARIDOSES-PWCOMMONS	Hemap clusters corresponding to TCGA cluster 1	0.24	22.8	7.27175	15.5283	18.3188	11.047	5.7	0	4.26761	0
PELLICCIOTTA HDAC IN ANTIGEN PRESENTATION UP-MsigDB c2	Hemap clusters corresponding to TCGA cluster 1	0.22	18.3	7.27175	11.0283	17.9586	10.6869	4.9	0	2.85387	0
NIKOLSKY BREAST CANCER 15Q26 AMPLICON-MsigDB c2	Hemap clusters corresponding to TCGA cluster 1	0.25	23.6	7.27175	16.3283	17.6198	10.348	5.9	0	3.33724	0
CHRXQ13-MsigDB c1	Hemap clusters corresponding to TCGA cluster 1	0.24	22.3	7.27175	15.0283	17.4437	10.1719	3.1	0	3.46852	0
BRUINS UVC RESPONSE MIDDLE-MsigDB c2	Hemap clusters corresponding to TCGA cluster 1	0.23	19.9	7.27175	12.6283	17.3188	10.047	5.2	0	2.56864	0
NEUTRAL AMINO ACID TRANSMEMBRANE TRANSPORTER ACTIVITY-MsigDB c5	Hemap clusters corresponding to TCGA cluster 1	0.24	22.1	7.27175	14.8283	17.2366	9.96482	7.2	1.2158	3.88606	0
ENDOPLASMIC RETICULUM-MsigDB c5	Hemap clusters corresponding to TCGA cluster 1	0.24	21.6	7.27175	14.3283	17.1079	9.83616	4.3	0	3.60206	0
PI3K CASCADE-REACTOME MsigDB c2	Hemap clusters corresponding to TCGA cluster 1	0.27	27.3	7.27175	20.0283	17	9.72825	5.4	0	2.60206	0
REGULATION OF IGF ACTIVITY BY IGFBP-PWCOMMONS	Hemap clusters corresponding to TCGA cluster 1	0.25	24	7.27175	16.7283	16.6383	9.36652	4.7	0	3.09151	0
GLYCOSAMINOGLYCAN BIOSYNTHESIS CHONDROITIN SULFATE-KEGG MsigDB c2	Hemap clusters corresponding to TCGA cluster 1	0.21	17	7.27175	9.72825	16.5229	9.25113	5.4	0	4.95861	0
ER TO GOLGI VESICLE MEDIATED TRANSPORT-MsigDB c5	Hemap clusters corresponding to TCGA cluster 1	0.21	18.1	7.27175	10.8283	15.8539	8.58212	2.4	0	3.58503	0
GRUETZMANN PANCREATIC CANCER DN-MsigDB c2	Hemap clusters corresponding to TCGA cluster 1	0.18	13.3	7.27175	6.02825	15.8539	8.58212	4.6	0	4.42022	0
PLATELETAPP PATHWAY-BIOCARTA MsigDB c2	Hemap clusters corresponding to TCGA cluster 1	0.23	21	7.27175	13.7283	15.7959	8.52413	7.5	1.5158	6.49485	0.510651
CHONDROITIN SULFATE DERMATAN SULFATE METABOLISM-REACTOME MsigDB c2	Hemap clusters corresponding to TCGA cluster 1	0.22	18.6	7.27175	11.3283	15.6021	8.33031	4.6	0	5.52288	0
MICROTUBULE POLYMERIZATION OR DEPOLYMERIZATION-MsigDB c5	Hemap clusters corresponding to TCGA cluster 1	0.27	29.1	7.27175	21.8283	15.585	8.31328	6.2	0.215801	2.95861	0
NEUTRAL AMINO ACID TRANSPORT-MsigDB c5	Hemap clusters corresponding to TCGA cluster 1	0.26	27.2	7.27175	19.9283	15.585	8.31328	8.7	2.7158	6.82391	0.83971
WHITE NEUROBLASTOMA WITH 1P36 3 DELETION-MsigDB c2	Hemap clusters corresponding to TCGA cluster 1	0.26	27.1	7.27175	19.8283	15.4815	8.20974	4.9	0	2.45593	0
CHOLESTEROL BIOSYNTHESIS I-PWCOMMONS	Hemap clusters corresponding to TCGA cluster 1	0.24	22.1	7.27175	14.8283	14.3872	7.11547	4	0	2.23657	0
CHOLESTEROL BIOSYNTHESIS II VIA 24 25 DIHYDROLANOSTEROL-PWCOMMONS	Hemap clusters corresponding to TCGA cluster 1	0.24	22.1	7.27175	14.8283	14.3872	7.11547	4	0	2.23657	0
CHOLESTEROL BIOSYNTHESIS III VIA DESMOSTEROL-PWCOMMONS	Hemap clusters corresponding to TCGA cluster 1	0.24	22.1	7.27175	14.8283	14.3872	7.11547	4	0	2.23657	0
MORF PRKACA-MsigDB c4	Hemap clusters corresponding to TCGA cluster 1	0.25	23.5	7.27175	16.2283	14.2518	6.98006	2.7	0	2.12494	0
EXTRACELLULAR MATRIX ORGANIZATION-REACTOME MsigDB c2	Hemap clusters corresponding to TCGA cluster 1	0.21	18.2	7.27175	10.9283	14.2218	6.9501	6.1	0.115801	5.92082	0
PROTEIN EXPORT-KEGG MsigDB c2	Hemap clusters corresponding to TCGA cluster 1	0.17	12.1	7.27175	4.82825	14.1612	6.8894	3.3	0	4.02687	0
ANTIGEN PRESENTATION FOLDING ASSEMBLY AND PEPTIDE LOADING OF CLASS I MHC-REACTOME MsigDB c2	Hemap clusters corresponding to TCGA cluster 1	0.23	21.2	7.27175	13.9283	14.1427	6.87092	4.8	0	4.26761	0
TRANSFERASE ACTIVITY TRANSFERRING HEXOSYL GROUPS-MsigDB c5	Hemap clusters corresponding to TCGA cluster 1	0.18	12.7	7.27175	5.42825	14.1308	6.85902	5.8	0	2.79588	0
INSULIN RECEPTOR SIGNALLING CASCADE-REACTOME MsigDB c2	Hemap clusters corresponding to TCGA cluster 1	0.22	19.8	7.27175	12.5283	14.0969	6.82516	3.7	0	2.55284	0
SIGNALING BY NOTCH3-PWCOMMONS	Hemap clusters corresponding to TCGA cluster 1	0.26	26.8	7.27175	19.5283	14.0757	6.80397	5	0	5.39794	0
GSE26928 CENTR MEMORY VS CXCR5 POS CD4 TCELL UP-MsigDB c7	Hemap clusters corresponding to TCGA cluster 1	0.21	17.8	7.27175	10.5283	13.8861	6.61431	6.9	0.915801	6.65758	0.673378
NEGATIVE REGULATION OF ANGIOGENESIS-MsigDB c5	Hemap clusters corresponding to TCGA cluster 1	0.26	26.3	7.27175	19.0283	13.8539	6.58212	8.1	2.1158	9.65758	3.67338
GLYCOPROTEIN METABOLIC PROCESS-MsigDB c5	Hemap clusters corresponding to TCGA cluster 1	0.18	12.7	7.27175	5.42825	13.8539	6.58212	5.3	0	6.49485	0.510651
VITCB PATHWAY-BIOCARTA MsigDB c2	Hemap clusters corresponding to TCGA cluster 1	0.23	20.9	7.27175	13.6283	13.7959	6.52413	7.6	1.6158	6.67778	0.693582
V ATF6 01-MsigDB c3	Hemap clusters corresponding to TCGA cluster 1	0.2	16.4	7.27175	9.12825	13.7959	6.52413	2.6	0	2.63827	0
AGARWAL AKT PATHWAY TARGETS-MsigDB c2	Hemap clusters corresponding to TCGA cluster 1	0.25	23.5	7.27175	16.2283	13.7696	6.4978	6.9	0.915801	5.39794	0
ENDOCHONDRAL OSSIFICATION HOMO SAPIENS-WIKIPW	Hemap clusters corresponding to TCGA cluster 1	0.26	27.1	7.27175	19.8283	13.7212	6.4495	6.9	0.915801	4.40894	0
MORI PLASMA CELL UP-MsigDB c2	Hemap clusters corresponding to TCGA cluster 1	0.19	13.9	7.27175	6.62825	13.6383	6.36652	5.6	0	3.69897	0
GOUYER TATI TARGETS UP-MsigDB c2	Hemap clusters corresponding to TCGA cluster 1	0.24	22.9	7.27175	15.6283	13.6198	6.34804	5.6	0	4.67778	0
SIGNALING BY NOTCH3-REACTOME MsigDB c2	Hemap clusters corresponding to TCGA cluster 1	0.26	26.5	7.27175	19.2283	13.585	6.31328	4.5	0	3.24413	0
OLIGOSACCHARYL TRANSFERASE COMPLEX-MsigDB c5	Hemap clusters corresponding to TCGA cluster 1	0.2	16.2	7.27175	8.92825	13.585	6.31328	7.5	1.5158	6.42022	0.436017
NUCLEAR ENVELOPE ENDOPLASMIC RETICULUM NETWORK-MsigDB c5	Hemap clusters corresponding to TCGA cluster 1	0.2	15.3	7.27175	8.02825	13.585	6.31328	4.3	0	4.65758	0
NIKOLSKY BREAST CANCER 19Q13 4 AMPLICON-MsigDB c2	Hemap clusters corresponding to TCGA cluster 1	0.22	18.5	7.27175	11.2283	13.4318	6.16005	3.5	0	2.34679	0
PACHER TARGETS OF IGF1 AND IGF2 UP-MsigDB c2	Hemap clusters corresponding to TCGA cluster 1	0.22	18.8	7.27175	11.5283	13.2924	6.02068	7.7	1.7158	5.95861	0
ISOMERASE ACTIVITY-MsigDB c5	Hemap clusters corresponding to TCGA cluster 1	0.23	21.2	7.27175	13.9283	13.0862	5.81444	6.4	0.415801	2.79588	0
UNFOLDED PROTEIN RESPONSE-MsigDB HALLMARKS	Hemap clusters corresponding to TCGA cluster 1	0.21	17	7.27175	9.72825	13.0809	5.80917	3.8	0	2.92082	0
OUYANG PROSTATE CANCER MARKERS-MsigDB c2	Hemap clusters corresponding to TCGA cluster 1	0.26	26	7.27175	18.7283	13.0757	5.80397	4.1	0	4.39794	0
ASPARAGINE N LINKED GLYCOSYLATION-REACTOME MsigDB c2	Hemap clusters corresponding to TCGA cluster 1	0.19	14.5	7.27175	7.22825	13.0177	5.74598	6.6	0.615801	5.61979	0
ENDOPLASMIC RETICULUM PART-MsigDB c5	Hemap clusters corresponding to TCGA cluster 1	0.19	15	7.27175	7.72825	12.8239	5.55216	5.9	0	6.3098	0.325605
NEPHRIN INTERACTIONS-REACTOME MsigDB c2	Hemap clusters corresponding to TCGA cluster 1	0.19	14.4	7.27175	7.12825	12.8239	5.55216	3.4	0	3.40894	0
GSE1460 CD4 THYMOCYTE VS THYMIC STROMAL CELL DN-MsigDB c7	Hemap clusters corresponding to TCGA cluster 1	0.21	16.8	7.27175	9.52825	12.7959	5.52413	3	0	2.22915	0
CREIGHTON ENDOCRINE THERAPY RESISTANCE 2-MsigDB c2	Hemap clusters corresponding to TCGA cluster 1	0.2	15.3	7.27175	8.02825	12.5229	5.25113	3	0	3.08092	0
LAMININ INTERACTIONS-PWCOMMONS	Hemap clusters corresponding to TCGA cluster 1	0.24	21.9	7.27175	14.6283	12.2596	4.98789	4.4	0	2.56864	0
INTRAMOLECULAR OXIDOREDUCTASE ACTIVITY-MsigDB c5	Hemap clusters corresponding to TCGA cluster 1	0.22	19.4	7.27175	12.1283	12.2291	4.9574	6.4	0.415801	5.74473	0
YGCANTGCR UNKNOWN-MsigDB c3	Hemap clusters corresponding to TCGA cluster 1	0.21	16.9	7.27175	9.62825	12.1938	4.92207	2.9	0	2.21467	0
OUELLET CULTURED OVARIAN CANCER INVASIVE VS LMP DN-MsigDB c2	Hemap clusters corresponding to TCGA cluster 1	0.23	20.2	7.27175	12.9283	12.1135	4.84176	5	0	4.45593	0
ASPARAGINE N LINKED GLYCOSYLATION-PWCOMMONS	Hemap clusters corresponding to TCGA cluster 1	0.2	16	7.27175	8.72825	12.1024	4.83062	6.7	0.715801	5.76955	0
TRANSFERASE ACTIVITY TRANSFERRING GLYCOSYL GROUPS-MsigDB c5	Hemap clusters corresponding to TCGA cluster 1	0.2	15.7	7.27175	8.42825	12.0655	4.79375	6.4	0.415801	4.67778	0
YAO TEMPORAL RESPONSE TO PROGESTERONE CLUSTER 10-MsigDB c2	Hemap clusters corresponding to TCGA cluster 1	0.17	12	7.27175	4.72825	12.0655	4.79375	2.1	0	2.45593	0
RUAN RESPONSE TO TNF DN-MsigDB c2	Hemap clusters corresponding to TCGA cluster 1	0.23	21.2	7.27175	13.9283	12.0044	4.73262	4.5	0	5.16749	0
CHONDROITIN SULFATE DERMATAN SULFATE METABOLISM-PWCOMMONS	Hemap clusters corresponding to TCGA cluster 1	0.2	15.2	7.27175	7.92825	12.0044	4.73262	4.4	0	3.284	0
NEPHRIN INTERACTIONS-PWCOMMONS	Hemap clusters corresponding to TCGA cluster 1	0.19	14	7.27175	6.72825	11.9208	4.64907	3.2	0	2.36653	0
PHOSPHATE TRANSMEMBRANE TRANSPORTER ACTIVITY-MsigDB c5	Hemap clusters corresponding to TCGA cluster 1	0.19	14.4	7.27175	7.12825	11.8861	4.61431	5.8	0	2.72125	0
MSC2ADIPOCYTE DIFFERENTIATION DAY 21-NORMAL CELL TF	Hemap clusters corresponding to TCGA cluster 1	0.23	20	7.27175	12.7283	11.7959	4.52413	3.6	0	2.24413	0
MURAKAMI UV RESPONSE 6HR UP-MsigDB c2	Hemap clusters corresponding to TCGA cluster 1	0.19	15	7.27175	7.72825	11.7696	4.4978	4.9	0	2.95861	0
PAL PRMT5 TARGETS DN-MsigDB c2	Hemap clusters corresponding to TCGA cluster 1	0.22	18.4	7.27175	11.1283	11.7447	4.47298	8.4	2.4158	6.10237	0.118174
TIEN INTESTINE PROBIOTICS 24HR DN-MsigDB c2	Hemap clusters corresponding to TCGA cluster 1	0.2	15.4	7.27175	8.12825	11.6778	4.40603	3.1	0	2.55284	0
GLYCOPROTEIN BIOSYNTHETIC PROCESS-MsigDB c5	Hemap clusters corresponding to TCGA cluster 1	0.18	12.6	7.27175	5.32825	11.6778	4.40603	6.5	0.515801	2.22915	0
NIKOLSKY BREAST CANCER 11Q12 Q14 AMPLICON-MsigDB c2	Hemap clusters corresponding to TCGA cluster 1	0.22	19.8	7.27175	12.5283	11.5528	4.28109	4.1	0	4.0655	0
NGO MALIGNANT GLIOMA 1P LOH-MsigDB c2	Hemap clusters corresponding to TCGA cluster 1	0.19	14.1	7.27175	6.82825	11.4089	4.13719	2.9	0	2.08619	0
INACTIVATION RECOVERY AND REGULATION OF THE PHOTOTRANSDUCTION CASCADE-PWCOMMONS	Hemap clusters corresponding to TCGA cluster 1	0.21	17.9	7.27175	10.6283	11.3565	4.0848	4.4	0	2.60206	0
THE PHOTOTRANSDUCTION CASCADE-PWCOMMONS	Hemap clusters corresponding to TCGA cluster 1	0.21	17.9	7.27175	10.6283	11.3565	4.0848	5.3	0	2.09151	0
DEGRADATION OF THE EXTRACELLULAR MATRIX-REACTOME MsigDB c2	Hemap clusters corresponding to TCGA cluster 1	0.23	20.3	7.27175	13.0283	11.3468	4.07504	4.7	0	2.67778	0
UNFOLDED PROTEIN RESPONSE-MsigDB c5	Hemap clusters corresponding to TCGA cluster 1	0.16	10.9	7.27175	3.62825	11.1739	3.90218	3.8	0	3.13668	0
JI CARCINOGENESIS BY KRAS AND STK11 DN-MsigDB c2	Hemap clusters corresponding to TCGA cluster 1	0.22	19	7.27175	11.7283	11.1427	3.87092	4.5	0	4.08092	0
GARCIA TARGETS OF FLI1 AND DAX1 UP-MsigDB c2	Hemap clusters corresponding to TCGA cluster 1	0.24	22.4	7.27175	15.1283	10.7447	3.47298	3.7	0	2.21467	0
LUI THYROID CANCER PAX8 PPARG UP-MsigDB c2	Hemap clusters corresponding to TCGA cluster 1	0.24	21.9	7.27175	14.6283	10.7212	3.4495	3.4	0	2.5376	0
CELL JUNCTION ORGANIZATION-REACTOME MsigDB c2	Hemap clusters corresponding to TCGA cluster 1	0.19	14.7	7.27175	7.42825	10.6198	3.34804	5.1	0	3.24413	0
POST TRANSLATIONAL PROTEIN MODIFICATION-PWCOMMONS	Hemap clusters corresponding to TCGA cluster 1	0.21	17.1	7.27175	9.82825	10.5229	3.25113	9.1	3.1158	10.0706	4.08638
YAGUE PRETUMOR DRUG RESISTANCE DN-MsigDB c2	Hemap clusters corresponding to TCGA cluster 1	0.2	15.9	7.27175	8.62825	10.4318	3.16005	2.8	0	2.5376	0
MORF JAK3-MsigDB c4	Hemap clusters corresponding to TCGA cluster 1	0.21	16.8	7.27175	9.52825	10.3768	3.105	2.8	0	2.36653	0
VALK AML CLUSTER 9-MsigDB c2	Hemap clusters corresponding to TCGA cluster 2	0.38	53.9	7.27175	46.6283	74.6576	67.3858	8.2	2.2158	6.31876	0.33456
KORKOLA EMBRYONAL CARCINOMA UP-MsigDB c2	Hemap clusters corresponding to TCGA cluster 2	0.35	46.2	7.27175	38.9283	52.6383	45.3665	4.2	0	7.38722	1.40302
KORKOLA TERATOMA UP-MsigDB c2	Hemap clusters corresponding to TCGA cluster 2	0.35	46.8	7.27175	39.5283	45.0757	37.804	5.9	0	4.00877	0
KORKOLA SEMINOMA UP-MsigDB c2	Hemap clusters corresponding to TCGA cluster 2	0.32	39.5	7.27175	32.2283	41.7959	34.5241	6.8	0.815801	7.67778	1.69358
DUNNE TARGETS OF AML1 MTG8 FUSION DN-MsigDB c2	Hemap clusters corresponding to TCGA cluster 2	0.33	42.4	7.27175	35.1283	41.5229	34.2511	8.3	2.3158	8.39794	2.41374
MULLIGHAN NPM1 SIGNATURE 3 DN-MsigDB c2	Hemap clusters corresponding to TCGA cluster 2	0.33	42.2	7.27175	34.9283	41.3565	34.0848	6	0.0158009	5.284	0
FIGUEROA AML METHYLATION CLUSTER 1 DN-MsigDB c2	Hemap clusters corresponding to TCGA cluster 2	0.28	31.4	7.27175	24.1283	36.8239	29.5522	7.4	1.4158	7.67778	1.69358
VERRECCHIA RESPONSE TO TGFB1 C1-MsigDB c2	Hemap clusters corresponding to TCGA cluster 2	0.31	37.8	7.27175	30.5283	36.301	29.0293	7.5	1.5158	7.38722	1.40302
YAGI AML WITH INV 16 TRANSLOCATION-MsigDB c2	Hemap clusters corresponding to TCGA cluster 2	0.32	38.8	7.27175	31.5283	35.5229	28.2511	5.3	0	4.95861	0
ROSS AML WITH CBFB MYH11 FUSION-MsigDB c2	Hemap clusters corresponding to TCGA cluster 2	0.35	47.7	7.27175	40.4283	34.8861	27.6143	10.1	4.1158	8.27572	2.29153
SMALL LIGAND GPCRS HOMO SAPIENS-WIKIPW	Hemap clusters corresponding to TCGA cluster 2	0.31	38.1	7.27175	30.8283	34.0315	26.7598	4.3	0	2.16749	0
KORKOLA CHORIOCARCINOMA UP-MsigDB c2	Hemap clusters corresponding to TCGA cluster 2	0.28	29.7	7.27175	22.4283	32.8539	25.5821	3.7	0	3.20761	0
VALK AML CLUSTER 11-MsigDB c2	Hemap clusters corresponding to TCGA cluster 2	0.32	38.4	7.27175	31.1283	32.7959	25.5241	8	2.0158	8.03621	2.05201
MULLIGHAN NPM1 MUTATED SIGNATURE 1 DN-MsigDB c2	Hemap clusters corresponding to TCGA cluster 2	0.32	38.9	7.27175	31.6283	31.4089	24.1372	4.8	0	3.56864	0
TONKS TARGETS OF RUNX1 RUNX1T1 FUSION SUSTAINDED IN ERYTHROCYTE UP-MsigDB c2	Hemap clusters corresponding to TCGA cluster 2	0.3	35.5	7.27175	28.2283	29.585	22.3133	7.6	1.6158	7.18046	1.19626
GHANDHI BYSTANDER IRRADIATION DN-MsigDB c2	Hemap clusters corresponding to TCGA cluster 2	0.32	39.9	7.27175	32.6283	28.4202	21.1485	3.7	0	2.95861	0
GSE360 HIGH DOSE B MALAYI VS M TUBERCULOSIS DC UP-MsigDB c7	Hemap clusters corresponding to TCGA cluster 2	0.28	30.1	7.27175	22.8283	27.5229	20.2511	2.4	0	2.39794	0
PATTERN RECOGNITION RECEPTOR ACTIVITY-MsigDB c5	Hemap clusters corresponding to TCGA cluster 2	0.27	28.8	7.27175	21.5283	26.0177	18.746	8.5	2.5158	9.04096	3.05676
MODULE 543-MsigDB c4	Hemap clusters corresponding to TCGA cluster 2	0.25	24.8	7.27175	17.5283	25.6576	18.3858	8.1	2.1158	7.00436	1.02017
NICOTINE ACTIVITY ON DOPAMINERGIC NEURONS HOMO SAPIENS-WIKIPW	Hemap clusters corresponding to TCGA cluster 2	0.29	32.3	7.27175	25.0283	23.6198	16.348	4.8	0	4.22185	0
SRF AND MIRS IN SMOOTH MUSCLE DIFFERENTIATION AND PROLIFERATION HOMO SAPIENS-WIKIPW	Hemap clusters corresponding to TCGA cluster 2	0.26	26.4	7.27175	19.1283	23.2441	15.9724	5.3	0	4.45593	0
GSE29618 BCELL VS MDC DN-MsigDB c7	Hemap clusters corresponding to TCGA cluster 2	0.22	19.2	7.27175	11.9283	22.5229	15.2511	6.1	0.115801	5.10791	0
ROSS ACUTE MYELOID LEUKEMIA CBF-MsigDB c2	Hemap clusters corresponding to TCGA cluster 2	0.27	27.4	7.27175	20.1283	21.9586	14.6869	5.9	0	6.20761	0.223409
ASTHMA-KEGG MsigDB c2	Hemap clusters corresponding to TCGA cluster 2	0.26	25.9	7.27175	18.6283	21.6576	14.3858	5.9	0	6.08092	0.0967228
VANDESLUIS COMMD1 TARGETS GROUP 4 DN-MsigDB c2	Hemap clusters corresponding to TCGA cluster 2	0.26	25.4	7.27175	18.1283	21.4559	14.1842	6.3	0.315801	5.37675	0
GSE17721 LPS VS CPG 12H BMDM DN-MsigDB c7	Hemap clusters corresponding to TCGA cluster 2	0.26	26.6	7.27175	19.3283	21.4089	14.1372	5.2	0	4.92082	0
ABBUD LIF SIGNALING 2 UP-MsigDB c2	Hemap clusters corresponding to TCGA cluster 2	0.29	31.7	7.27175	24.4283	20.9586	13.6869	5.2	0	2.58503	0
SMID BREAST CANCER RELAPSE IN PLEURA UP-MsigDB c2	Hemap clusters corresponding to TCGA cluster 2	0.26	26.5	7.27175	19.2283	20.9586	13.6869	4.8	0	3.06048	0
AKL HTLV1 INFECTION UP-MsigDB c2	Hemap clusters corresponding to TCGA cluster 2	0.26	26.2	7.27175	18.9283	20.9208	13.6491	4	0	3.01773	0
VERRECCHIA EARLY RESPONSE TO TGFB1-MsigDB c2	Hemap clusters corresponding to TCGA cluster 2	0.27	28.2	7.27175	20.9283	20.7696	13.4978	6.6	0.615801	4.95861	0
GSE17721 PAM3CSK4 VS CPG 24H BMDM DN-MsigDB c7	Hemap clusters corresponding to TCGA cluster 2	0.26	27.1	7.27175	19.8283	20.4202	13.1485	7.6	1.6158	8.19382	2.20962
GSE29618 BCELL VS MDC DAY7 FLU VACCINE DN-MsigDB c7	Hemap clusters corresponding to TCGA cluster 2	0.21	18.1	7.27175	10.8283	20.4089	13.1372	6.5	0.515801	5.50864	0
SIGNAL AMPLIFICATION-REACTOME MsigDB c2	Hemap clusters corresponding to TCGA cluster 2	0.25	23.4	7.27175	16.1283	20.2596	12.9879	5.5	0	3.13077	0
SIGNAL AMPLIFICATION-PWCOMMONS	Hemap clusters corresponding to TCGA cluster 2	0.25	23.4	7.27175	16.1283	20.2596	12.9879	5.5	0	3.13077	0
TRYPTOPHAN CATABOLISM-REACTOME MsigDB c2	Hemap clusters corresponding to TCGA cluster 2	0.24	22.1	7.27175	14.8283	20.1612	12.8894	5.4	0	2.79588	0
TRYPTOPHAN CATABOLISM-PWCOMMONS	Hemap clusters corresponding to TCGA cluster 2	0.24	22.1	7.27175	14.8283	20.1612	12.8894	5.4	0	2.79588	0
LENAOUR DENDRITIC CELL MATURATION DN-MsigDB c2	Hemap clusters corresponding to TCGA cluster 2	0.22	18.7	7.27175	11.4283	19.6383	12.3665	7	1.0158	6.92082	0.93662
DIAZ CHRONIC MEYLOGENOUS LEUKEMIA DN-MsigDB c2	Hemap clusters corresponding to TCGA cluster 2	0.24	23	7.27175	15.7283	19.585	12.3133	8.7	2.7158	7.74473	1.76053
G ALPHA S SIGNALLING EVENTS-PWCOMMONS	Hemap clusters corresponding to TCGA cluster 2	0.26	25.5	7.27175	18.2283	19.3279	12.0562	8.5	2.5158	10.3872	4.40302
CHEN LVAD SUPPORT OF FAILING HEART DN-MsigDB c2	Hemap clusters corresponding to TCGA cluster 2	0.24	21.8	7.27175	14.5283	19.2596	11.9879	7.5	1.5158	9.22185	3.23765
LUI THYROID CANCER CLUSTER 4-MsigDB c2	Hemap clusters corresponding to TCGA cluster 2	0.26	25.8	7.27175	18.5283	19.2366	11.9648	6.9	0.915801	6.08092	0.0967228
MODULE 14-MsigDB c4	Hemap clusters corresponding to TCGA cluster 2	0.27	28.1	7.27175	20.8283	19.2218	11.9501	5.1	0	4.00877	0
GSE29618 PDC VS MDC DAY7 FLU VACCINE DN-MsigDB c7	Hemap clusters corresponding to TCGA cluster 2	0.21	17.4	7.27175	10.1283	19.2218	11.9501	6.8	0.815801	5.82391	0
GSE17721 LPS VS PAM3CSK4 8H BMDM UP-MsigDB c7	Hemap clusters corresponding to TCGA cluster 2	0.26	25.6	7.27175	18.3283	18.9208	11.6491	6.6	0.615801	5.284	0
GSE29618 PDC VS MDC DN-MsigDB c7	Hemap clusters corresponding to TCGA cluster 2	0.21	17.4	7.27175	10.1283	18.8539	11.5821	6.7	0.715801	6.05552	0.0713182
CHR10P13-MsigDB c1	Hemap clusters corresponding to TCGA cluster 2	0.24	22.5	7.27175	15.2283	18.3188	11.047	4.2	0	5.00877	0
CHR12P13-MsigDB c1	Hemap clusters corresponding to TCGA cluster 2	0.23	20.2	7.27175	12.9283	18.0555	10.7838	7.9	1.9158	7.85387	1.86967
GASTRIN CREB SIGNALLING PATHWAY VIA PKC AND MAPK-REACTOME MsigDB c2	Hemap clusters corresponding to TCGA cluster 2	0.23	21.5	7.27175	14.2283	17.8861	10.6143	7.1	1.1158	7.00436	1.02017
G ALPHA S SIGNALLING EVENTS-REACTOME MsigDB c2	Hemap clusters corresponding to TCGA cluster 2	0.26	26.1	7.27175	18.8283	17.7696	10.4978	8.4	2.4158	10.3872	4.40302
GPCR DOWNSTREAM SIGNALING-REACTOME MsigDB c2	Hemap clusters corresponding to TCGA cluster 2	0.23	20.8	7.27175	13.5283	17.7696	10.4978	7.9	1.9158	4.65758	0
GSE3982 MAST CELL VS DC DN-MsigDB c7	Hemap clusters corresponding to TCGA cluster 2	0.23	20	7.27175	12.7283	17.7447	10.473	7.1	1.1158	6.52288	0.53868
NUCLEOTIDE LIKE PURINERGIC RECEPTORS-REACTOME MsigDB c2	Hemap clusters corresponding to TCGA cluster 2	0.24	22.8	7.27175	15.5283	17.7212	10.4495	6.4	0.415801	6.60206	0.617861
NUCLEOTIDE LIKE PURINERGIC RECEPTORS-PWCOMMONS	Hemap clusters corresponding to TCGA cluster 2	0.24	22.8	7.27175	15.5283	17.7212	10.4495	6.4	0.415801	6.60206	0.617861
GSE24634 TEFF VS TCONV DAY7 IN CULTURE DN-MsigDB c7	Hemap clusters corresponding to TCGA cluster 2	0.21	17.6	7.27175	10.3283	17.6021	10.3303	6.5	0.515801	6.284	0.299798
ANATOMICAL STRUCTURE FORMATION-MsigDB c5	Hemap clusters corresponding to TCGA cluster 2	0.24	21.9	7.27175	14.6283	17.3665	10.0948	4.5	0	3.16749	0
SANA TNF SIGNALING DN-MsigDB c2	Hemap clusters corresponding to TCGA cluster 2	0.26	26.2	7.27175	18.9283	17.2924	10.0207	5.5	0	4.45593	0
GNF2 PECAM1-MsigDB c4	Hemap clusters corresponding to TCGA cluster 2	0.2	15.7	7.27175	8.42825	17.2147	9.94292	6.2	0.215801	8.00436	2.02017
TURJANSKI MAPK7 TARGETS-MsigDB c2	Hemap clusters corresponding to TCGA cluster 2	0.2	15.6	7.27175	8.32825	17.2076	9.93586	5.6	0	2.63827	0
P2Y RECEPTORS-REACTOME MsigDB c2	Hemap clusters corresponding to TCGA cluster 2	0.22	19.1	7.27175	11.8283	17.1612	9.8894	5.8	0	3.16749	0
P2Y RECEPTORS-PWCOMMONS	Hemap clusters corresponding to TCGA cluster 2	0.22	19.1	7.27175	11.8283	17.1612	9.8894	5.8	0	3.16749	0
DELYS THYROID CANCER UP-MsigDB c2	Hemap clusters corresponding to TCGA cluster 2	0.21	17.3	7.27175	10.0283	17.0969	9.82516	5.5	0	5.61979	0
GSE29618 BCELL VS MONOCYTE DAY7 FLU VACCINE DN-MsigDB c7	Hemap clusters corresponding to TCGA cluster 2	0.18	13.6	7.27175	6.32825	16.8539	9.58212	5.9	0	5.95861	0
GSE22886 NAIVE CD8 TCELL VS DC DN-MsigDB c7	Hemap clusters corresponding to TCGA cluster 2	0.21	17.5	7.27175	10.2283	16.8239	9.55216	5.8	0	5.40894	0
L1CAM INTERACTIONS-PWCOMMONS	Hemap clusters corresponding to TCGA cluster 2	0.26	26.7	7.27175	19.4283	16.7959	9.52413	4	0	2.92082	0
LI INDUCED T TO NATURAL KILLER UP-MsigDB c2	Hemap clusters corresponding to TCGA cluster 2	0.22	19.3	7.27175	12.0283	16.7696	9.4978	5.4	0	4.82391	0
GSE24142 EARLY THYMIC PROGENITOR VS DN3 THYMOCYTE FETAL UP-MsigDB c7	Hemap clusters corresponding to TCGA cluster 2	0.24	22.3	7.27175	15.0283	16.585	9.31328	8.6	2.6158	6.76955	0.785352
GNF2 MCL1-MsigDB c4	Hemap clusters corresponding to TCGA cluster 2	0.21	17.1	7.27175	9.82825	16.5686	9.29689	6.5	0.515801	7.61979	1.63559
SIGNAL TRANSDUCTION BY L1-PWCOMMONS	Hemap clusters corresponding to TCGA cluster 2	0.25	25.1	7.27175	17.8283	16.5229	9.25113	6.6	0.615801	6.13077	0.146569
GNF2 HCK-MsigDB c4	Hemap clusters corresponding to TCGA cluster 2	0.2	15.4	7.27175	8.12825	16.4089	9.13719	6.3	0.315801	7.49485	1.51065
VERHAAK AML WITH NPM1 MUTATED DN-MsigDB c2	Hemap clusters corresponding to TCGA cluster 2	0.25	24.1	7.27175	16.8283	16.3372	9.06549	4.1	0	2.82391	0
CAVARD LIVER CANCER MALIGNANT VS BENIGN-MsigDB c2	Hemap clusters corresponding to TCGA cluster 2	0.23	20.2	7.27175	12.9283	16.301	9.02928	5.4	0	4.1549	0
GRAHAM CML QUIESCENT VS NORMAL QUIESCENT DN-MsigDB c2	Hemap clusters corresponding to TCGA cluster 2	0.23	20.4	7.27175	13.1283	16.2757	9.00398	5.8	0	5.04576	0
GSE29618 BCELL VS MONOCYTE DN-MsigDB c7	Hemap clusters corresponding to TCGA cluster 2	0.18	13.2	7.27175	5.92825	16.2218	8.9501	5.8	0	5.95861	0
BURTON ADIPOGENESIS 8-MsigDB c2	Hemap clusters corresponding to TCGA cluster 2	0.23	19.9	7.27175	12.6283	16.1612	8.8894	4.5	0	3.56864	0
PLEXIN D1 SIGNALING-PWCOMMONS	Hemap clusters corresponding to TCGA cluster 2	0.24	22.4	7.27175	15.1283	16.1549	8.88315	7.4	1.4158	4.42022	0
GNF2 CASP1-MsigDB c4	Hemap clusters corresponding to TCGA cluster 2	0.2	15.6	7.27175	8.32825	16.0757	8.80397	6.2	0.215801	6.40894	0.424736
PYRIMIDINE CATABOLISM-RECON1	Hemap clusters corresponding to TCGA cluster 2	0.25	24.7	7.27175	17.4283	16.0315	8.75977	5.5	0	4.45593	0
VALK AML CLUSTER 1-MsigDB c2	Hemap clusters corresponding to TCGA cluster 2	0.25	24.5	7.27175	17.2283	16.0269	8.75512	5.8	0	6.74473	0.760528
GPCR DOWNSTREAM SIGNALING-PWCOMMONS	Hemap clusters corresponding to TCGA cluster 2	0.23	20.7	7.27175	13.4283	16.0088	8.73703	7.9	1.9158	4.92082	0
TRAFFICKING AND PROCESSING OF ENDOSOMAL TLR-REACTOME MsigDB c2	Hemap clusters corresponding to TCGA cluster 2	0.22	18.4	7.27175	11.1283	16	8.72825	5.5	0	5.5376	0
MMP CYTOKINE CONNECTION-SA MsigDB c2	Hemap clusters corresponding to TCGA cluster 2	0.24	22.5	7.27175	15.2283	15.9586	8.68686	7.6	1.6158	10.1308	4.14657
GSE3982 DC VS TH1 UP-MsigDB c7	Hemap clusters corresponding to TCGA cluster 2	0.21	17.8	7.27175	10.5283	15.9208	8.64907	7.3	1.3158	6.76955	0.785352
MODULE 424-MsigDB c4	Hemap clusters corresponding to TCGA cluster 2	0.22	18.7	7.27175	11.4283	15.8239	8.55216	7.9	1.9158	8.20761	2.22341
GSE10325 CD4 TCELL VS BCELL DN-MsigDB c7	Hemap clusters corresponding to TCGA cluster 2	0.22	18.6	7.27175	11.3283	15.7212	8.4495	6.9	0.915801	6.23657	0.252373
G ALPHA 12 13 SIGNALLING EVENTS-PWCOMMONS	Hemap clusters corresponding to TCGA cluster 2	0.23	20.6	7.27175	13.3283	15.699	8.42722	5.9	0	5.08619	0
VERHAAK GLIOBLASTOMA MESENCHYMAL-MsigDB c2	Hemap clusters corresponding to TCGA cluster 2	0.2	16.1	7.27175	8.82825	15.699	8.42722	6.1	0.115801	6.05552	0.0713182
GSE17721 12H VS 24H LPS BMDM UP-MsigDB c7	Hemap clusters corresponding to TCGA cluster 2	0.24	21.9	7.27175	14.6283	15.6576	8.38583	7.4	1.4158	7.58503	1.60083
GNF2 SELL-MsigDB c4	Hemap clusters corresponding to TCGA cluster 2	0.21	17.5	7.27175	10.2283	15.6576	8.38583	5.8	0	5.72125	0
MODULE 501-MsigDB c4	Hemap clusters corresponding to TCGA cluster 2	0.24	22.5	7.27175	15.2283	15.6383	8.36652	7.4	1.4158	8.06048	2.07628
TRYPTOPHAN DEGRADATION-PWCOMMONS	Hemap clusters corresponding to TCGA cluster 2	0.24	22.1	7.27175	14.8283	15.6021	8.33031	4.4	0	2.63827	0
GASTRIN CREB SIGNALLING PATHWAY VIA PKC AND MAPK-PWCOMMONS	Hemap clusters corresponding to TCGA cluster 2	0.22	19.7	7.27175	12.4283	15.5376	8.26585	7.4	1.4158	5.79588	0
GSE17721 ALL VS 24H PAM3CSK4 BMDM UP-MsigDB c7	Hemap clusters corresponding to TCGA cluster 2	0.22	19.1	7.27175	11.8283	15.5376	8.26585	5.2	0	4.72125	0
BOYAULT LIVER CANCER SUBCLASS G5 DN-MsigDB c2	Hemap clusters corresponding to TCGA cluster 2	0.24	21.6	7.27175	14.3283	15.5086	8.23689	7.2	1.2158	5.79588	0
BROWNE HCMV INFECTION 20HR DN-MsigDB c2	Hemap clusters corresponding to TCGA cluster 2	0.23	20.7	7.27175	13.4283	15.4815	8.20974	6.3	0.315801	5.08619	0
PLEXIN D1 SIGNALING-NCI NATURE V4 PID	Hemap clusters corresponding to TCGA cluster 2	0.24	22.4	7.27175	15.1283	15.4437	8.17195	7.4	1.4158	5.92082	0
TONKS TARGETS OF RUNX1 RUNX1T1 FUSION GRANULOCYTE DN-MsigDB c2	Hemap clusters corresponding to TCGA cluster 2	0.22	19.7	7.27175	12.4283	15.4437	8.17195	5.4	0	3.1549	0
SCHUETZ BREAST CANCER DUCTAL INVASIVE UP-MsigDB c2	Hemap clusters corresponding to TCGA cluster 2	0.21	18.2	7.27175	10.9283	15.3872	8.11547	6.2	0.215801	6.45593	0.471733
MODULE 444-MsigDB c4	Hemap clusters corresponding to TCGA cluster 2	0.25	24.7	7.27175	17.4283	15.301	8.02928	5.5	0	5.33724	0
GNF2 FOS-MsigDB c4	Hemap clusters corresponding to TCGA cluster 2	0.19	15.1	7.27175	7.82825	15.2757	8.00398	6.5	0.515801	8.13668	2.15248
NAKAYAMA SOFT TISSUE TUMORS PCA1 UP-MsigDB c2	Hemap clusters corresponding to TCGA cluster 2	0.2	15.7	7.27175	8.42825	15.0915	7.81977	6.5	0.515801	6.40894	0.424736
GSE22886 NAIVE BCELL VS MONOCYTE DN-MsigDB c7	Hemap clusters corresponding to TCGA cluster 2	0.19	14	7.27175	6.72825	15.0269	7.75512	5.4	0	5.72125	0
COATES MACROPHAGE M1 VS M2 UP-MsigDB c2	Hemap clusters corresponding to TCGA cluster 2	0.19	14.2	7.27175	6.92825	15.0177	7.74598	7.9	1.9158	7.72125	1.73705
HINATA NFKB TARGETS KERATINOCYTE DN-MsigDB c2	Hemap clusters corresponding to TCGA cluster 2	0.27	29.1	7.27175	21.8283	15	7.72825	4.7	0	5.20066	0
LABBE TARGETS OF TGFB1 AND WNT3A UP-MsigDB c2	Hemap clusters corresponding to TCGA cluster 2	0.24	22.4	7.27175	15.1283	15	7.72825	5.5	0	4.45593	0
GSE29618 BCELL VS PDC DAY7 FLU VACCINE DN-MsigDB c7	Hemap clusters corresponding to TCGA cluster 2	0.21	17.8	7.27175	10.5283	14.8861	7.61431	7.4	1.4158	7.12494	1.14074
GSE24634 TREG VS TCONV POST DAY7 IL4 CONVERSION DN-MsigDB c7	Hemap clusters corresponding to TCGA cluster 2	0.21	17.2	7.27175	9.92825	14.8539	7.58212	6.9	0.915801	6.65758	0.673378
RAMALHO STEMNESS DN-MsigDB c2	Hemap clusters corresponding to TCGA cluster 2	0.22	19.1	7.27175	11.8283	14.7959	7.52413	6.1	0.115801	7.35655	1.37235
GPCRS CLASS A RHODOPSIN LIKE HOMO SAPIENS-WIKIPW	Hemap clusters corresponding to TCGA cluster 2	0.2	16.2	7.27175	8.92825	14.7959	7.52413	7.3	1.3158	6.65758	0.673378
PEDERSEN METASTASIS BY ERBB2 ISOFORM 5-MsigDB c2	Hemap clusters corresponding to TCGA cluster 2	0.19	15	7.27175	7.72825	14.7959	7.52413	6.6	0.615801	5.52288	0
GSE29618 MONOCYTE VS PDC DAY7 FLU VACCINE UP-MsigDB c7	Hemap clusters corresponding to TCGA cluster 2	0.18	13.3	7.27175	6.02825	14.7959	7.52413	6	0.0158009	6.05552	0.0713182
EPHB FWD PATHWAY-PID MsigDB c2	Hemap clusters corresponding to TCGA cluster 2	0.22	18.5	7.27175	11.2283	14.6778	7.40603	8	2.0158	6.36653	0.382332
EPHB FORWARD SIGNALING-NCI NATURE V4 PID	Hemap clusters corresponding to TCGA cluster 2	0.22	18.5	7.27175	11.2283	14.6778	7.40603	8	2.0158	6.36653	0.382332
MARKEY RB1 CHRONIC LOF DN-MsigDB c2	Hemap clusters corresponding to TCGA cluster 2	0.21	17.6	7.27175	10.3283	14.5528	7.28109	5.3	0	4.10237	0
TONKS TARGETS OF RUNX1 RUNX1T1 FUSION HSC UP-MsigDB c2	Hemap clusters corresponding to TCGA cluster 2	0.23	21.3	7.27175	14.0283	14.4949	7.2231	6.8	0.815801	6.07572	0.0915216
GSE3982 BCELL VS CENT MEMORY CD4 TCELL UP-MsigDB c7	Hemap clusters corresponding to TCGA cluster 2	0.21	17.5	7.27175	10.2283	14.4949	7.2231	6.8	0.815801	5.40894	0
ICHIBA GRAFT VERSUS HOST DISEASE 35D UP-MsigDB c2	Hemap clusters corresponding to TCGA cluster 2	0.2	16.3	7.27175	9.02825	14.3768	7.105	6.4	0.415801	5.14874	0
HOFFMANN SMALL PRE BII TO IMMATURE B LYMPHOCYTE UP-MsigDB c2	Hemap clusters corresponding to TCGA cluster 2	0.24	22.6	7.27175	15.3283	14.3665	7.09478	4.1	0	2.40894	0
GSE10325 LUPUS BCELL VS LUPUS MYELOID DN-MsigDB c7	Hemap clusters corresponding to TCGA cluster 2	0.19	14.8	7.27175	7.52825	14.3665	7.09478	6	0.0158009	5.61979	0
RECEPTOR ACTIVITY-MsigDB c5	Hemap clusters corresponding to TCGA cluster 2	0.22	18.4	7.27175	11.1283	14.3098	7.03806	6.2	0.215801	5.65758	0
GNF2 CD33-MsigDB c4	Hemap clusters corresponding to TCGA cluster 2	0.2	16	7.27175	8.72825	14.2924	7.02068	6.7	0.715801	8.00436	2.02017
MYOMETRIAL RELAXATION AND CONTRACTION PATHWAYS HOMO SAPIENS-WIKIPW	Hemap clusters corresponding to TCGA cluster 2	0.2	16.1	7.27175	8.82825	14.2596	6.98789	6.3	0.315801	5.52288	0
INTESTINAL IMMUNE NETWORK FOR IGA PRODUCTION-KEGG MsigDB c2	Hemap clusters corresponding to TCGA cluster 2	0.21	17.9	7.27175	10.6283	14.2441	6.97238	5.7	0	3.95861	0
GSE15767 MED VS SCS MAC LN UP-MsigDB c7	Hemap clusters corresponding to TCGA cluster 2	0.2	16.3	7.27175	9.02825	14.2366	6.96482	7.3	1.3158	6.16749	0.183292
GSE360 DC VS MAC T GONDII UP-MsigDB c7	Hemap clusters corresponding to TCGA cluster 2	0.22	19.7	7.27175	12.4283	14.2291	6.9574	3.9	0	3.1549	0
G ALPHA Q SIGNALLING EVENTS-PWCOMMONS	Hemap clusters corresponding to TCGA cluster 2	0.23	20.1	7.27175	12.8283	14.2147	6.94292	6.7	0.715801	4.42022	0
GENTILE UV RESPONSE CLUSTER D7-MsigDB c2	Hemap clusters corresponding to TCGA cluster 2	0.22	18.3	7.27175	11.0283	14.1871	6.91534	4.6	0	4.00877	0
GSE22886 NAIVE VS IGM MEMORY BCELL DN-MsigDB c7	Hemap clusters corresponding to TCGA cluster 2	0.19	14.4	7.27175	7.12825	14.1871	6.91534	4.7	0	4.07572	0
KEEN RESPONSE TO ROSIGLITAZONE DN-MsigDB c2	Hemap clusters corresponding to TCGA cluster 2	0.21	17.4	7.27175	10.1283	14.1675	6.89574	5.5	0	3.21467	0
TONKS TARGETS OF RUNX1 RUNX1T1 FUSION SUSTAINED IN GRANULOCYTE DN-MsigDB c2	Hemap clusters corresponding to TCGA cluster 2	0.24	22.8	7.27175	15.5283	14.1249	6.85319	4.7	0	2.92082	0
ISSAEVA MLL2 TARGETS-MsigDB c2	Hemap clusters corresponding to TCGA cluster 2	0.24	21.8	7.27175	14.5283	14.0915	6.81977	6.4	0.415801	3.18709	0
EPHB FORWARD SIGNALING-PWCOMMONS	Hemap clusters corresponding to TCGA cluster 2	0.22	18.5	7.27175	11.2283	14.0915	6.81977	8.1	2.1158	5.79588	0
GNF2 TNFRSF1B-MsigDB c4	Hemap clusters corresponding to TCGA cluster 2	0.19	14.9	7.27175	7.62825	14.0862	6.81444	5.8	0	5.25181	0
MCLACHLAN DENTAL CARIES DN-MsigDB c2	Hemap clusters corresponding to TCGA cluster 2	0.18	13.6	7.27175	6.32825	14.0862	6.81444	5.9	0	5.50864	0
G ALPHA Q SIGNALLING EVENTS-REACTOME MsigDB c2	Hemap clusters corresponding to TCGA cluster 2	0.23	21.4	7.27175	14.1283	14.0655	6.79375	6.9	0.915801	3.04576	0
GSE29618 MONOCYTE VS PDC UP-MsigDB c7	Hemap clusters corresponding to TCGA cluster 2	0.18	12.6	7.27175	5.32825	14.041	6.76921	5.9	0	6.16749	0.183292
PHAGOCYTOSIS-MsigDB c5	Hemap clusters corresponding to TCGA cluster 2	0.21	18	7.27175	10.7283	13.9586	6.68686	6.3	0.315801	4.79588	0
MODULE 63-MsigDB c4	Hemap clusters corresponding to TCGA cluster 2	0.23	20.1	7.27175	12.8283	13.9208	6.64907	6.5	0.515801	5.72125	0
OPIOID SIGNALLING-PWCOMMONS	Hemap clusters corresponding to TCGA cluster 2	0.2	16.5	7.27175	9.22825	13.9208	6.64907	3.9	0	2.50864	0
GSE17721 LPS VS PAM3CSK4 0 5H BMDM DN-MsigDB c7	Hemap clusters corresponding to TCGA cluster 2	0.22	18.7	7.27175	11.4283	13.8239	6.55216	7.2	1.2158	9.42022	3.43602
GNF2 CARD15-MsigDB c4	Hemap clusters corresponding to TCGA cluster 2	0.19	14.5	7.27175	7.22825	13.7696	6.4978	6.4	0.415801	7.61979	1.63559
GSE10325 LUPUS CD4 TCELL VS LUPUS MYELOID DN-MsigDB c7	Hemap clusters corresponding to TCGA cluster 2	0.19	13.9	7.27175	6.62825	13.7696	6.4978	6	0.0158009	5.95861	0
FAK PATHWAY-PID MsigDB c2	Hemap clusters corresponding to TCGA cluster 2	0.21	16.7	7.27175	9.42825	13.7447	6.47298	7.6	1.6158	8.67778	2.69358
SIGNALING EVENTS MEDIATED BY FOCAL ADHESION KINASE-NCI NATURE V4 PID	Hemap clusters corresponding to TCGA cluster 2	0.21	16.7	7.27175	9.42825	13.7447	6.47298	7.6	1.6158	8.67778	2.69358
PROSTAGLANDIN SYNTHESIS AND REGULATION HOMO SAPIENS-WIKIPW	Hemap clusters corresponding to TCGA cluster 2	0.23	20.9	7.27175	13.6283	13.7212	6.4495	5.3	0	4.55284	0
LINDSTEDT DENDRITIC CELL MATURATION D-MsigDB c2	Hemap clusters corresponding to TCGA cluster 2	0.23	20.7	7.27175	13.4283	13.6383	6.36652	7.3	1.3158	7.4437	1.4595
GNF2 CD14-MsigDB c4	Hemap clusters corresponding to TCGA cluster 2	0.19	14.4	7.27175	7.12825	13.6198	6.34804	6.2	0.215801	6.52288	0.53868
MODULE 264-MsigDB c4	Hemap clusters corresponding to TCGA cluster 2	0.24	23.1	7.27175	15.8283	13.5528	6.28109	6.1	0.115801	4.61979	0
MODULE 321-MsigDB c4	Hemap clusters corresponding to TCGA cluster 2	0.21	16.8	7.27175	9.52825	13.5376	6.26585	7	1.0158	6.52288	0.53868
HUANG GATA2 TARGETS UP-MsigDB c2	Hemap clusters corresponding to TCGA cluster 2	0.2	16.3	7.27175	9.02825	13.4815	6.20974	5.1	0	5.72125	0
RPS14 DN V1 UP-MsigDB c6	Hemap clusters corresponding to TCGA cluster 2	0.19	14	7.27175	6.72825	13.4437	6.17195	6.7	0.715801	7.16749	1.18329
SINGLE STRANDED RNA BINDING-MsigDB c5	Hemap clusters corresponding to TCGA cluster 2	0.2	16.2	7.27175	8.92825	13.4318	6.16005	6	0.0158009	5.85387	0
INHIBITION OF INSULIN SECRETION BY ADRENALINE NORADRENALINE-REACTOME MsigDB c2	Hemap clusters corresponding to TCGA cluster 2	0.26	25.4	7.27175	18.1283	13.4089	6.13719	4	0	2.08619	0
GNF2 ITGB2-MsigDB c4	Hemap clusters corresponding to TCGA cluster 2	0.19	14.6	7.27175	7.32825	13.3979	6.12619	5.3	0	5.60206	0
CHR3P22-MsigDB c1	Hemap clusters corresponding to TCGA cluster 2	0.22	19.3	7.27175	12.0283	13.3372	6.06549	5.9	0	5.63827	0
GSE1448 CTRL VS ANTI VBETA5 DP THYMOCYTE DN-MsigDB c7	Hemap clusters corresponding to TCGA cluster 2	0.22	19	7.27175	11.7283	13.3188	6.04701	3.7	0	3.37675	0
GSE17721 PAM3CSK4 VS GADIQUIMOD 24H BMDM DN-MsigDB c7	Hemap clusters corresponding to TCGA cluster 2	0.2	16.3	7.27175	9.02825	13.2924	6.02068	3.7	0	2.92082	0
ADP SIGNALLING THROUGH P2RY12-REACTOME MsigDB c2	Hemap clusters corresponding to TCGA cluster 2	0.25	24	7.27175	16.7283	13.1938	5.92207	5.6	0	5.17393	0
ADP SIGNALLING THROUGH P2Y PURINOCEPTOR 12-PWCOMMONS	Hemap clusters corresponding to TCGA cluster 2	0.25	24	7.27175	16.7283	13.1938	5.92207	5.6	0	5.17393	0
CHARAFE BREAST CANCER LUMINAL VS MESENCHYMAL DN-MsigDB c2	Hemap clusters corresponding to TCGA cluster 2	0.23	20.8	7.27175	13.5283	13.1135	5.84176	4.5	0	3.88606	0
RUTELLA RESPONSE TO HGF VS CSF2RB AND IL4 UP-MsigDB c2	Hemap clusters corresponding to TCGA cluster 2	0.19	14.8	7.27175	7.52825	13.0969	5.82516	6.9	0.915801	7.00877	1.02457
RECYCLING PATHWAY OF L1-PWCOMMONS	Hemap clusters corresponding to TCGA cluster 2	0.23	21.4	7.27175	14.1283	13.0555	5.78377	5.8	0	4.14267	0
APICAL JUNCTION-MsigDB HALLMARKS	Hemap clusters corresponding to TCGA cluster 2	0.22	19.4	7.27175	12.1283	13.041	5.76921	4.6	0	2.55284	0
MCLACHLAN DENTAL CARIES UP-MsigDB c2	Hemap clusters corresponding to TCGA cluster 2	0.18	12.8	7.27175	5.52825	13.0223	5.75053	5.9	0	5.30103	0
REGULATION OF ANGIOGENESIS-MsigDB c5	Hemap clusters corresponding to TCGA cluster 2	0.25	24.4	7.27175	17.1283	13.0177	5.74598	5.4	0	2.4437	0
INTERLEUKIN 13 PATHWAY-ST MsigDB c2	Hemap clusters corresponding to TCGA cluster 2	0.19	14.7	7.27175	7.42825	13.0177	5.74598	6.3	0.315801	2.79588	0
GSE360 DC VS MAC B MALAYI HIGH DOSE UP-MsigDB c7	Hemap clusters corresponding to TCGA cluster 2	0.22	19.7	7.27175	12.4283	13	5.72825	6.8	0.815801	7.03621	1.05201
WANG METASTASIS OF BREAST CANCER ESR1 DN-MsigDB c2	Hemap clusters corresponding to TCGA cluster 2	0.21	17	7.27175	9.72825	12.9586	5.68686	4.7	0	2.37675	0
GSE22886 NAIVE TCELL VS DC DN-MsigDB c7	Hemap clusters corresponding to TCGA cluster 2	0.21	16.8	7.27175	9.52825	12.9586	5.68686	6.2	0.215801	5.50864	0
GSE1432 CTRL VS IFNG 24H MICROGLIA UP-MsigDB c7	Hemap clusters corresponding to TCGA cluster 2	0.2	15.9	7.27175	8.62825	12.9586	5.68686	4.3	0	3.85387	0
GSE10325 CD4 TCELL VS MYELOID DN-MsigDB c7	Hemap clusters corresponding to TCGA cluster 2	0.19	14.1	7.27175	6.82825	12.9586	5.68686	6.7	0.715801	5.82391	0
GSE24634 IL4 VS CTRL TREATED NAIVE CD4 TCELL DAY5 UP-MsigDB c7	Hemap clusters corresponding to TCGA cluster 2	0.18	12.4	7.27175	5.12825	12.9586	5.68686	6	0.0158009	4.92082	0
THROMBOXANE A2 RECEPTOR SIGNALING-PWCOMMONS	Hemap clusters corresponding to TCGA cluster 2	0.25	23.8	7.27175	16.5283	12.9208	5.64907	7.3	1.3158	8.19382	2.20962
CHEN METABOLIC SYNDROM NETWORK-MsigDB c2	Hemap clusters corresponding to TCGA cluster 2	0.2	15.7	7.27175	8.42825	12.9208	5.64907	5.5	0	4.07572	0
CHIARADONNA NEOPLASTIC TRANSFORMATION KRAS CDC25 UP-MsigDB c2	Hemap clusters corresponding to TCGA cluster 2	0.23	21	7.27175	13.7283	12.8861	5.61431	4.6	0	4.85387	0
HUNSBERGER EXERCISE REGULATED GENES-MsigDB c2	Hemap clusters corresponding to TCGA cluster 2	0.18	13.6	7.27175	6.32825	12.8239	5.55216	3.7	0	2.79588	0
ESC V6 5 UP EARLY V1 DN-MsigDB c6	Hemap clusters corresponding to TCGA cluster 2	0.21	17	7.27175	9.72825	12.7959	5.52413	3.5	0	2.69897	0
ER NONGENOMIC PATHWAY-PID MsigDB c2	Hemap clusters corresponding to TCGA cluster 2	0.19	14.7	7.27175	7.42825	12.7959	5.52413	5.3	0	5.63827	0
PLASMA MEMBRANE ESTROGEN RECEPTOR SIGNALING-NCI NATURE V4 PID	Hemap clusters corresponding to TCGA cluster 2	0.19	14.7	7.27175	7.42825	12.7959	5.52413	5.3	0	5.63827	0
PLASMA MEMBRANE ESTROGEN RECEPTOR SIGNALING-PWCOMMONS	Hemap clusters corresponding to TCGA cluster 2	0.19	14.7	7.27175	7.42825	12.7959	5.52413	5.3	0	5.63827	0
TONKS TARGETS OF RUNX1 RUNX1T1 FUSION MONOCYTE DN-MsigDB c2	Hemap clusters corresponding to TCGA cluster 2	0.21	16.9	7.27175	9.62825	12.7696	5.4978	6.1	0.115801	5.65758	0
NADLER OBESITY UP-MsigDB c2	Hemap clusters corresponding to TCGA cluster 2	0.2	15.3	7.27175	8.02825	12.7696	5.4978	4.5	0	5.48149	0
YAMASHITA METHYLATED IN PROSTATE CANCER-MsigDB c2	Hemap clusters corresponding to TCGA cluster 2	0.2	16.6	7.27175	9.32825	12.7212	5.4495	7.4	1.4158	3.61979	0
GNF2 MYD88-MsigDB c4	Hemap clusters corresponding to TCGA cluster 2	0.19	14.8	7.27175	7.52825	12.699	5.42722	5.5	0	5.14874	0
RUTELLA RESPONSE TO CSF2RB AND IL4 DN-MsigDB c2	Hemap clusters corresponding to TCGA cluster 2	0.18	13.1	7.27175	5.82825	12.699	5.42722	6.7	0.715801	6.88606	0.901858
ORGAN DEVELOPMENT-MsigDB c5	Hemap clusters corresponding to TCGA cluster 2	0.21	17.1	7.27175	9.82825	12.6778	5.40603	4.3	0	2.0655	0
GSE17721 0 5H VS 24H CPG BMDM UP-MsigDB c7	Hemap clusters corresponding to TCGA cluster 2	0.21	17.8	7.27175	10.5283	12.6576	5.38583	3.4	0	2.26761	0
GSE3982 DC VS NKCELL UP-MsigDB c7	Hemap clusters corresponding to TCGA cluster 2	0.21	16.9	7.27175	9.62825	12.6021	5.33031	6.9	0.915801	7.12494	1.14074
GSE3982 DC VS EFF MEMORY CD4 TCELL UP-MsigDB c7	Hemap clusters corresponding to TCGA cluster 2	0.21	17.4	7.27175	10.1283	12.585	5.31328	6.6	0.615801	5.82391	0
SIGNAL TRANSDUCTION BY L1-REACTOME MsigDB c2	Hemap clusters corresponding to TCGA cluster 2	0.25	25.3	7.27175	18.0283	12.5229	5.25113	5.7	0	3.61979	0
TONKS TARGETS OF RUNX1 RUNX1T1 FUSION ERYTHROCYTE UP-MsigDB c2	Hemap clusters corresponding to TCGA cluster 2	0.21	17.3	7.27175	10.0283	12.4685	5.19677	7.4	1.4158	6.52288	0.53868
FRIDMAN SENESCENCE UP-MsigDB c2	Hemap clusters corresponding to TCGA cluster 2	0.2	15.7	7.27175	8.42825	12.4685	5.19677	4.5	0	3.30103	0
GSE24634 TEFF VS TCONV DAY10 IN CULTURE DN-MsigDB c7	Hemap clusters corresponding to TCGA cluster 2	0.2	15.3	7.27175	8.02825	12.4437	5.17195	6.6	0.615801	6.16749	0.183292
INTEGRIN A9B1 PATHWAY-PID MsigDB c2	Hemap clusters corresponding to TCGA cluster 2	0.24	22.9	7.27175	15.6283	12.4318	5.16005	7.4	1.4158	7.92082	1.93662
ALPHA9 BETA1 INTEGRIN SIGNALING EVENTS-NCI NATURE V4 PID	Hemap clusters corresponding to TCGA cluster 2	0.24	22.9	7.27175	15.6283	12.4318	5.16005	7.4	1.4158	7.92082	1.93662
ALPHA9 BETA1 INTEGRIN SIGNALING EVENTS-PWCOMMONS	Hemap clusters corresponding to TCGA cluster 2	0.24	22.9	7.27175	15.6283	12.4318	5.16005	7.4	1.4158	7.92082	1.93662
TAKEDA TARGETS OF NUP98 HOXA9 FUSION 8D DN-MsigDB c2	Hemap clusters corresponding to TCGA cluster 2	0.21	18.2	7.27175	10.9283	12.3768	5.105	7.9	1.9158	7.36653	1.38233
GAP JUNCTION-KEGG MsigDB c2	Hemap clusters corresponding to TCGA cluster 2	0.21	17.4	7.27175	10.1283	12.3768	5.105	5.2	0	2.79588	0
MODULE 27-MsigDB c4	Hemap clusters corresponding to TCGA cluster 2	0.22	18.6	7.27175	11.3283	12.3279	5.05615	6	0.0158009	5.60206	0
HOSHIDA LIVER CANCER SUBCLASS S1-MsigDB c2	Hemap clusters corresponding to TCGA cluster 2	0.21	16.9	7.27175	9.62825	12.3098	5.03806	5.8	0	5.72125	0
GSE17721 CTRL VS LPS 12H BMDM DN-MsigDB c7	Hemap clusters corresponding to TCGA cluster 2	0.18	12.5	7.27175	5.22825	12.2924	5.02068	4.4	0	3.56864	0
GSE27786 NKCELL VS NKTCELL UP-MsigDB c7	Hemap clusters corresponding to TCGA cluster 2	0.21	17.6	7.27175	10.3283	12.2518	4.98006	6.7	0.715801	7.88606	1.90186
BROWN MYELOID CELL DEVELOPMENT UP-MsigDB c2	Hemap clusters corresponding to TCGA cluster 2	0.2	15.3	7.27175	8.02825	12.2291	4.9574	6.3	0.315801	5.60206	0
GSE10325 BCELL VS MYELOID DN-MsigDB c7	Hemap clusters corresponding to TCGA cluster 2	0.18	13.3	7.27175	6.02825	12.2007	4.92891	6.4	0.415801	6.05552	0.0713182
GSE3982 DC VS BASOPHIL UP-MsigDB c7	Hemap clusters corresponding to TCGA cluster 2	0.19	14.4	7.27175	7.12825	12.1739	4.90218	4.8	0	4.39794	0
GSE2706 R848 VS R848 AND LPS 8H STIM DC UP-MsigDB c7	Hemap clusters corresponding to TCGA cluster 2	0.22	19.2	7.27175	11.9283	12.1675	4.89574	7.6	1.6158	6.48149	0.497287
GSE9037 WT VS IRAK4 KO LPS 1H STIM BMDM DN-MsigDB c7	Hemap clusters corresponding to TCGA cluster 2	0.25	23.5	7.27175	16.2283	12.1487	4.87699	6.1	0.115801	3.20761	0
GSE3982 DC VS CENT MEMORY CD4 TCELL UP-MsigDB c7	Hemap clusters corresponding to TCGA cluster 2	0.19	14	7.27175	6.72825	12.1367	4.86493	5.2	0	4.82391	0
IL5 PATHWAY-BIOCARTA MsigDB c2	Hemap clusters corresponding to TCGA cluster 2	0.22	19	7.27175	11.7283	12.1135	4.84176	6.8	0.815801	4.88606	0
GSE11057 CD4 EFF MEM VS PBMC DN-MsigDB c7	Hemap clusters corresponding to TCGA cluster 2	0.17	11.1	7.27175	3.82825	12.0862	4.81444	6.5	0.515801	6.40894	0.424736
G PROTEIN ACTIVATION-REACTOME MsigDB c2	Hemap clusters corresponding to TCGA cluster 2	0.22	19.7	7.27175	12.4283	12.0555	4.78377	4.7	0	4.00436	0
G PROTEIN ACTIVATION-PWCOMMONS	Hemap clusters corresponding to TCGA cluster 2	0.22	19.7	7.27175	12.4283	12.0555	4.78377	4.7	0	4.00436	0
LEISHMANIA INFECTION-KEGG MsigDB c2	Hemap clusters corresponding to TCGA cluster 2	0.19	15	7.27175	7.72825	12.041	4.76921	7.2	1.2158	6.08092	0.0967228
PEPPER CHRONIC LYMPHOCYTIC LEUKEMIA UP-MsigDB c2	Hemap clusters corresponding to TCGA cluster 2	0.19	14.1	7.27175	6.82825	12.041	4.76921	5.3	0	2.36653	0
THROMBIN PAR1 PATHWAY-PID MsigDB c2	Hemap clusters corresponding to TCGA cluster 2	0.23	20.5	7.27175	13.2283	12.0362	4.76446	6.8	0.815801	6.67778	0.693582
PAR1 MEDIATED THROMBIN SIGNALING EVENTS-NCI NATURE V4 PID	Hemap clusters corresponding to TCGA cluster 2	0.23	20.5	7.27175	13.2283	12.0362	4.76446	6.8	0.815801	6.67778	0.693582
PAR1 MEDIATED THROMBIN SIGNALING EVENTS-PWCOMMONS	Hemap clusters corresponding to TCGA cluster 2	0.23	20.5	7.27175	13.2283	12.0362	4.76446	6.8	0.815801	6.67778	0.693582
GSE12366 GC VS NAIVE BCELL DN-MsigDB c7	Hemap clusters corresponding to TCGA cluster 2	0.21	16.8	7.27175	9.52825	12.0177	4.74598	6.8	0.815801	5.10791	0
L1CAM INTERACTIONS-REACTOME MsigDB c2	Hemap clusters corresponding to TCGA cluster 2	0.24	22.3	7.27175	15.0283	12	4.72825	4.3	0	2.79588	0
RECYCLING PATHWAY OF L1-REACTOME MsigDB c2	Hemap clusters corresponding to TCGA cluster 2	0.22	19.3	7.27175	12.0283	12	4.72825	6.5	0.515801	5.284	0
JOHNSTONE PARVB TARGETS 1 UP-MsigDB c2	Hemap clusters corresponding to TCGA cluster 2	0.21	16.9	7.27175	9.62825	12	4.72825	2.7	0	3.30103	0
GNF2 CD1D-MsigDB c4	Hemap clusters corresponding to TCGA cluster 2	0.19	13.8	7.27175	6.52825	12	4.72825	6.3	0.315801	7.61979	1.63559
GNF2 LYN-MsigDB c4	Hemap clusters corresponding to TCGA cluster 2	0.21	17.6	7.27175	10.3283	11.9586	4.68686	7.2	1.2158	8.27572	2.29153
LUI THYROID CANCER CLUSTER 1-MsigDB c2	Hemap clusters corresponding to TCGA cluster 2	0.2	15.5	7.27175	8.22825	11.9586	4.68686	6.4	0.415801	4.29243	0
ICHIBA GRAFT VERSUS HOST DISEASE D7 UP-MsigDB c2	Hemap clusters corresponding to TCGA cluster 2	0.19	13.9	7.27175	6.62825	11.9586	4.68686	6.6	0.615801	5.36653	0
TXA2PATHWAY-PID MsigDB c2	Hemap clusters corresponding to TCGA cluster 2	0.25	23.7	7.27175	16.4283	11.9208	4.64907	7.2	1.2158	7.88606	1.90186
THROMBOXANE A2 RECEPTOR SIGNALING-NCI NATURE V4 PID	Hemap clusters corresponding to TCGA cluster 2	0.25	23.7	7.27175	16.4283	11.9208	4.64907	7.2	1.2158	7.88606	1.90186
GAVIN FOXP3 TARGETS CLUSTER P7-MsigDB c2	Hemap clusters corresponding to TCGA cluster 2	0.24	22.8	7.27175	15.5283	11.9208	4.64907	7	1.0158	6.33724	0.353043
GSE24142 DN2 VS DN3 THYMOCYTE UP-MsigDB c7	Hemap clusters corresponding to TCGA cluster 2	0.21	18.2	7.27175	10.9283	11.9208	4.64907	5.5	0	4.92082	0
IGLESIAS E2F TARGETS UP-MsigDB c2	Hemap clusters corresponding to TCGA cluster 2	0.2	16.1	7.27175	8.82825	11.9208	4.64907	4.8	0	3.85387	0
BETA DEFENSINS-REACTOME MsigDB c2	Hemap clusters corresponding to TCGA cluster 2	0.17	11.8	7.27175	4.52825	11.8539	4.58212	7.3	1.3158	2.67778	0
SULFATION BIOTRANSFORMATION REACTION HOMO SAPIENS-WIKIPW	Hemap clusters corresponding to TCGA cluster 2	0.2	16.6	7.27175	9.32825	11.8239	4.55216	3.8	0	2.49485	0
GSE11057 CD4 CENT MEM VS PBMC DN-MsigDB c7	Hemap clusters corresponding to TCGA cluster 2	0.17	12.1	7.27175	4.82825	11.8239	4.55216	6.6	0.615801	5.72125	0
RICKMAN TUMOR DIFFERENTIATED WELL VS MODERATELY DN-MsigDB c2	Hemap clusters corresponding to TCGA cluster 2	0.18	13.4	7.27175	6.12825	11.7959	4.52413	6.4	0.415801	4.79588	0
GSE339 CD8POS VS CD4CD8DN DC IN CULTURE UP-MsigDB c7	Hemap clusters corresponding to TCGA cluster 2	0.18	12.6	7.27175	5.32825	11.7959	4.52413	3.7	0	4.10237	0
CHR8P12-MsigDB c1	Hemap clusters corresponding to TCGA cluster 2	0.21	18.1	7.27175	10.8283	11.7696	4.4978	4	0	3.13077	0
SIGNALING BY GPCR-REACTOME MsigDB c2	Hemap clusters corresponding to TCGA cluster 2	0.21	18.1	7.27175	10.8283	11.7447	4.47298	7.8	1.8158	5.4437	0
RASHI RESPONSE TO IONIZING RADIATION 6-MsigDB c2	Hemap clusters corresponding to TCGA cluster 2	0.22	19.4	7.27175	12.1283	11.7212	4.4495	7.4	1.4158	6.61979	0.63559
SIGNALING BY GPCR-PWCOMMONS	Hemap clusters corresponding to TCGA cluster 2	0.21	17.7	7.27175	10.4283	11.6778	4.40603	7.8	1.8158	5.63827	0
GAVIN FOXP3 TARGETS CLUSTER P4-MsigDB c2	Hemap clusters corresponding to TCGA cluster 2	0.19	14.9	7.27175	7.62825	11.6778	4.40603	5.6	0	4.48149	0
GSE11057 NAIVE VS MEMORY CD4 TCELL DN-MsigDB c7	Hemap clusters corresponding to TCGA cluster 2	0.2	15.6	7.27175	8.32825	11.6383	4.36652	6.5	0.515801	7.61979	1.63559
GSE24634 TREG VS TCONV POST DAY5 IL4 CONVERSION DN-MsigDB c7	Hemap clusters corresponding to TCGA cluster 2	0.17	11.9	7.27175	4.62825	11.6383	4.36652	6	0.0158009	5.82391	0
MODULE 178-MsigDB c4	Hemap clusters corresponding to TCGA cluster 2	0.24	23.1	7.27175	15.8283	11.6021	4.33031	4.4	0	2.21467	0
MODULE 395-MsigDB c4	Hemap clusters corresponding to TCGA cluster 2	0.23	21.1	7.27175	13.8283	11.5686	4.29689	5.2	0	4.00877	0
GSE360 DC VS MAC M TUBERCULOSIS DN-MsigDB c7	Hemap clusters corresponding to TCGA cluster 2	0.2	15.8	7.27175	8.52825	11.5686	4.29689	5	0	4.49485	0
GSE24142 EARLY THYMIC PROGENITOR VS DN3 THYMOCYTE UP-MsigDB c7	Hemap clusters corresponding to TCGA cluster 2	0.18	13.2	7.27175	5.92825	11.5528	4.28109	5.9	0	5.60206	0
GSE11057 PBMC VS MEM CD4 TCELL UP-MsigDB c7	Hemap clusters corresponding to TCGA cluster 2	0.18	13.2	7.27175	5.92825	11.5229	4.25113	6.8	0.815801	7.24413	1.25993
ENDOGENOUS CANNABINOID SIGNALING-PWCOMMONS	Hemap clusters corresponding to TCGA cluster 2	0.22	19.4	7.27175	12.1283	11.4949	4.2231	5.2	0	6.11351	0.12931
MODULE 326-MsigDB c4	Hemap clusters corresponding to TCGA cluster 2	0.23	20.5	7.27175	13.2283	11.4559	4.18418	5.4	0	2.95861	0
PLASMA MEMBRANE-MsigDB c5	Hemap clusters corresponding to TCGA cluster 2	0.2	16	7.27175	8.72825	11.4437	4.17195	5.7	0	5.79588	0
MODULE 146-MsigDB c4	Hemap clusters corresponding to TCGA cluster 2	0.19	14.6	7.27175	7.32825	11.3979	4.12619	5.4	0	3.74473	0
GNF2 S100A4-MsigDB c4	Hemap clusters corresponding to TCGA cluster 2	0.18	13.2	7.27175	5.92825	11.3979	4.12619	5.4	0	5.48149	0
GSE3337 4H VS 16H IFNG IN CD8POS DC DN-MsigDB c7	Hemap clusters corresponding to TCGA cluster 2	0.2	15.5	7.27175	8.22825	11.3768	4.105	4.1	0	4.29243	0
NUCLEOTIDE GPCRS HOMO SAPIENS-WIKIPW	Hemap clusters corresponding to TCGA cluster 2	0.17	12.1	7.27175	4.82825	11.3768	4.105	5.5	0	5.60206	0
CXCR4 PATHWAY-PID MsigDB c2	Hemap clusters corresponding to TCGA cluster 2	0.2	16.2	7.27175	8.92825	11.3468	4.07504	7	1.0158	6.52288	0.53868
CXCR4 MEDIATED SIGNALING EVENTS-NCI NATURE V4 PID	Hemap clusters corresponding to TCGA cluster 2	0.2	16.2	7.27175	8.92825	11.3468	4.07504	7	1.0158	6.52288	0.53868
GSE17721 CTRL VS GARDIQUIMOD 1H BMDM DN-MsigDB c7	Hemap clusters corresponding to TCGA cluster 2	0.2	15.6	7.27175	8.32825	11.3468	4.07504	5.4	0	6.10237	0.118174
GSE360 L DONOVANI VS B MALAYI LOW DOSE DC DN-MsigDB c7	Hemap clusters corresponding to TCGA cluster 2	0.2	15.4	7.27175	8.12825	11.3372	4.06549	5.9	0	4.16115	0
NOD PATHWAY HOMO SAPIENS-WIKIPW	Hemap clusters corresponding to TCGA cluster 2	0.22	18.4	7.27175	11.1283	11.3188	4.04701	6	0.0158009	5.63827	0
EPH EPHRIN MEDIATED REPULSION OF CELLS-PWCOMMONS	Hemap clusters corresponding to TCGA cluster 2	0.24	22.5	7.27175	15.2283	11.2596	3.98789	4.2	0	2.46852	0
HOSHIDA LIVER CANCER SURVIVAL UP-MsigDB c2	Hemap clusters corresponding to TCGA cluster 2	0.24	22.7	7.27175	15.4283	11.2366	3.96482	6.3	0.315801	4.40894	0
GNF2 TNFSF10-MsigDB c4	Hemap clusters corresponding to TCGA cluster 2	0.17	11.6	7.27175	4.32825	11.2076	3.93586	6.3	0.315801	6.40894	0.424736
INTEGRAL TO PLASMA MEMBRANE-MsigDB c5	Hemap clusters corresponding to TCGA cluster 2	0.2	16.5	7.27175	9.22825	11.2007	3.92891	5.2	0	3.88606	0
MODULE 84-MsigDB c4	Hemap clusters corresponding to TCGA cluster 2	0.19	14.2	7.27175	6.92825	11.1938	3.92207	5.9	0	4.34679	0
G PROTEIN SIGNALING PATHWAYS HOMO SAPIENS-WIKIPW	Hemap clusters corresponding to TCGA cluster 2	0.2	16.2	7.27175	8.92825	11.1549	3.88315	4.5	0	2.23657	0
BLYMPHOCYTE PATHWAY-BIOCARTA MsigDB c2	Hemap clusters corresponding to TCGA cluster 2	0.23	20.3	7.27175	13.0283	11.1367	3.86493	6.6	0.615801	7.92082	1.93662
MODULE 210-MsigDB c4	Hemap clusters corresponding to TCGA cluster 2	0.21	17	7.27175	9.72825	11.1192	3.84744	2.3	0	2.34679	0
NUTT GBM VS AO GLIOMA UP-MsigDB c2	Hemap clusters corresponding to TCGA cluster 2	0.19	14.4	7.27175	7.12825	11.0757	3.80397	3.2	0	2.50864	0
G ALPHA I SIGNALLING EVENTS-PWCOMMONS	Hemap clusters corresponding to TCGA cluster 2	0.18	13	7.27175	5.72825	11	3.72825	6.3	0.315801	5	0
GSE30083 SP2 VS SP4 THYMOCYTE DN-MsigDB c7	Hemap clusters corresponding to TCGA cluster 2	0.2	15.8	7.27175	8.52825	10.9586	3.68686	7.7	1.7158	6.05552	0.0713182
GSE22886 NAIVE BCELL VS DC DN-MsigDB c7	Hemap clusters corresponding to TCGA cluster 2	0.2	15.2	7.27175	7.92825	10.9208	3.64907	5.8	0	5.61979	0
REGULATION OF KIT SIGNALING-REACTOME MsigDB c2	Hemap clusters corresponding to TCGA cluster 2	0.19	14.8	7.27175	7.52825	10.9208	3.64907	6.3	0.315801	4.61979	0
GSE10325 LUPUS CD4 TCELL VS LUPUS BCELL DN-MsigDB c7	Hemap clusters corresponding to TCGA cluster 2	0.18	13	7.27175	5.72825	10.8861	3.61431	6.6	0.615801	6.23657	0.252373
GSE3982 MEMORY CD4 TCELL VS BCELL DN-MsigDB c7	Hemap clusters corresponding to TCGA cluster 2	0.17	12.1	7.27175	4.82825	10.8861	3.61431	7	1.0158	6.23657	0.252373
HADDAD T LYMPHOCYTE AND NK PROGENITOR DN-MsigDB c2	Hemap clusters corresponding to TCGA cluster 2	0.21	16.8	7.27175	9.52825	10.8239	3.55216	7.1	1.1158	6.33724	0.353043
GSE9988 LPS VS VEHICLE TREATED MONOCYTE DN-MsigDB c7	Hemap clusters corresponding to TCGA cluster 2	0.18	12.9	7.27175	5.62825	10.8239	3.55216	4.4	0	4.5376	0
VALK AML CLUSTER 4-MsigDB c2	Hemap clusters corresponding to TCGA cluster 2	0.2	15.6	7.27175	8.32825	10.7959	3.52413	3.9	0	4.69897	0
MODULE 300-MsigDB c4	Hemap clusters corresponding to TCGA cluster 2	0.23	20.5	7.27175	13.2283	10.7696	3.4978	5.6	0	6.10237	0.118174
AR NONGENOMIC PATHWAY-PID MsigDB c2	Hemap clusters corresponding to TCGA cluster 2	0.22	19.5	7.27175	12.2283	10.7696	3.4978	8.4	2.4158	8.58503	2.60083
NONGENOTROPIC ANDROGEN SIGNALING-NCI NATURE V4 PID	Hemap clusters corresponding to TCGA cluster 2	0.22	19.5	7.27175	12.2283	10.7696	3.4978	8.4	2.4158	8.58503	2.60083
NONGENOTROPIC ANDROGEN SIGNALING-PWCOMMONS	Hemap clusters corresponding to TCGA cluster 2	0.22	19.5	7.27175	12.2283	10.7696	3.4978	8.4	2.4158	8.58503	2.60083
PLASARI TGFB1 SIGNALING VIA NFIC 10HR DN-MsigDB c2	Hemap clusters corresponding to TCGA cluster 2	0.23	21.6	7.27175	14.3283	10.7447	3.47298	7.1	1.1158	7.69897	1.71477
PLASMA MEMBRANE PART-MsigDB c5	Hemap clusters corresponding to TCGA cluster 2	0.2	16.5	7.27175	9.22825	10.7447	3.47298	4.9	0	3.67778	0
REN ALVEOLAR RHABDOMYOSARCOMA DN-MsigDB c2	Hemap clusters corresponding to TCGA cluster 2	0.16	10.6	7.27175	3.32825	10.7212	3.4495	4.3	0	4.82391	0
MODULE 562-MsigDB c4	Hemap clusters corresponding to TCGA cluster 2	0.2	15.9	7.27175	8.62825	10.699	3.42722	4.6	0	2.21467	0
PROTEIN BINDING BRIDGING-MsigDB c5	Hemap clusters corresponding to TCGA cluster 2	0.18	12.5	7.27175	5.22825	10.6778	3.40603	4.9	0	4.29243	0
MODULE 64-MsigDB c4	Hemap clusters corresponding to TCGA cluster 2	0.18	13	7.27175	5.72825	10.6383	3.36652	5.1	0	5.04096	0
GSE24634 TREG VS TCONV POST DAY3 IL4 CONVERSION DN-MsigDB c7	Hemap clusters corresponding to TCGA cluster 2	0.17	12.2	7.27175	4.92825	10.6383	3.36652	6.2	0.215801	5.72125	0
MODULE 259-MsigDB c4	Hemap clusters corresponding to TCGA cluster 2	0.19	14.9	7.27175	7.62825	10.585	3.31328	5.2	0	3.37675	0
MODULE 362-MsigDB c4	Hemap clusters corresponding to TCGA cluster 2	0.26	26.5	7.27175	19.2283	10.5528	3.28109	5.4	0	3.76955	0
V COREBINDINGFACTOR Q6-MsigDB c3	Hemap clusters corresponding to TCGA cluster 2	0.21	17.1	7.27175	9.82825	10.5528	3.28109	4.9	0	3.49485	0
ROZANOV MMP14 TARGETS UP-MsigDB c2	Hemap clusters corresponding to TCGA cluster 2	0.2	15.6	7.27175	8.32825	10.5528	3.28109	5.5	0	4.48149	0
EPHRINB EPHB PATHWAY-NCI NATURE V4 PID	Hemap clusters corresponding to TCGA cluster 2	0.23	20.8	7.27175	13.5283	10.4949	3.2231	6.5	0.515801	5.17393	0
MODULE 39-MsigDB c4	Hemap clusters corresponding to TCGA cluster 2	0.23	20.5	7.27175	13.2283	10.4949	3.2231	6.5	0.515801	4.20761	0
GTPASE ACTIVITY-MsigDB c5	Hemap clusters corresponding to TCGA cluster 2	0.17	11.3	7.27175	4.02825	10.4949	3.2231	4.8	0	4.48149	0
HUANG DASATINIB RESISTANCE UP-MsigDB c2	Hemap clusters corresponding to TCGA cluster 2	0.22	19.9	7.27175	12.6283	10.4685	3.19677	6.8	0.815801	6.61979	0.63559
GSE360 T GONDII VS B MALAYI LOW DOSE DC DN-MsigDB c7	Hemap clusters corresponding to TCGA cluster 2	0.2	15.8	7.27175	8.52825	10.4559	3.18418	6.8	0.815801	6.92082	0.93662
MIYAGAWA TARGETS OF EWSR1 ETS FUSIONS UP-MsigDB c2	Hemap clusters corresponding to TCGA cluster 2	0.19	14.9	7.27175	7.62825	10.4559	3.18418	6	0.0158009	5.16115	0
EPHRINB EPHB PATHWAY-PWCOMMONS	Hemap clusters corresponding to TCGA cluster 2	0.23	20.8	7.27175	13.5283	10.3665	3.09478	6.5	0.515801	4.20761	0
MODULE 96-MsigDB c4	Hemap clusters corresponding to TCGA cluster 2	0.21	17.4	7.27175	10.1283	10.3565	3.0848	6.1	0.115801	5.284	0
GSE17721 LPS VS POLYIC 12H BMDM DN-MsigDB c7	Hemap clusters corresponding to TCGA cluster 2	0.2	15.8	7.27175	8.52825	10.3098	3.03806	6.7	0.715801	6.65758	0.673378
HESS TARGETS OF HOXA9 AND MEIS1 DN-MsigDB c2	Hemap clusters corresponding to TCGA cluster 2	0.16	11	7.27175	3.72825	10.284	3.01225	6	0.0158009	5.48149	0
VALK AML WITH FLT3 ITD-MsigDB c2	Hemap clusters corresponding to TCGA cluster 3	0.5	95.5	7.27175	88.2283	95.0809	87.8092	13	7.0158	12.8861	6.90186
ALCALAY AML BY NPM1 LOCALIZATION UP-MsigDB c2	Hemap clusters corresponding to TCGA cluster 3	0.46	78.5	7.27175	71.2283	70.2076	62.9359	9.4	3.4158	9.63827	3.65407
VALK AML CLUSTER 2-MsigDB c2	Hemap clusters corresponding to TCGA cluster 3	0.42	67.9	7.27175	60.6283	58	50.7283	9.3	3.3158	7.79588	1.81168
NIKOLSKY BREAST CANCER 7P15 AMPLICON-MsigDB c2	Hemap clusters corresponding to TCGA cluster 3	0.39	57.4	7.27175	50.1283	52.3768	45.105	7.4	1.4158	7.63827	1.65407
VALK AML CLUSTER 6-MsigDB c2	Hemap clusters corresponding to TCGA cluster 3	0.34	43.3	7.27175	36.0283	45.3372	38.0655	8.6	2.6158	6.95861	0.974408
MULLIGHAN NPM1 MUTATED SIGNATURE 2 UP-MsigDB c2	Hemap clusters corresponding to TCGA cluster 3	0.35	46.8	7.27175	39.5283	40.3279	33.0562	8.6	2.6158	8.79588	2.81168
CREIGHTON ENDOCRINE THERAPY RESISTANCE 2-MsigDB c2	Hemap clusters corresponding to TCGA cluster 3	0.36	49.6	7.27175	42.3283	38.7696	31.4978	12.1	6.1158	9.85387	3.86967
MULLIGHAN NPM1 MUTATED SIGNATURE 1 UP-MsigDB c2	Hemap clusters corresponding to TCGA cluster 3	0.37	51.2	7.27175	43.9283	35.7447	28.473	8.9	2.9158	9.20761	3.22341
VALK AML CLUSTER 3-MsigDB c2	Hemap clusters corresponding to TCGA cluster 3	0.31	38	7.27175	30.7283	35.6021	28.3303	6.1	0.115801	7.24413	1.25993
JAATINEN HEMATOPOIETIC STEM CELL UP-MsigDB c2	Hemap clusters corresponding to TCGA cluster 3	0.32	38.7	7.27175	31.4283	30.4949	23.2231	5.3	0	4.09151	0
MULLIGHAN NPM1 SIGNATURE 3 UP-MsigDB c2	Hemap clusters corresponding to TCGA cluster 3	0.33	41.7	7.27175	34.4283	29.4815	22.2097	7.2	1.2158	8.45593	2.47173
CHR2P14-MsigDB c1	Hemap clusters corresponding to TCGA cluster 3	0.29	32.5	7.27175	25.2283	28.7959	21.5241	3.6	0	3.49485	0
MODULE 26-MsigDB c4	Hemap clusters corresponding to TCGA cluster 3	0.31	37	7.27175	29.7283	28.2676	20.9959	5.5	0	2.4437	0
RICKMAN METASTASIS UP-MsigDB c2	Hemap clusters corresponding to TCGA cluster 3	0.29	32.7	7.27175	25.4283	24.585	17.3133	6.3	0.315801	4.95861	0
GSE27786 CD4 TCELL VS MONO MAC UP-MsigDB c7	Hemap clusters corresponding to TCGA cluster 3	0.31	37	7.27175	29.7283	22.7447	15.473	8.2	2.2158	6.76955	0.785352
PATTERN SPECIFICATION PROCESS-MsigDB c5	Hemap clusters corresponding to TCGA cluster 3	0.28	31.2	7.27175	23.9283	22.6383	15.3665	5.2	0	2.17393	0
CHR1Q41-MsigDB c1	Hemap clusters corresponding to TCGA cluster 3	0.29	32.5	7.27175	25.2283	21.8539	14.5821	3.9	0	2.13077	0
CHR3Q22-MsigDB c1	Hemap clusters corresponding to TCGA cluster 3	0.28	29.9	7.27175	22.6283	21.7959	14.5241	4	0	2.14267	0
GSE27786 BCELL VS MONO MAC UP-MsigDB c7	Hemap clusters corresponding to TCGA cluster 3	0.3	35.2	7.27175	27.9283	21.699	14.4272	9.2	3.2158	9.01773	3.03353
MODULE 207-MsigDB c4	Hemap clusters corresponding to TCGA cluster 3	0.29	31.8	7.27175	24.5283	21.5229	14.2511	4.3	0	2.08619	0
EMBRYOID BODY 1-NORMAL CELL TF	Hemap clusters corresponding to TCGA cluster 3	0.3	35	7.27175	27.7283	21.0969	13.8252	6.9	0.915801	4.85387	0
GHO ATF5 TARGETS UP-MsigDB c2	Hemap clusters corresponding to TCGA cluster 3	0.29	33.2	7.27175	25.9283	20.2007	12.9289	2.5	0	2.65758	0
CHRXQ22-MsigDB c1	Hemap clusters corresponding to TCGA cluster 3	0.25	25	7.27175	17.7283	20.1675	12.8957	5.8	0	6.85387	0.869673
V NRF1 Q6-MsigDB c3	Hemap clusters corresponding to TCGA cluster 3	0.26	25.3	7.27175	18.0283	19.4949	12.2231	8	2.0158	5.18046	0
IVANOVA HEMATOPOIESIS EARLY PROGENITOR-MsigDB c2	Hemap clusters corresponding to TCGA cluster 3	0.26	27.1	7.27175	19.8283	19.1739	11.9022	8	2.0158	6.92082	0.93662
IVANOVA HEMATOPOIESIS STEM CELL AND PROGENITOR-MsigDB c2	Hemap clusters corresponding to TCGA cluster 3	0.31	37	7.27175	29.7283	18.7696	11.4978	4.3	0	4.36653	0
CHR2Q32-MsigDB c1	Hemap clusters corresponding to TCGA cluster 3	0.26	25.4	7.27175	18.1283	18.4685	11.1968	3.4	0	2.48149	0
GSE14000 TRANSLATED RNA VS MRNA 16H LPS DC UP-MsigDB c7	Hemap clusters corresponding to TCGA cluster 3	0.23	20.5	7.27175	13.2283	18.1938	10.9221	7.7	1.7158	7.30103	1.31683
GARGALOVIC RESPONSE TO OXIDIZED PHOSPHOLIPIDS MAGENTA DN-MsigDB c2	Hemap clusters corresponding to TCGA cluster 3	0.25	25	7.27175	17.7283	18.0044	10.7326	8.6	2.6158	9.65758	3.67338
PYRIMIDINE BIOSYNTHESIS-RECON1	Hemap clusters corresponding to TCGA cluster 3	0.27	27.4	7.27175	20.1283	18	10.7283	8.2	2.2158	3.5376	0
TGCGCANK UNKNOWN-MsigDB c3	Hemap clusters corresponding to TCGA cluster 3	0.27	29.1	7.27175	21.8283	17.8239	10.5522	8.4	2.4158	4.76955	0
INOSITOL PYROPHOSPHATES BIOSYNTHESIS-PWCOMMONS	Hemap clusters corresponding to TCGA cluster 3	0.28	29.6	7.27175	22.3283	17.7447	10.473	5.1	0	4.23657	0
TRANSFERASE ACTIVITY TRANSFERRING PENTOSYL GROUPS-MsigDB c5	Hemap clusters corresponding to TCGA cluster 3	0.24	23.2	7.27175	15.9283	17.4318	10.16	9.5	3.5158	3.52288	0
THREONINE DEGRADATION-PWCOMMONS	Hemap clusters corresponding to TCGA cluster 3	0.31	37.1	7.27175	29.8283	16.9208	9.64907	11.3	5.3158	4.38722	0
SPERMATOZOAL-NORMAL CELL TF	Hemap clusters corresponding to TCGA cluster 3	0.27	27.6	7.27175	20.3283	16.9208	9.64907	8.9	2.9158	6.11919	0.134987
HEIDENBLAD AMPLIFIED IN PANCREATIC CANCER-MsigDB c2	Hemap clusters corresponding to TCGA cluster 3	0.28	31.2	7.27175	23.9283	16.8539	9.58212	8	2.0158	6.72125	0.737047
GCM GSPT1-MsigDB c4	Hemap clusters corresponding to TCGA cluster 3	0.23	20.1	7.27175	12.8283	16.7212	9.4495	6.5	0.515801	7.25964	1.27544
RNA POLYMERASE I RNA POLYMERASE III AND MITOCHONDRIAL TRANSCRIPTION-PWCOMMONS	Hemap clusters corresponding to TCGA cluster 3	0.27	27.6	7.27175	20.3283	16.6576	9.38583	4.3	0	3.63827	0
GSE7852 THYMUS VS FAT TREG UP-MsigDB c7	Hemap clusters corresponding to TCGA cluster 3	0.24	22.9	7.27175	15.6283	15.5686	8.29689	8.1	2.1158	7.79588	1.81168
CYSTEINE AND METHIONINE METABOLISM-KEGG MsigDB c2	Hemap clusters corresponding to TCGA cluster 3	0.24	22.3	7.27175	15.0283	15.5528	8.28109	8.5	2.5158	3.55284	0
GSE7400 CTRL VS CSF3 IN VIVO TREATED PBMC UP-MsigDB c7	Hemap clusters corresponding to TCGA cluster 3	0.24	22.4	7.27175	15.1283	15.5086	8.23689	6.7	0.715801	4.37675	0
TCTAGAG MIR 517-MsigDB c3	Hemap clusters corresponding to TCGA cluster 3	0.22	19.7	7.27175	12.4283	15.3372	8.06549	4	0	2.65758	0
GSE29617 DAY3 VS DAY7 TIV FLU VACCINE PBMC 2008 DN-MsigDB c7	Hemap clusters corresponding to TCGA cluster 3	0.25	24.5	7.27175	17.2283	15.1675	7.89574	3.2	0	3.74473	0
CHR3Q11-MsigDB c1	Hemap clusters corresponding to TCGA cluster 3	0.23	20	7.27175	12.7283	14.9586	7.68686	6	0.0158009	4.56864	0
CHR1Q44-MsigDB c1	Hemap clusters corresponding to TCGA cluster 3	0.22	18.4	7.27175	11.1283	14.7959	7.52413	3.2	0	3.25964	0
AMINO ACID SYNTHESIS AND INTERCONVERSION TRANSAMINATION-REACTOME MsigDB c2	Hemap clusters corresponding to TCGA cluster 3	0.24	21.9	7.27175	14.6283	14.4949	7.2231	6.9	0.915801	6.72125	0.737047
GSE3982 MAST CELL VS DC UP-MsigDB c7	Hemap clusters corresponding to TCGA cluster 3	0.24	22.1	7.27175	14.8283	14.3279	7.05615	3.7	0	2.55284	0
MODULE 67-MsigDB c4	Hemap clusters corresponding to TCGA cluster 3	0.21	17.6	7.27175	10.3283	14.1739	6.90218	4.3	0	3.55284	0
DING LUNG CANCER EXPRESSION BY COPY NUMBER-MsigDB c2	Hemap clusters corresponding to TCGA cluster 3	0.18	12.4	7.27175	5.12825	13.9586	6.68686	2.9	0	2.07572	0
GENE EXPRESSION-PWCOMMONS	Hemap clusters corresponding to TCGA cluster 3	0.24	22.3	7.27175	15.0283	13.8239	6.55216	7.2	1.2158	6.04096	0.0567595
MORF PPP5C-MsigDB c4	Hemap clusters corresponding to TCGA cluster 3	0.24	22.4	7.27175	15.1283	13.2924	6.02068	6.6	0.615801	3.52288	0
KANG FLUOROURACIL RESISTANCE UP-MsigDB c2	Hemap clusters corresponding to TCGA cluster 3	0.27	28.4	7.27175	21.1283	13.0223	5.75053	6.2	0.215801	3.27572	0
GCM GSTA4-MsigDB c4	Hemap clusters corresponding to TCGA cluster 3	0.25	24.1	7.27175	16.8283	12.9208	5.64907	3.3	0	2.4318	0
GCM NF2-MsigDB c4	Hemap clusters corresponding to TCGA cluster 3	0.24	23.3	7.27175	16.0283	12.8861	5.61431	5.1	0	5.60206	0
COBALAMIN CBL VITAMIN B12 TRANSPORT AND METABOLISM-PWCOMMONS	Hemap clusters corresponding to TCGA cluster 3	0.22	19	7.27175	11.7283	12.8861	5.61431	5.4	0	2.55284	0
CYSTEINE AND-PWCOMMONS	Hemap clusters corresponding to TCGA cluster 3	0.22	19	7.27175	11.7283	12.7212	5.4495	7.8	1.8158	2.0655	0
MITOCHONDRIA PATHWAY-BIOCARTA MsigDB c2	Hemap clusters corresponding to TCGA cluster 3	0.25	23.5	7.27175	16.2283	12.6383	5.36652	3.8	0	2.13077	0
RICKMAN TUMOR DIFFERENTIATED WELL VS POORLY UP-MsigDB c2	Hemap clusters corresponding to TCGA cluster 3	0.24	22.9	7.27175	15.6283	12.5686	5.29689	8.8	2.8158	6.61979	0.63559
RIBONUCLEOPROTEIN COMPLEX BIOGENESIS AND ASSEMBLY-MsigDB c5	Hemap clusters corresponding to TCGA cluster 3	0.22	19.5	7.27175	12.2283	12.5686	5.29689	5.8	0	3.38722	0
RNA POLYMERASE I PROMOTER CLEARANCE-PWCOMMONS	Hemap clusters corresponding to TCGA cluster 3	0.21	17.3	7.27175	10.0283	12.4202	5.14847	2.2	0	2.50864	0
SOTIRIOU BREAST CANCER GRADE 1 VS 3 DN-MsigDB c2	Hemap clusters corresponding to TCGA cluster 3	0.2	15.8	7.27175	8.52825	12.2518	4.98006	3.5	0	3.95861	0
CHR2P15-MsigDB c1	Hemap clusters corresponding to TCGA cluster 3	0.24	21.7	7.27175	14.4283	12.2218	4.9501	4.6	0	2.30103	0
GSE14000 4H VS 16H LPS DC DN-MsigDB c7	Hemap clusters corresponding to TCGA cluster 3	0.27	28.3	7.27175	21.0283	12.0809	4.80917	9.7	3.7158	9.85387	3.86967
GCM MYST2-MsigDB c4	Hemap clusters corresponding to TCGA cluster 3	0.2	15.4	7.27175	8.12825	12.0362	4.76446	3.3	0	2	0
RNA POL I RNA POL III AND MITOCHONDRIAL TRANSCRIPTION-REACTOME MsigDB c2	Hemap clusters corresponding to TCGA cluster 3	0.22	18.6	7.27175	11.3283	11.9586	4.68686	2.2	0	3.38722	0
AMINO ACID SYNTHESIS AND INTERCONVERSION TRANSAMINATION-PWCOMMONS	Hemap clusters corresponding to TCGA cluster 3	0.24	21.9	7.27175	14.6283	11.7959	4.52413	6.9	0.915801	6.48149	0.497287
TRANSLATIONAL INITIATION-MsigDB c5	Hemap clusters corresponding to TCGA cluster 3	0.22	18.4	7.27175	11.1283	11.7696	4.4978	4.1	0	2.25181	0
CONJUNCTIVA EPITHELIAL CELL-NORMAL CELL TF	Hemap clusters corresponding to TCGA cluster 3	0.26	26.7	7.27175	19.4283	11.699	4.42722	2.5	0	2.55284	0
FEMALE GAMETE GENERATION-MsigDB c5	Hemap clusters corresponding to TCGA cluster 3	0.18	13.6	7.27175	6.32825	11.6021	4.33031	7.3	1.3158	2.88606	0
TRANSCRIPTION-PWCOMMONS	Hemap clusters corresponding to TCGA cluster 3	0.22	18.3	7.27175	11.0283	11.585	4.31328	4.3	0	2.30103	0
RNA POLYMERASE I TRANSCRIPTION-PWCOMMONS	Hemap clusters corresponding to TCGA cluster 3	0.21	17.3	7.27175	10.0283	11.2757	4.00398	2.2	0	2.72125	0
V CREBP1CJUN 01-MsigDB c3	Hemap clusters corresponding to TCGA cluster 3	0.19	15.1	7.27175	7.82825	11.1871	3.91534	3.9	0	2.4318	0
AMINOACYL TRNA BIOSYNTHESIS-KEGG MsigDB c2	Hemap clusters corresponding to TCGA cluster 3	0.2	16	7.27175	8.72825	10.585	3.31328	5.5	0	3.95861	0
TRANSCRIPTION-REACTOME MsigDB c2	Hemap clusters corresponding to TCGA cluster 3	0.18	13.4	7.27175	6.12825	10.4559	3.18418	2.7	0	2.13077	0
CHR7P14-MsigDB c1	Hemap clusters corresponding to TCGA cluster 3	0.22	18.8	7.27175	11.5283	10.4318	3.16005	4.9	0	4.38722	0
MORF SS18-MsigDB c4	Hemap clusters corresponding to TCGA cluster 3	0.25	24.5	7.27175	17.2283	10.3979	3.12619	7.1	1.1158	4.27572	0
GCM RBM8A-MsigDB c4	Hemap clusters corresponding to TCGA cluster 3	0.18	12.4	7.27175	5.12825	10.3979	3.12619	3.8	0	2.79588	0
GCM SUFU-MsigDB c4	Hemap clusters corresponding to TCGA cluster 3	0.17	12.2	7.27175	4.92825	10.3372	3.06549	3.3	0	4.14267	0
BRANCHED CHAIN AMINO ACID CATABOLISM-REACTOME MsigDB c2	Hemap clusters corresponding to TCGA cluster 3	0.17	11.7	7.27175	4.42825	10.3098	3.03806	6.9	0.915801	5.10791	0
BRANCHED CHAIN AMINO ACID CATABOLISM-PWCOMMONS	Hemap clusters corresponding to TCGA cluster 3	0.17	11.7	7.27175	4.42825	10.3098	3.03806	6.9	0.915801	5.10791	0
CHR12P11-MsigDB c1	Hemap clusters corresponding to TCGA cluster 3	0.18	13.4	7.27175	6.12825	10.2924	3.02068	3.5	0	2.16749	0
VALK AML CLUSTER 10-MsigDB c2	Hemap clusters corresponding to TCGA cluster 4	0.41	63.3	7.27175	56.0283	78.8239	71.5522	15	9.0158	13.2218	7.23765
VALK AML WITH EVI1-MsigDB c2	Hemap clusters corresponding to TCGA cluster 4	0.36	49.6	7.27175	42.3283	60.0862	52.8144	9.5	3.5158	9.07572	3.09152
HADDAD T LYMPHOCYTE AND NK PROGENITOR UP-MsigDB c2	Hemap clusters corresponding to TCGA cluster 4	0.38	56	7.27175	48.7283	49.0655	41.7938	18.8	12.8158	19.7447	13.7605
LANDIS ERBB2 BREAST PRENEOPLASTIC UP-MsigDB c2	Hemap clusters corresponding to TCGA cluster 4	0.34	44.9	7.27175	37.6283	46.041	38.7692	3.1	0	2.08619	0
EHRLICH ICF SYNDROM UP-MsigDB c2	Hemap clusters corresponding to TCGA cluster 4	0.39	57.2	7.27175	49.9283	45.7696	38.4978	10.5	4.5158	6.82391	0.83971
RESPONSE TO DRUG-MsigDB c5	Hemap clusters corresponding to TCGA cluster 4	0.36	50.2	7.27175	42.9283	40.4949	33.2231	15.1	9.1158	8.09691	2.11271
MULLIGAN NTF3 SIGNALING VIA INSR AND IGF1R DN-MsigDB c2	Hemap clusters corresponding to TCGA cluster 4	0.34	44.6	7.27175	37.3283	40.1308	32.859	7.2	1.2158	4.09151	0
VALK AML CLUSTER 1-MsigDB c2	Hemap clusters corresponding to TCGA cluster 4	0.37	53	7.27175	45.7283	38.0177	30.746	10.7	4.7158	6	0.0158009
E2F3 UP V1 UP-MsigDB c6	Hemap clusters corresponding to TCGA cluster 4	0.31	36.7	7.27175	29.4283	36.3468	29.075	5.1	0	2.85387	0
PETROVA ENDOTHELIUM LYMPHATIC VS BLOOD UP-MsigDB c2	Hemap clusters corresponding to TCGA cluster 4	0.33	43	7.27175	35.7283	35.8239	28.5522	5.9	0	4.58503	0
REGULATION OF FZD BY UBIQUITINATION-PWCOMMONS	Hemap clusters corresponding to TCGA cluster 4	0.27	29.1	7.27175	21.8283	34.5686	27.2969	7.8	1.8158	2.20066	0
GENTLES LEUKEMIC STEM CELL UP-MsigDB c2	Hemap clusters corresponding to TCGA cluster 4	0.35	48	7.27175	40.7283	33.7447	26.473	10	4.0158	6.25964	0.275438
GEORGANTAS HSC MARKERS-MsigDB c2	Hemap clusters corresponding to TCGA cluster 4	0.38	55.1	7.27175	47.8283	33.1739	25.9022	7.9	1.9158	3.10237	0
NIELSEN LEIOMYOSARCOMA DN-MsigDB c2	Hemap clusters corresponding to TCGA cluster 4	0.3	33.6	7.27175	26.3283	32.7696	25.4978	14.3	8.3158	9	3.0158
SHETH LIVER CANCER VS TXNIP LOSS PAM3-MsigDB c2	Hemap clusters corresponding to TCGA cluster 4	0.29	32.6	7.27175	25.3283	32.3468	25.075	5.5	0	2.50864	0
RADMACHER AML PROGNOSIS-MsigDB c2	Hemap clusters corresponding to TCGA cluster 4	0.34	44	7.27175	36.7283	31.8239	24.5522	12.9	6.9158	9.82391	3.83971
CHYLA CBFA2T3 TARGETS DN-MsigDB c2	Hemap clusters corresponding to TCGA cluster 4	0.24	22.8	7.27175	15.5283	30.4089	23.1372	12.6	6.6158	10.0223	4.03808
MODULE 129-MsigDB c4	Hemap clusters corresponding to TCGA cluster 4	0.29	32.6	7.27175	25.3283	30.2007	22.9289	13.1	7.1158	12.7447	6.76053
TAKEDA TARGETS OF NUP98 HOXA9 FUSION 8D UP-MsigDB c2	Hemap clusters corresponding to TCGA cluster 4	0.36	50.3	7.27175	43.0283	30.1871	22.9153	11.8	5.8158	8.65758	2.67338
GRAHAM CML DIVIDING VS NORMAL DIVIDING DN-MsigDB c2	Hemap clusters corresponding to TCGA cluster 4	0.34	44.7	7.27175	37.4283	29.8539	22.5821	11.1	5.1158	9.40894	3.42474
MONOSACCHARIDE TRANSMEMBRANE TRANSPORTER ACTIVITY-MsigDB c5	Hemap clusters corresponding to TCGA cluster 4	0.36	49.3	7.27175	42.0283	29.0177	21.746	6.8	0.815801	4.46852	0
VALK AML CLUSTER 8-MsigDB c2	Hemap clusters corresponding to TCGA cluster 4	0.32	40	7.27175	32.7283	28.6576	21.3858	13.6	7.6158	11.8861	5.90186
SUGAR TRANSMEMBRANE TRANSPORTER ACTIVITY-MsigDB c5	Hemap clusters corresponding to TCGA cluster 4	0.36	48.6	7.27175	41.3283	28.6383	21.3665	5.8	0	3	0
MODULE 11-MsigDB c4	Hemap clusters corresponding to TCGA cluster 4	0.28	31.1	7.27175	23.8283	27.8861	20.6143	12.1	6.1158	10.0223	4.03808
V GATA Q6-MsigDB c3	Hemap clusters corresponding to TCGA cluster 4	0.24	22.5	7.27175	15.2283	27.2596	19.9879	13.1	7.1158	5.63827	0
BOQUEST STEM CELL DN-MsigDB c2	Hemap clusters corresponding to TCGA cluster 4	0.33	41	7.27175	33.7283	26.7212	19.4495	11.5	5.5158	8.45593	2.47173
CHIN BREAST CANCER COPY NUMBER UP-MsigDB c2	Hemap clusters corresponding to TCGA cluster 4	0.33	42	7.27175	34.7283	26.1938	18.9221	8.7	2.7158	2.82391	0
WNT SIGNALING PATHWAY-PID MsigDB c2	Hemap clusters corresponding to TCGA cluster 4	0.2	15.6	7.27175	8.32825	25.3188	18.047	7.7	1.7158	6.25964	0.275438
WNT SIGNALING NETWORK-NCI NATURE V4 PID	Hemap clusters corresponding to TCGA cluster 4	0.2	15.6	7.27175	8.32825	25.3188	18.047	7.7	1.7158	6.25964	0.275438
WNT SIGNALING NETWORK-PWCOMMONS	Hemap clusters corresponding to TCGA cluster 4	0.2	15.6	7.27175	8.32825	25.3188	18.047	7.7	1.7158	6.25964	0.275438
SCAVENGING OF HEME FROM PLASMA-PWCOMMONS	Hemap clusters corresponding to TCGA cluster 4	0.28	29.9	7.27175	22.6283	25.1024	17.8306	5	0	3.42022	0
ERYTHROBLAST-NORMAL CELL TF	Hemap clusters corresponding to TCGA cluster 4	0.3	33.8	7.27175	26.5283	25.0555	17.7838	7	1.0158	4.49485	0
VALK AML CLUSTER 7-MsigDB c2	Hemap clusters corresponding to TCGA cluster 4	0.26	27	7.27175	19.7283	24.8539	17.5821	9.9	3.9158	7.76955	1.78535
SARTIPY BLUNTED BY INSULIN RESISTANCE DN-MsigDB c2	Hemap clusters corresponding to TCGA cluster 4	0.35	45.8	7.27175	38.5283	24.5686	17.2969	9.5	3.5158	3	0
ROY WOUND BLOOD VESSEL DN-MsigDB c2	Hemap clusters corresponding to TCGA cluster 4	0.2	16.4	7.27175	9.12825	24.5686	17.2969	3.5	0	2.65758	0
RAGHAVACHARI PLATELET SPECIFIC GENES-MsigDB c2	Hemap clusters corresponding to TCGA cluster 4	0.35	45.9	7.27175	38.6283	24.3468	17.075	6.5	0.515801	3.24413	0
MODULE 137-MsigDB c4	Hemap clusters corresponding to TCGA cluster 4	0.26	25.3	7.27175	18.0283	24.3279	17.0562	10.7	4.7158	8.67778	2.69358
GSE3982 DC VS BCELL DN-MsigDB c7	Hemap clusters corresponding to TCGA cluster 4	0.31	36.3	7.27175	29.0283	24.2366	16.9648	9	3.0158	8.63827	2.65407
GRAHAM CML QUIESCENT VS NORMAL QUIESCENT DN-MsigDB c2	Hemap clusters corresponding to TCGA cluster 4	0.32	40	7.27175	32.7283	24.1427	16.8709	8.5	2.5158	7.4318	1.4476
CREATION OF C4 AND C2 ACTIVATORS-PWCOMMONS	Hemap clusters corresponding to TCGA cluster 4	0.3	34.4	7.27175	27.1283	24	16.7283	4.3	0	2.18046	0
SAMOLS TARGETS OF KHSV MIRNAS DN-MsigDB c2	Hemap clusters corresponding to TCGA cluster 4	0.28	30.9	7.27175	23.6283	23.7959	16.5241	8.9	2.9158	4.74473	0
GSE29618 PRE VS DAY7 FLU VACCINE MDC UP-MsigDB c7	Hemap clusters corresponding to TCGA cluster 4	0.26	26.9	7.27175	19.6283	23.7212	16.4495	10.1	4.1158	10.9586	4.97441
GNF2 ANK1-MsigDB c4	Hemap clusters corresponding to TCGA cluster 4	0.3	33.8	7.27175	26.5283	23.6778	16.406	8.3	2.3158	7.72125	1.73705
GNF2 SPTB-MsigDB c4	Hemap clusters corresponding to TCGA cluster 4	0.3	33.8	7.27175	26.5283	23.6778	16.406	8.3	2.3158	7.72125	1.73705
GNF2 PRDX2-MsigDB c4	Hemap clusters corresponding to TCGA cluster 4	0.29	32	7.27175	24.7283	23.6383	16.3665	7.4	1.4158	6.08619	0.101987
PASTURAL RIZ1 TARGETS UP-MsigDB c2	Hemap clusters corresponding to TCGA cluster 4	0.28	29.6	7.27175	22.3283	23.5376	16.2659	10.6	4.6158	4.88606	0
STEINER ERYTHROCYTE MEMBRANE GENES-MsigDB c2	Hemap clusters corresponding to TCGA cluster 4	0.26	27.2	7.27175	19.9283	23.4815	16.2097	7.7	1.7158	7.10237	1.11817
METABOLISM OF PORPHYRINS-REACTOME MsigDB c2	Hemap clusters corresponding to TCGA cluster 4	0.24	22.1	7.27175	14.8283	23.4437	16.1719	2.3	0	3.21467	0
MODULE 118-MsigDB c4	Hemap clusters corresponding to TCGA cluster 4	0.27	28.6	7.27175	21.3283	23.2518	15.9801	2.1	0	2.65758	0
GNF2 BNIP3L-MsigDB c4	Hemap clusters corresponding to TCGA cluster 4	0.29	32.7	7.27175	25.4283	23.0809	15.8092	7.6	1.6158	6	0.0158009
CHIARETTI T ALL REFRACTORY TO THERAPY-MsigDB c2	Hemap clusters corresponding to TCGA cluster 4	0.31	36.3	7.27175	29.0283	23.0315	15.7598	10.3	4.3158	5.01773	0
GNF2 RAD23A-MsigDB c4	Hemap clusters corresponding to TCGA cluster 4	0.29	32.8	7.27175	25.5283	22.9586	15.6869	8.5	2.5158	6.82391	0.83971
MODULE 100-MsigDB c4	Hemap clusters corresponding to TCGA cluster 4	0.25	24.9	7.27175	17.6283	22.9208	15.6491	11.3	5.3158	9.33724	3.35304
GSE11057 PBMC VS MEM CD4 TCELL DN-MsigDB c7	Hemap clusters corresponding to TCGA cluster 4	0.24	21.7	7.27175	14.4283	22.9208	15.6491	11.5	5.5158	9.92082	3.93662
SMID BREAST CANCER LUMINAL B DN-MsigDB c2	Hemap clusters corresponding to TCGA cluster 4	0.26	26.5	7.27175	19.2283	22.8861	15.6143	8.9	2.9158	8.39794	2.41374
BOYLAN MULTIPLE MYELOMA PCA1 UP-MsigDB c2	Hemap clusters corresponding to TCGA cluster 4	0.29	33.1	7.27175	25.8283	22.8539	15.5821	4.6	0	2.58503	0
MODULE 66-MsigDB c4	Hemap clusters corresponding to TCGA cluster 4	0.25	24	7.27175	16.7283	22.7696	15.4978	11.2	5.2158	8.00877	2.02457
PEDERSEN METASTASIS BY ERBB2 ISOFORM 7-MsigDB c2	Hemap clusters corresponding to TCGA cluster 4	0.29	31.5	7.27175	24.2283	22.6198	15.348	3.7	0	2.25964	0
GSE34205 RSV VS FLU INF INFANT PBMC UP-MsigDB c7	Hemap clusters corresponding to TCGA cluster 4	0.27	27.3	7.27175	20.0283	22.6021	15.3303	11.1	5.1158	7.72125	1.73705
CLASPER LYMPHATIC VESSELS DURING METASTASIS UP-MsigDB c2	Hemap clusters corresponding to TCGA cluster 4	0.28	30.3	7.27175	23.0283	22.585	15.3133	15.3	9.3158	11.0555	5.07132
GNF2 SPTA1-MsigDB c4	Hemap clusters corresponding to TCGA cluster 4	0.29	32.1	7.27175	24.8283	22.4559	15.1842	8.6	2.6158	7.16115	1.17695
GSE9650 NAIVE VS MEMORY CD8 TCELL UP-MsigDB c7	Hemap clusters corresponding to TCGA cluster 4	0.3	35	7.27175	27.7283	22.4437	15.1719	6.9	0.915801	4.25181	0
GNF2 TAL1-MsigDB c4	Hemap clusters corresponding to TCGA cluster 4	0.3	35.3	7.27175	28.0283	22.3565	15.0848	8.1	2.1158	7.16115	1.17695
GATAAGR V GATA C-MsigDB c3	Hemap clusters corresponding to TCGA cluster 4	0.21	17.4	7.27175	10.1283	22.0915	14.8198	13.6	7.6158	8.88606	2.90186
ONGUSAHA BRCA1 TARGETS UP-MsigDB c2	Hemap clusters corresponding to TCGA cluster 4	0.3	34.7	7.27175	27.4283	22.0555	14.7838	10.6	4.6158	8.35655	2.37235
MODULE 539-MsigDB c4	Hemap clusters corresponding to TCGA cluster 4	0.27	28.6	7.27175	21.3283	21.9586	14.6869	6.6	0.615801	5.50864	0
GSE9037 WT VS IRAK4 KO LPS 1H STIM BMDM DN-MsigDB c7	Hemap clusters corresponding to TCGA cluster 4	0.27	27.6	7.27175	20.3283	21.9208	14.6491	6.1	0.115801	2.01773	0
GNF2 CDC27-MsigDB c4	Hemap clusters corresponding to TCGA cluster 4	0.29	31.7	7.27175	24.4283	21.7447	14.473	7	1.0158	5.284	0
VALK AML CLUSTER 11-MsigDB c2	Hemap clusters corresponding to TCGA cluster 4	0.25	24.4	7.27175	17.1283	21.699	14.4272	6.7	0.715801	3.14267	0
GNF2 PCAF-MsigDB c4	Hemap clusters corresponding to TCGA cluster 4	0.28	29.3	7.27175	22.0283	21.3979	14.1262	7.6	1.6158	5.56864	0
VANDESLUIS COMMD1 TARGETS GROUP 3 DN-MsigDB c2	Hemap clusters corresponding to TCGA cluster 4	0.24	22.6	7.27175	15.3283	21.2007	13.9289	6.3	0.315801	3.39794	0
DOANE RESPONSE TO ANDROGEN DN-MsigDB c2	Hemap clusters corresponding to TCGA cluster 4	0.31	37	7.27175	29.7283	21.1427	13.8709	9.4	3.4158	6.88606	0.901858
GOLDRATH NAIVE VS MEMORY CD8 TCELL UP-MsigDB c7	Hemap clusters corresponding to TCGA cluster 4	0.34	44.1	7.27175	36.8283	21.1024	13.8306	4.2	0	2.03152	0
MODULE 227-MsigDB c4	Hemap clusters corresponding to TCGA cluster 4	0.26	25.7	7.27175	18.4283	21.1024	13.8306	3.5	0	3.61979	0
FERRARI RESPONSE TO FENRETINIDE UP-MsigDB c2	Hemap clusters corresponding to TCGA cluster 4	0.25	23.8	7.27175	16.5283	21.0088	13.737	8	2.0158	5.34679	0
HERNANDEZ MITOTIC ARREST BY DOCETAXEL 2 DN-MsigDB c2	Hemap clusters corresponding to TCGA cluster 4	0.3	33.6	7.27175	26.3283	21	13.7283	11.4	5.4158	3.92082	0
ZHANG ANTIVIRAL RESPONSE TO RIBAVIRIN UP-MsigDB c2	Hemap clusters corresponding to TCGA cluster 4	0.3	33.7	7.27175	26.4283	20.9208	13.6491	11.1	5.1158	6.82391	0.83971
ERYTHROCYTES TAKE UP CARBON DIOXIDE AND RELEASE OXYGEN-PWCOMMONS	Hemap clusters corresponding to TCGA cluster 4	0.26	26.4	7.27175	19.1283	20.9208	13.6491	6.3	0.315801	5.46852	0
ERYTHROCYTES TAKE UP OXYGEN AND RELEASE CARBON DIOXIDE-PWCOMMONS	Hemap clusters corresponding to TCGA cluster 4	0.26	26.4	7.27175	19.1283	20.9208	13.6491	6.3	0.315801	5.46852	0
O2 CO2 EXCHANGE IN ERYTHROCYTES-PWCOMMONS	Hemap clusters corresponding to TCGA cluster 4	0.26	26.4	7.27175	19.1283	20.9208	13.6491	6.3	0.315801	5.46852	0
GSE29618 MONOCYTE VS PDC DN-MsigDB c7	Hemap clusters corresponding to TCGA cluster 4	0.24	21.8	7.27175	14.5283	20.6778	13.406	5.8	0	2.50864	0
MODULE 139-MsigDB c4	Hemap clusters corresponding to TCGA cluster 4	0.23	21.5	7.27175	14.2283	20.585	13.3133	6	0.0158009	2.08619	0
CORDENONSI YAP CONSERVED SIGNATURE-MsigDB c6	Hemap clusters corresponding to TCGA cluster 4	0.29	32.4	7.27175	25.1283	20.4089	13.1372	4.3	0	2.3279	0
GSE13229 MATURE VS INTMATURE NKCELL UP-MsigDB c7	Hemap clusters corresponding to TCGA cluster 4	0.29	33.1	7.27175	25.8283	20.3372	13.0655	10.1	4.1158	4.22185	0
LI WILMS TUMOR VS FETAL KIDNEY 2 DN-MsigDB c2	Hemap clusters corresponding to TCGA cluster 4	0.25	24.4	7.27175	17.1283	20.3372	13.0655	10.3	4.3158	8.25964	2.27544
GNF2 MAP2K3-MsigDB c4	Hemap clusters corresponding to TCGA cluster 4	0.29	32	7.27175	24.7283	20.2596	12.9879	6.7	0.715801	5.56864	0
GSE22886 NEUTROPHIL VS MONOCYTE UP-MsigDB c7	Hemap clusters corresponding to TCGA cluster 4	0.19	14.9	7.27175	7.62825	20.1739	12.9022	10.3	4.3158	7.72125	1.73705
GSE22886 NAIVE CD4 TCELL VS MONOCYTE UP-MsigDB c7	Hemap clusters corresponding to TCGA cluster 4	0.22	18.6	7.27175	11.3283	20.1367	12.8649	13.4	7.4158	14.0862	8.10199
FARMER BREAST CANCER CLUSTER 1-MsigDB c2	Hemap clusters corresponding to TCGA cluster 4	0.29	31.4	7.27175	24.1283	20.0605	12.7887	5.8	0	5.01773	0
ESTROGEN RESPONSE LATE-MsigDB HALLMARKS	Hemap clusters corresponding to TCGA cluster 4	0.24	22.1	7.27175	14.8283	20.0506	12.7789	3.2	0	2.69897	0
CLASSICAL ANTIBODY MEDIATED COMPLEMENT ACTIVATION-PWCOMMONS	Hemap clusters corresponding to TCGA cluster 4	0.27	27.5	7.27175	20.2283	20.0269	12.7551	4.6	0	3.72125	0
MCBRYAN PUBERTAL BREAST 3 4WK UP-MsigDB c2	Hemap clusters corresponding to TCGA cluster 4	0.25	24.7	7.27175	17.4283	20	12.7283	7	1.0158	3.4318	0
GSE29615 DAY3 VS DAY7 LAIV FLU VACCINE PBMC UP-MsigDB c7	Hemap clusters corresponding to TCGA cluster 4	0.24	22.4	7.27175	15.1283	19.9208	12.6491	7.7	1.7158	3.38722	0
SMID BREAST CANCER BASAL UP-MsigDB c2	Hemap clusters corresponding to TCGA cluster 4	0.23	20.8	7.27175	13.5283	19.8539	12.5821	4.7	0	4.33724	0
GSE11057 CD4 EFF MEM VS PBMC UP-MsigDB c7	Hemap clusters corresponding to TCGA cluster 4	0.23	21.2	7.27175	13.9283	19.699	12.4272	10.4	4.4158	8.31876	2.33456
KORKOLA TERATOMA-MsigDB c2	Hemap clusters corresponding to TCGA cluster 4	0.23	20.6	7.27175	13.3283	19.6383	12.3665	3.1	0	2.12494	0
HEME BIOSYNTHESIS-RECON1	Hemap clusters corresponding to TCGA cluster 4	0.23	21.2	7.27175	13.9283	19.5376	12.2659	2.4	0	3.02228	0
MCBRYAN PUBERTAL BREAST 4 5WK UP-MsigDB c2	Hemap clusters corresponding to TCGA cluster 4	0.26	26.2	7.27175	18.9283	19.2441	11.9724	8.1	2.1158	7.284	1.2998
CEBALLOS TARGETS OF TP53 AND MYC DN-MsigDB c2	Hemap clusters corresponding to TCGA cluster 4	0.32	39.7	7.27175	32.4283	19.1308	11.859	3.2	0	3	0
MCBRYAN TERMINAL END BUD DN-MsigDB c2	Hemap clusters corresponding to TCGA cluster 4	0.35	45.9	7.27175	38.6283	18.9586	11.6869	7.3	1.3158	5.40894	0
ERYTHROCYTE-NORMAL CELL TF	Hemap clusters corresponding to TCGA cluster 4	0.21	18	7.27175	10.7283	18.7959	11.5241	4.6	0	2.46852	0
KYNG DNA DAMAGE BY GAMMA AND UV RADIATION-MsigDB c2	Hemap clusters corresponding to TCGA cluster 4	0.31	36.7	7.27175	29.4283	18.7696	11.4978	6.8	0.815801	4.55284	0
GSE22886 NAIVE CD4 TCELL VS DC UP-MsigDB c7	Hemap clusters corresponding to TCGA cluster 4	0.23	20.2	7.27175	12.9283	18.6576	11.3858	9.2	3.2158	8.45593	2.47173
GSE17974 IL4 AND ANTI IL12 VS UNTREATED 72H ACT CD4 TCELL DN-MsigDB c7	Hemap clusters corresponding to TCGA cluster 4	0.29	31.4	7.27175	24.1283	18.5229	11.2511	5.7	0	3.01323	0
ESTROGEN RESPONSE EARLY-MsigDB HALLMARKS	Hemap clusters corresponding to TCGA cluster 4	0.25	24.3	7.27175	17.0283	18.5229	11.2511	8.5	2.5158	6.82391	0.83971
JACKSON DNMT1 TARGETS DN-MsigDB c2	Hemap clusters corresponding to TCGA cluster 4	0.23	20.6	7.27175	13.3283	18.5229	11.2511	8.4	2.4158	4.50864	0
SENESE HDAC1 AND HDAC2 TARGETS DN-MsigDB c2	Hemap clusters corresponding to TCGA cluster 4	0.24	22	7.27175	14.7283	18.4685	11.1968	11.9	5.9158	6.95861	0.974408
MODULE 208-MsigDB c4	Hemap clusters corresponding to TCGA cluster 4	0.25	24.3	7.27175	17.0283	18.4089	11.1372	5.9	0	4.25181	0
DELYS THYROID CANCER DN-MsigDB c2	Hemap clusters corresponding to TCGA cluster 4	0.3	34.1	7.27175	26.8283	18.3979	11.1262	10	4.0158	8.3098	2.3256
GSE27786 LIN NEG VS ERYTHROBLAST DN-MsigDB c7	Hemap clusters corresponding to TCGA cluster 4	0.19	13.9	7.27175	6.62825	18.3979	11.1262	4.5	0	2.39794	0
MOLECULES ASSOCIATED WITH ELASTIC FIBRES-PWCOMMONS	Hemap clusters corresponding to TCGA cluster 4	0.19	13.7	7.27175	6.42825	18.3665	11.0948	13.7	7.7158	8.09691	2.11271
WANG IMMORTALIZED BY HOXA9 AND MEIS1 DN-MsigDB c2	Hemap clusters corresponding to TCGA cluster 4	0.19	14.3	7.27175	7.02825	18.3188	11.047	8.4	2.4158	3.24413	0
GSE24142 EARLY THYMIC PROGENITOR VS DN3 THYMOCYTE DN-MsigDB c7	Hemap clusters corresponding to TCGA cluster 4	0.24	22.3	7.27175	15.0283	18.1367	10.8649	7.1	1.1158	4.38722	0
LEIN CEREBELLUM MARKERS-MsigDB c2	Hemap clusters corresponding to TCGA cluster 4	0.27	27.4	7.27175	20.1283	18	10.7283	18.5	12.5158	10.7959	4.81168
GSE10325 LUPUS CD4 TCELL VS LUPUS MYELOID UP-MsigDB c7	Hemap clusters corresponding to TCGA cluster 4	0.23	20.2	7.27175	12.9283	17.8861	10.6143	10.9	4.9158	9.35655	3.37235
MOTOR ACTIVITY-MsigDB c5	Hemap clusters corresponding to TCGA cluster 4	0.2	15.2	7.27175	7.92825	17.8239	10.5522	2.9	0	2.49485	0
HOSHIDA LIVER CANCER LATE RECURRENCE DN-MsigDB c2	Hemap clusters corresponding to TCGA cluster 4	0.22	19.7	7.27175	12.4283	17.7447	10.473	9.3	3.3158	2.20066	0
GSE18791 CTRL VS NEWCASTLE VIRUS DC 14H DN-MsigDB c7	Hemap clusters corresponding to TCGA cluster 4	0.23	21.1	7.27175	13.8283	17.699	10.4272	10	4.0158	7.38722	1.40302
MCCLUNG CREB1 TARGETS UP-MsigDB c2	Hemap clusters corresponding to TCGA cluster 4	0.3	33.9	7.27175	26.6283	17.6778	10.406	4.6	0	3.85387	0
YANG BCL3 TARGETS UP-MsigDB c2	Hemap clusters corresponding to TCGA cluster 4	0.25	24.3	7.27175	17.0283	17.5376	10.2659	6.5	0.515801	7.92082	1.93662
ZHOU CELL CYCLE GENES IN IR RESPONSE 2HR-MsigDB c2	Hemap clusters corresponding to TCGA cluster 4	0.21	18.1	7.27175	10.8283	17.5376	10.2659	5.6	0	2.08619	0
AHSP PATHWAY-BIOCARTA MsigDB c2	Hemap clusters corresponding to TCGA cluster 4	0.25	23.9	7.27175	16.6283	17.4685	10.1968	4.6	0	3.88606	0
GSE20715 0H VS 24H OZONE TLR4 KO LUNG UP-MsigDB c7	Hemap clusters corresponding to TCGA cluster 4	0.29	32.1	7.27175	24.8283	17.4318	10.16	9	3.0158	5.74473	0
WELCH GATA1 TARGETS-MsigDB c2	Hemap clusters corresponding to TCGA cluster 4	0.24	22.8	7.27175	15.5283	17.284	10.0122	3.7	0	3.61979	0
KANG FLUOROURACIL RESISTANCE DN-MsigDB c2	Hemap clusters corresponding to TCGA cluster 4	0.21	17.7	7.27175	10.4283	17.2676	9.99586	6.7	0.715801	2.63827	0
HEMOSTASIS-MsigDB c5	Hemap clusters corresponding to TCGA cluster 4	0.3	34.1	7.27175	26.8283	17.1427	9.87092	12.3	6.3158	5.65758	0
GSE10325 LUPUS CD4 TCELL VS LUPUS BCELL UP-MsigDB c7	Hemap clusters corresponding to TCGA cluster 4	0.21	17.6	7.27175	10.3283	17.1192	9.84744	9	3.0158	6.69897	0.714771
RIGGI EWING SARCOMA PROGENITOR DN-MsigDB c2	Hemap clusters corresponding to TCGA cluster 4	0.26	26.5	7.27175	19.2283	17.0315	9.75977	8.3	2.3158	8.67778	2.69358
DCC MEDIATED ATTRACTIVE SIGNALING-REACTOME MsigDB c2	Hemap clusters corresponding to TCGA cluster 4	0.24	23.3	7.27175	16.0283	17.0315	9.75977	7.9	1.9158	3.24413	0
POSITIVE REGULATION OF CELL CYCLE-MsigDB c5	Hemap clusters corresponding to TCGA cluster 4	0.24	23.3	7.27175	16.0283	17	9.72825	7.8	1.8158	2.26761	0
GSE3982 MAST CELL VS BCELL DN-MsigDB c7	Hemap clusters corresponding to TCGA cluster 4	0.25	23.7	7.27175	16.4283	16.9586	9.68686	7.5	1.5158	6.12494	0.14074
HAHTOLA SEZARY SYNDROM DN-MsigDB c2	Hemap clusters corresponding to TCGA cluster 4	0.22	19.8	7.27175	12.5283	16.9586	9.68686	9.2	3.2158	7.10237	1.11817
GSE29618 PDC VS MDC UP-MsigDB c7	Hemap clusters corresponding to TCGA cluster 4	0.25	25.2	7.27175	17.9283	16.9208	9.64907	8.3	2.3158	3.14267	0
ROSS AML OF FAB M7 TYPE-MsigDB c2	Hemap clusters corresponding to TCGA cluster 4	0.23	20	7.27175	12.7283	16.8539	9.58212	9.4	3.4158	5.48149	0
ERYTHROID PROGENITOR-NORMAL CELL TF	Hemap clusters corresponding to TCGA cluster 4	0.24	21.9	7.27175	14.6283	16.6778	9.40603	4.8	0	4.79588	0
TAKEDA TARGETS OF NUP98 HOXA9 FUSION 10D UP-MsigDB c2	Hemap clusters corresponding to TCGA cluster 4	0.28	29.6	7.27175	22.3283	16.4949	9.2231	6.1	0.115801	2.48149	0
GSE22886 NAIVE CD4 TCELL VS NKCELL UP-MsigDB c7	Hemap clusters corresponding to TCGA cluster 4	0.21	17.4	7.27175	10.1283	16.4559	9.18418	5.3	0	4.88606	0
KAECH NAIVE VS MEMORY CD8 TCELL UP-MsigDB c7	Hemap clusters corresponding to TCGA cluster 4	0.27	27.6	7.27175	20.3283	16.3768	9.105	7.7	1.7158	3.88606	0
GSE13306 TREG VS TCONV SPLEEN UP-MsigDB c7	Hemap clusters corresponding to TCGA cluster 4	0.25	24	7.27175	16.7283	16.3565	9.0848	9.5	3.5158	5	0
SYNTHESIS OF PC-PWCOMMONS	Hemap clusters corresponding to TCGA cluster 4	0.19	15.1	7.27175	7.82825	16.3565	9.0848	5.3	0	3.23657	0
GSE22886 NAIVE CD8 TCELL VS MONOCYTE UP-MsigDB c7	Hemap clusters corresponding to TCGA cluster 4	0.21	17.7	7.27175	10.4283	16.3468	9.07504	12.5	6.5158	9.4437	3.4595
RPS14 DN V1 DN-MsigDB c6	Hemap clusters corresponding to TCGA cluster 4	0.19	15.1	7.27175	7.82825	16.2924	9.02068	4.7	0	2.58503	0
GSE10325 BCELL VS MYELOID UP-MsigDB c7	Hemap clusters corresponding to TCGA cluster 4	0.23	20.3	7.27175	13.0283	16.2676	8.99586	8.3	2.3158	5.61979	0
V LMO2COM 02-MsigDB c3	Hemap clusters corresponding to TCGA cluster 4	0.2	16.1	7.27175	8.82825	16.2218	8.9501	6.1	0.115801	5.55284	0
SYNTHESIS OF PC-REACTOME MsigDB c2	Hemap clusters corresponding to TCGA cluster 4	0.22	18.7	7.27175	11.4283	16.1739	8.90218	5	0	2.34679	0
HAHTOLA MYCOSIS FUNGOIDES UP-MsigDB c2	Hemap clusters corresponding to TCGA cluster 4	0.23	20.7	7.27175	13.4283	16.0458	8.77401	2.8	0	2.11919	0
HEME BIOSYNTHESIS HOMO SAPIENS-WIKIPW	Hemap clusters corresponding to TCGA cluster 4	0.21	17.5	7.27175	10.2283	16.0362	8.76446	2.3	0	2.3279	0
DCC MEDIATED ATTRACTIVE SIGNALING-PWCOMMONS	Hemap clusters corresponding to TCGA cluster 4	0.24	22.5	7.27175	15.2283	16	8.72825	8.3	2.3158	3.14874	0
V GATA1 04-MsigDB c3	Hemap clusters corresponding to TCGA cluster 4	0.26	25.5	7.27175	18.2283	15.9208	8.64907	12.4	6.4158	6.92082	0.93662
REGULATION OF BODY FLUID LEVELS-MsigDB c5	Hemap clusters corresponding to TCGA cluster 4	0.29	33	7.27175	25.7283	15.7959	8.52413	11.7	5.7158	7.52288	1.53868
CHEBOTAEV GR TARGETS UP-MsigDB c2	Hemap clusters corresponding to TCGA cluster 4	0.29	31.9	7.27175	24.6283	15.7447	8.47298	11	5.0158	6.85387	0.869673
PAPASPYRIDONOS UNSTABLE ATEROSCLEROTIC PLAQUE DN-MsigDB c2	Hemap clusters corresponding to TCGA cluster 4	0.24	23	7.27175	15.7283	15.7212	8.4495	11.6	5.6158	7.4318	1.4476
WONG ADULT TISSUE STEM MODULE-MsigDB c2	Hemap clusters corresponding to TCGA cluster 4	0.28	30.2	7.27175	22.9283	15.6576	8.38583	13.1	7.1158	12.4437	6.4595
GSE3982 MEMORY CD4 TCELL VS BCELL UP-MsigDB c7	Hemap clusters corresponding to TCGA cluster 4	0.24	21.7	7.27175	14.4283	15.5528	8.28109	9.9	3.9158	10	4.0158
LEE INTRATHYMIC T PROGENITOR-MsigDB c2	Hemap clusters corresponding to TCGA cluster 4	0.18	13.1	7.27175	5.82825	15.4318	8.16005	6.6	0.615801	2.46852	0
NIELSEN GIST-MsigDB c2	Hemap clusters corresponding to TCGA cluster 4	0.33	41.6	7.27175	34.3283	15.4089	8.13719	7.5	1.5158	5.82391	0
SWEET LUNG CANCER KRAS DN-MsigDB c2	Hemap clusters corresponding to TCGA cluster 4	0.26	25.4	7.27175	18.1283	15.3279	8.05615	10.4	4.4158	7.3098	1.3256
GSE7852 LN VS THYMUS TREG UP-MsigDB c7	Hemap clusters corresponding to TCGA cluster 4	0.26	25.8	7.27175	18.5283	15.301	8.02928	6.9	0.915801	4.22185	0
LIANG SILENCED BY METHYLATION UP-MsigDB c2	Hemap clusters corresponding to TCGA cluster 4	0.21	17.8	7.27175	10.5283	15.301	8.02928	3.2	0	2.65758	0
STK33 NOMO DN-MsigDB c6	Hemap clusters corresponding to TCGA cluster 4	0.18	13.5	7.27175	6.22825	15.2924	8.02068	3.3	0	3.4318	0
GSE29618 BCELL VS MONOCYTE UP-MsigDB c7	Hemap clusters corresponding to TCGA cluster 4	0.21	18.1	7.27175	10.8283	15.2218	7.9501	9.4	3.4158	6.46852	0.484322
GSE24142 EARLY THYMIC PROGENITOR VS DN2 THYMOCYTE ADULT DN-MsigDB c7	Hemap clusters corresponding to TCGA cluster 4	0.21	17.9	7.27175	10.6283	15.1367	7.86493	4.7	0	5.11919	0
NEMETH INFLAMMATORY RESPONSE LPS DN-MsigDB c2	Hemap clusters corresponding to TCGA cluster 4	0.29	32.3	7.27175	25.0283	15.0362	7.76446	3.9	0	2.46852	0
GSE22886 NAIVE CD4 TCELL VS 48H ACT TH2 UP-MsigDB c7	Hemap clusters corresponding to TCGA cluster 4	0.23	20.3	7.27175	13.0283	14.9208	7.64907	2.6	0	2.3279	0
BLOOD COAGULATION-PWCOMMONS	Hemap clusters corresponding to TCGA cluster 4	0.22	19.5	7.27175	12.2283	14.9208	7.64907	5.6	0	3.39794	0
CARBOHYDRATE TRANSPORT-MsigDB c5	Hemap clusters corresponding to TCGA cluster 4	0.29	32.9	7.27175	25.6283	14.8861	7.61431	4.4	0	2.3098	0
TENEDINI MEGAKARYOCYTE MARKERS-MsigDB c2	Hemap clusters corresponding to TCGA cluster 4	0.28	29.3	7.27175	22.0283	14.8861	7.61431	4.9	0	2.48149	0
HUMMERICH MALIGNANT SKIN TUMOR UP-MsigDB c2	Hemap clusters corresponding to TCGA cluster 4	0.24	22.5	7.27175	15.2283	14.8539	7.58212	3.9	0	2.95861	0
MODULE 171-MsigDB c4	Hemap clusters corresponding to TCGA cluster 4	0.25	24.5	7.27175	17.2283	14.8239	7.55216	6.1	0.115801	4.50864	0
MODULE 119-MsigDB c4	Hemap clusters corresponding to TCGA cluster 4	0.23	20.5	7.27175	13.2283	14.7959	7.52413	6.4	0.415801	4.63827	0
GSE29618 BCELL VS MDC DAY7 FLU VACCINE UP-MsigDB c7	Hemap clusters corresponding to TCGA cluster 4	0.22	18.4	7.27175	11.1283	14.7959	7.52413	10.5	4.5158	9.92082	3.93662
FINAK BREAST CANCER SDPP SIGNATURE-MsigDB c2	Hemap clusters corresponding to TCGA cluster 4	0.27	28.4	7.27175	21.1283	14.7212	7.4495	7	1.0158	4.42022	0
RICKMAN HEAD AND NECK CANCER F-MsigDB c2	Hemap clusters corresponding to TCGA cluster 4	0.26	26.3	7.27175	19.0283	14.699	7.42722	6.2	0.215801	4.35655	0
JAEGER METASTASIS DN-MsigDB c2	Hemap clusters corresponding to TCGA cluster 4	0.21	17.2	7.27175	9.92825	14.699	7.42722	8.7	2.7158	5.5376	0
BERENJENO TRANSFORMED BY RHOA FOREVER UP-MsigDB c2	Hemap clusters corresponding to TCGA cluster 4	0.17	11.3	7.27175	4.02825	14.6778	7.40603	3.6	0	2.3098	0
TONKS TARGETS OF RUNX1 RUNX1T1 FUSION GRANULOCYTE UP-MsigDB c2	Hemap clusters corresponding to TCGA cluster 4	0.22	18.5	7.27175	11.2283	14.6383	7.36652	6.8	0.815801	3.67778	0
MODULE 2-MsigDB c4	Hemap clusters corresponding to TCGA cluster 4	0.24	22.4	7.27175	15.1283	14.6021	7.33031	6.7	0.715801	3.88606	0
GSE18791 CTRL VS NEWCASTLE VIRUS DC 16H DN-MsigDB c7	Hemap clusters corresponding to TCGA cluster 4	0.23	20	7.27175	12.7283	14.585	7.31328	9.6	3.6158	6.82391	0.83971
GSE29618 BCELL VS MDC UP-MsigDB c7	Hemap clusters corresponding to TCGA cluster 4	0.21	16.7	7.27175	9.42825	14.5686	7.29689	10.2	4.2158	9.58503	3.60083
KRASNOSELSKAYA ILF3 TARGETS UP-MsigDB c2	Hemap clusters corresponding to TCGA cluster 4	0.28	30.9	7.27175	23.6283	14.5528	7.28109	4.7	0	2.1549	0
GSE7764 IL15 TREATED VS CTRL NK CELL 24H DN-MsigDB c7	Hemap clusters corresponding to TCGA cluster 4	0.23	20.4	7.27175	13.1283	14.4815	7.20974	7	1.0158	4.92082	0
SATO SILENCED BY METHYLATION IN PANCREATIC CANCER 2-MsigDB c2	Hemap clusters corresponding to TCGA cluster 4	0.23	20	7.27175	12.7283	14.3188	7.04701	9.7	3.7158	6.24413	0.259926
MODULE 292-MsigDB c4	Hemap clusters corresponding to TCGA cluster 4	0.23	20.3	7.27175	13.0283	14.2757	7.00398	6.1	0.115801	3.63827	0
HECKER IFNB1 TARGETS-MsigDB c2	Hemap clusters corresponding to TCGA cluster 4	0.27	28.1	7.27175	20.8283	14.2596	6.98789	4.7	0	3	0
MODULE 342-MsigDB c4	Hemap clusters corresponding to TCGA cluster 4	0.19	14	7.27175	6.72825	14.2518	6.98006	8.2	2.2158	8.65758	2.67338
AMINO ACID TRANSPORT ACROSS THE PLASMA MEMBRANE-REACTOME MsigDB c2	Hemap clusters corresponding to TCGA cluster 4	0.22	19.5	7.27175	12.2283	14.1938	6.92207	3.6	0	2.20066	0
AMINO ACID TRANSPORT ACROSS THE PLASMA MEMBRANE-PWCOMMONS	Hemap clusters corresponding to TCGA cluster 4	0.22	19.5	7.27175	12.2283	14.1938	6.92207	3.6	0	2.20066	0
GSE3982 MAST CELL VS EFF MEMORY CD4 TCELL DN-MsigDB c7	Hemap clusters corresponding to TCGA cluster 4	0.22	19.7	7.27175	12.4283	14.1805	6.90871	7.8	1.8158	6.82391	0.83971
GRAHAM CML DIVIDING VS NORMAL QUIESCENT DN-MsigDB c2	Hemap clusters corresponding to TCGA cluster 4	0.25	24.1	7.27175	16.8283	14.1549	6.88315	8.3	2.3158	5.72125	0
LIM MAMMARY LUMINAL MATURE DN-MsigDB c2	Hemap clusters corresponding to TCGA cluster 4	0.26	25.5	7.27175	18.2283	14.1367	6.86493	9.6	3.6158	6.55284	0.568643
SCHAEFFER PROSTATE DEVELOPMENT 48HR UP-MsigDB c2	Hemap clusters corresponding to TCGA cluster 4	0.24	21.7	7.27175	14.4283	14.0362	6.76446	3.6	0	2.07572	0
MODULE 55-MsigDB c4	Hemap clusters corresponding to TCGA cluster 4	0.21	17.6	7.27175	10.3283	14.0132	6.74148	4	0	2.07572	0
YAO HOXA10 TARGETS VIA PROGESTERONE UP-MsigDB c2	Hemap clusters corresponding to TCGA cluster 4	0.24	22.9	7.27175	15.6283	14.0088	6.73703	7.4	1.4158	4.69897	0
V FOXO4 01-MsigDB c3	Hemap clusters corresponding to TCGA cluster 4	0.25	24	7.27175	16.7283	13.9586	6.68686	9.4	3.4158	5.18046	0
CHR22Q12-MsigDB c1	Hemap clusters corresponding to TCGA cluster 4	0.21	18.2	7.27175	10.9283	13.9586	6.68686	4.9	0	3.0655	0
CYTOSOLIC PART-MsigDB c5	Hemap clusters corresponding to TCGA cluster 4	0.27	28.2	7.27175	20.9283	13.9208	6.64907	6.2	0.215801	2.18046	0
BILD E2F3 ONCOGENIC SIGNATURE-MsigDB c2	Hemap clusters corresponding to TCGA cluster 4	0.22	18.3	7.27175	11.0283	13.9208	6.64907	4.6	0	3.35655	0
GSE20715 0H VS 6H OZONE LUNG DN-MsigDB c7	Hemap clusters corresponding to TCGA cluster 4	0.24	22.5	7.27175	15.2283	13.8239	6.55216	9.8	3.8158	6.25964	0.275438
GSE22886 NAIVE BCELL VS DC UP-MsigDB c7	Hemap clusters corresponding to TCGA cluster 4	0.21	17.4	7.27175	10.1283	13.8239	6.55216	14	8.0158	12.3279	6.3437
NOUSHMEHR GBM SILENCED BY METHYLATION-MsigDB c2	Hemap clusters corresponding to TCGA cluster 4	0.18	13.3	7.27175	6.02825	13.7959	6.52413	2.9	0	2.88606	0
HADDAD B LYMPHOCYTE PROGENITOR-MsigDB c2	Hemap clusters corresponding to TCGA cluster 4	0.21	17.2	7.27175	9.92825	13.7696	6.4978	10.7	4.7158	5.11919	0
FORMATION OF FIBRIN CLOT CLOTTING CASCADE-PWCOMMONS	Hemap clusters corresponding to TCGA cluster 4	0.25	23.5	7.27175	16.2283	13.7212	6.4495	5.5	0	3	0
CASTELLANO HRAS AND NRAS TARGETS DN-MsigDB c2	Hemap clusters corresponding to TCGA cluster 4	0.22	18.5	7.27175	11.2283	13.7212	6.4495	5.5	0	2.65758	0
GSE22886 NAIVE TCELL VS MONOCYTE UP-MsigDB c7	Hemap clusters corresponding to TCGA cluster 4	0.2	16.5	7.27175	9.22825	13.7212	6.4495	11.7	5.7158	9.85387	3.86967
LE SKI TARGETS DN-MsigDB c2	Hemap clusters corresponding to TCGA cluster 4	0.22	18.8	7.27175	11.5283	13.699	6.42722	11.2	5.2158	4.48149	0
MODULE 385-MsigDB c4	Hemap clusters corresponding to TCGA cluster 4	0.2	15.7	7.27175	8.42825	13.6778	6.40603	2.5	0	2.20066	0
WIERENGA STAT5A TARGETS DN-MsigDB c2	Hemap clusters corresponding to TCGA cluster 4	0.28	30.9	7.27175	23.6283	13.6383	6.36652	4.5	0	2.52288	0
HUPER BREAST BASAL VS LUMINAL DN-MsigDB c2	Hemap clusters corresponding to TCGA cluster 4	0.22	19.1	7.27175	11.8283	13.5528	6.28109	4.9	0	2.67778	0
MODULE 120-MsigDB c4	Hemap clusters corresponding to TCGA cluster 4	0.22	18.9	7.27175	11.6283	13.4559	6.18418	3.9	0	2.65758	0
COLDREN GEFITINIB RESISTANCE DN-MsigDB c2	Hemap clusters corresponding to TCGA cluster 4	0.25	24.9	7.27175	17.6283	13.4318	6.16005	12.8	6.8158	10.2366	4.25237
MODULE 379-MsigDB c4	Hemap clusters corresponding to TCGA cluster 4	0.18	13.2	7.27175	5.92825	13.4202	6.14847	4.4	0	4.50864	0
CLASS B 2 SECRETIN FAMILY RECEPTORS-REACTOME MsigDB c2	Hemap clusters corresponding to TCGA cluster 4	0.2	16.3	7.27175	9.02825	13.3979	6.12619	3.9	0	2.50864	0
ETHANOL OXIDATION-REACTOME MsigDB c2	Hemap clusters corresponding to TCGA cluster 4	0.21	17.5	7.27175	10.2283	13.3872	6.11547	3.8	0	2.82391	0
ETHANOL OXIDATION-PWCOMMONS	Hemap clusters corresponding to TCGA cluster 4	0.21	17.5	7.27175	10.2283	13.3872	6.11547	3.8	0	2.82391	0
WALLACE PROSTATE CANCER RACE UP-MsigDB c2	Hemap clusters corresponding to TCGA cluster 4	0.23	21.1	7.27175	13.8283	13.1612	5.8894	3.6	0	2.65758	0
GSE22886 NAIVE CD8 TCELL VS DC UP-MsigDB c7	Hemap clusters corresponding to TCGA cluster 4	0.21	16.9	7.27175	9.62825	13.1549	5.88315	9.1	3.1158	7.69897	1.71477
GSE13229 IMM VS INTMATURE NKCELL UP-MsigDB c7	Hemap clusters corresponding to TCGA cluster 4	0.24	22.2	7.27175	14.9283	13.1135	5.84176	7.4	1.4158	5.16749	0
MCBRYAN PUBERTAL TGFB1 TARGETS DN-MsigDB c2	Hemap clusters corresponding to TCGA cluster 4	0.27	28.9	7.27175	21.6283	13.1079	5.83616	6.1	0.115801	5.92082	0
MODULE 181-MsigDB c4	Hemap clusters corresponding to TCGA cluster 4	0.16	10.8	7.27175	3.52825	13.0506	5.77886	2.7	0	3.14874	0
NAIVE B CELL-NORMAL CELL TF	Hemap clusters corresponding to TCGA cluster 4	0.19	14.7	7.27175	7.42825	13.0044	5.73262	5.8	0	5.72125	0
LEE BMP2 TARGETS UP-MsigDB c2	Hemap clusters corresponding to TCGA cluster 4	0.26	26.7	7.27175	19.4283	13	5.72825	6.8	0.815801	3.10237	0
KRAS 600 LUNG BREAST UP V1 UP-MsigDB c6	Hemap clusters corresponding to TCGA cluster 4	0.16	11	7.27175	3.72825	13	5.72825	5.9	0	2.85387	0
KRAS PROSTATE UP V1 DN-MsigDB c6	Hemap clusters corresponding to TCGA cluster 4	0.22	18.6	7.27175	11.3283	12.9586	5.68686	14.8	8.8158	7.52288	1.53868
MISHRA CARCINOMA ASSOCIATED FIBROBLAST UP-MsigDB c2	Hemap clusters corresponding to TCGA cluster 4	0.18	13.7	7.27175	6.42825	12.9586	5.68686	5.5	0	3.14874	0
GSE17721 LPS VS CPG 4H BMDM UP-MsigDB c7	Hemap clusters corresponding to TCGA cluster 4	0.22	19.6	7.27175	12.3283	12.9208	5.64907	6.1	0.115801	3.46852	0
BLOOD COAGULATION-MsigDB c5	Hemap clusters corresponding to TCGA cluster 4	0.27	29.2	7.27175	21.9283	12.8861	5.61431	11.5	5.5158	5.82391	0
COAGULATION-MsigDB c5	Hemap clusters corresponding to TCGA cluster 4	0.27	29.2	7.27175	21.9283	12.8861	5.61431	12.1	6.1158	7	1.0158
WONG ENDMETRIUM CANCER UP-MsigDB c2	Hemap clusters corresponding to TCGA cluster 4	0.17	12.3	7.27175	5.02825	12.8861	5.61431	3.9	0	2.20066	0
GLOBO SPHINGOLIPID METABOLISM HOMO SAPIENS-WIKIPW	Hemap clusters corresponding to TCGA cluster 4	0.19	13.9	7.27175	6.62825	12.8239	5.55216	11.9	5.9158	5.27572	0
WIERENGA STAT5A TARGETS GROUP1-MsigDB c2	Hemap clusters corresponding to TCGA cluster 4	0.24	22.3	7.27175	15.0283	12.7447	5.47298	5.3	0	2.88606	0
GSE3982 MAST CELL VS NKCELL DN-MsigDB c7	Hemap clusters corresponding to TCGA cluster 4	0.25	25.2	7.27175	17.9283	12.7212	5.4495	8.5	2.5158	6.25964	0.275438
SIMBULAN UV RESPONSE NORMAL UP-MsigDB c2	Hemap clusters corresponding to TCGA cluster 4	0.19	14.1	7.27175	6.82825	12.7212	5.4495	5.6	0	4.50864	0
MODULE 242-MsigDB c4	Hemap clusters corresponding to TCGA cluster 4	0.18	12.7	7.27175	5.42825	12.7212	5.4495	4.4	0	3.85387	0
GSE22886 NAIVE TCELL VS DC UP-MsigDB c7	Hemap clusters corresponding to TCGA cluster 4	0.19	14	7.27175	6.72825	12.6778	5.40603	3.7	0	3.01323	0
GSE17721 LPS VS GARDIQUIMOD 2H BMDM UP-MsigDB c7	Hemap clusters corresponding to TCGA cluster 4	0.23	20	7.27175	12.7283	12.6576	5.38583	3.4	0	2.16115	0
KORKOLA EMBRYONAL CARCINOMA-MsigDB c2	Hemap clusters corresponding to TCGA cluster 4	0.24	22.4	7.27175	15.1283	12.6198	5.34804	4.3	0	2.63827	0
SMID BREAST CANCER NORMAL LIKE UP-MsigDB c2	Hemap clusters corresponding to TCGA cluster 4	0.22	19.5	7.27175	12.2283	12.5686	5.29689	7.9	1.9158	5.72125	0
MARSHALL VIRAL INFECTION RESPONSE DN-MsigDB c2	Hemap clusters corresponding to TCGA cluster 4	0.25	24.6	7.27175	17.3283	12.5528	5.28109	5	0	3.26761	0
PLASARI TGFB1 TARGETS 10HR DN-MsigDB c2	Hemap clusters corresponding to TCGA cluster 4	0.24	23.3	7.27175	16.0283	12.5086	5.23689	6	0.0158009	4.63827	0
PLATELET-NORMAL CELL TF	Hemap clusters corresponding to TCGA cluster 4	0.28	30.1	7.27175	22.8283	12.4685	5.19677	10.2	4.2158	6.10237	0.118174
MODULE 104-MsigDB c4	Hemap clusters corresponding to TCGA cluster 4	0.16	10.8	7.27175	3.52825	12.4437	5.17195	3.1	0	3.14874	0
GSE22886 NAIVE BCELL VS MONOCYTE UP-MsigDB c7	Hemap clusters corresponding to TCGA cluster 4	0.22	18.4	7.27175	11.1283	12.3979	5.12619	14.1	8.1158	11.1739	5.18973
GNF2 PTPN4-MsigDB c4	Hemap clusters corresponding to TCGA cluster 4	0.19	14.3	7.27175	7.02825	12.3565	5.0848	8	2.0158	6.39794	0.413741
CUI TCF21 TARGETS UP-MsigDB c2	Hemap clusters corresponding to TCGA cluster 4	0.2	15.9	7.27175	8.62825	12.301	5.02928	7.8	1.8158	5.92082	0
DELACROIX RAR TARGETS DN-MsigDB c2	Hemap clusters corresponding to TCGA cluster 4	0.26	25.6	7.27175	18.3283	12.284	5.01225	14.3	8.3158	7.45593	1.47173
GSE16522 MEMORY VS NAIVE CD8 TCELL DN-MsigDB c7	Hemap clusters corresponding to TCGA cluster 4	0.21	17.7	7.27175	10.4283	12.2596	4.98789	12.9	6.9158	9.52288	3.53868
SIMBULAN PARP1 TARGETS UP-MsigDB c2	Hemap clusters corresponding to TCGA cluster 4	0.2	16.1	7.27175	8.82825	12.2518	4.98006	8	2.0158	5.61979	0
NIELSEN LIPOSARCOMA UP-MsigDB c2	Hemap clusters corresponding to TCGA cluster 4	0.19	15	7.27175	7.72825	12.2518	4.98006	4	0	4.65758	0
GSE6566 STRONG VS WEAK DC STIMULATED CD4 TCELL UP-MsigDB c7	Hemap clusters corresponding to TCGA cluster 4	0.18	12.7	7.27175	5.42825	12.2076	4.93586	4.6	0	3.23657	0
MITOTIC SPINDLE-MsigDB HALLMARKS	Hemap clusters corresponding to TCGA cluster 4	0.2	16.6	7.27175	9.32825	12.1487	4.87699	3.1	0	2.3279	0
MODULE 180-MsigDB c4	Hemap clusters corresponding to TCGA cluster 4	0.19	13.8	7.27175	6.52825	12.1249	4.85319	4.2	0	5.08619	0
TARTE PLASMA CELL VS PLASMABLAST UP-MsigDB c2	Hemap clusters corresponding to TCGA cluster 4	0.26	25.4	7.27175	18.1283	12.0915	4.81977	5.9	0	4.0655	0
LIU VAV3 PROSTATE CARCINOGENESIS DN-MsigDB c2	Hemap clusters corresponding to TCGA cluster 4	0.18	12.5	7.27175	5.22825	12.0757	4.80397	3.4	0	2.08619	0
V GATA C-MsigDB c3	Hemap clusters corresponding to TCGA cluster 4	0.19	13.8	7.27175	6.52825	12.0506	4.77886	14.6	8.6158	5.72125	0
KONDO EZH2 TARGETS-MsigDB c2	Hemap clusters corresponding to TCGA cluster 4	0.19	14.5	7.27175	7.22825	12.0315	4.75977	9.6	3.6158	6.55284	0.568643
MODULE 12-MsigDB c4	Hemap clusters corresponding to TCGA cluster 4	0.22	19.5	7.27175	12.2283	12	4.72825	7.7	1.7158	6.3279	0.343703
CORTICAL CYTOSKELETON-MsigDB c5	Hemap clusters corresponding to TCGA cluster 4	0.22	18.4	7.27175	11.1283	12	4.72825	8.4	2.4158	2.29243	0
GSE10325 CD4 TCELL VS MYELOID UP-MsigDB c7	Hemap clusters corresponding to TCGA cluster 4	0.19	14.9	7.27175	7.62825	11.9586	4.68686	10.1	4.1158	6.69897	0.714771
KUNINGER IGF1 VS PDGFB TARGETS DN-MsigDB c2	Hemap clusters corresponding to TCGA cluster 4	0.23	21.3	7.27175	14.0283	11.8861	4.61431	6.8	0.815801	6.52288	0.53868
MEISSNER NPC HCP WITH H3K4ME2-MsigDB c2	Hemap clusters corresponding to TCGA cluster 4	0.22	19.4	7.27175	12.1283	11.8861	4.61431	11.1	5.1158	7.18709	1.20289
GSE10325 CD4 TCELL VS BCELL UP-MsigDB c7	Hemap clusters corresponding to TCGA cluster 4	0.19	14.5	7.27175	7.22825	11.8861	4.61431	7.2	1.2158	4.60206	0
FORMATION OF FIBRIN CLOT CLOTTING CASCADE-REACTOME MsigDB c2	Hemap clusters corresponding to TCGA cluster 4	0.24	22	7.27175	14.7283	11.8539	4.58212	3.6	0	2.08619	0
GSE13411 IGM MEMORY BCELL VS PLASMA CELL DN-MsigDB c7	Hemap clusters corresponding to TCGA cluster 4	0.18	12.5	7.27175	5.22825	11.8539	4.58212	2.2	0	2.29243	0
HAN SATB1 TARGETS UP-MsigDB c2	Hemap clusters corresponding to TCGA cluster 4	0.25	24.2	7.27175	16.9283	11.8239	4.55216	13.3	7.3158	9.55284	3.56864
INTERACTION BETWEEN L1 AND ANKYRINS-PWCOMMONS	Hemap clusters corresponding to TCGA cluster 4	0.19	13.9	7.27175	6.62825	11.7696	4.4978	14.2	8.2158	7.45593	1.47173
WESTON VEGFA TARGETS 3HR-MsigDB c2	Hemap clusters corresponding to TCGA cluster 4	0.28	30	7.27175	22.7283	11.7212	4.4495	5.6	0	3.60206	0
BHAT ESR1 TARGETS NOT VIA AKT1 DN-MsigDB c2	Hemap clusters corresponding to TCGA cluster 4	0.23	20.4	7.27175	13.1283	11.7212	4.4495	11.2	5.2158	8.95861	2.97441
GNF2 CD7-MsigDB c4	Hemap clusters corresponding to TCGA cluster 4	0.19	13.8	7.27175	6.52825	11.699	4.42722	7.7	1.7158	5.33724	0
CYTOSKELETON-MsigDB c5	Hemap clusters corresponding to TCGA cluster 4	0.24	22.9	7.27175	15.6283	11.6778	4.40603	3.6	0	2.18046	0
STK33 SKM DN-MsigDB c6	Hemap clusters corresponding to TCGA cluster 4	0.22	19.2	7.27175	11.9283	11.6778	4.40603	8.3	2.3158	3.63827	0
GSE24142 DN2 VS DN3 THYMOCYTE FETAL DN-MsigDB c7	Hemap clusters corresponding to TCGA cluster 4	0.23	20	7.27175	12.7283	11.6576	4.38583	4.6	0	3.40894	0
GSE18791 CTRL VS NEWCASTLE VIRUS DC 12H DN-MsigDB c7	Hemap clusters corresponding to TCGA cluster 4	0.21	18	7.27175	10.7283	11.6198	4.34804	4.7	0	2.07572	0
GSE24634 IL4 VS CTRL TREATED NAIVE CD4 TCELL DAY5 DN-MsigDB c7	Hemap clusters corresponding to TCGA cluster 4	0.18	13.3	7.27175	6.02825	11.5528	4.28109	5.8	0	3.09151	0
V GATA1 05-MsigDB c3	Hemap clusters corresponding to TCGA cluster 4	0.2	16.6	7.27175	9.32825	11.4559	4.18418	10	4.0158	5.34679	0
MATTIOLI MULTIPLE MYELOMA WITH 14Q32 TRANSLOCATIONS-MsigDB c2	Hemap clusters corresponding to TCGA cluster 4	0.28	31.3	7.27175	24.0283	11.3979	4.12619	4.8	0	2.48149	0
ZHAN MULTIPLE MYELOMA HP UP-MsigDB c2	Hemap clusters corresponding to TCGA cluster 4	0.21	16.9	7.27175	9.62825	11.3979	4.12619	4	0	3.42022	0
GNF2 RAB7L1-MsigDB c4	Hemap clusters corresponding to TCGA cluster 4	0.17	11.2	7.27175	3.92825	11.3872	4.11547	6.2	0.215801	4.30103	0
TOMLINS PROSTATE CANCER DN-MsigDB c2	Hemap clusters corresponding to TCGA cluster 4	0.27	27.8	7.27175	20.5283	11.3372	4.06549	9.7	3.7158	5.18046	0
GSE29618 BCELL VS MONOCYTE DAY7 FLU VACCINE UP-MsigDB c7	Hemap clusters corresponding to TCGA cluster 4	0.19	14.2	7.27175	6.92825	11.3188	4.04701	8.8	2.8158	5.48149	0
FOCAL ADHESION-MsigDB c5	Hemap clusters corresponding to TCGA cluster 4	0.22	18.3	7.27175	11.0283	11.301	4.02928	11	5.0158	2.82391	0
GNF2 IL2RB-MsigDB c4	Hemap clusters corresponding to TCGA cluster 4	0.18	13	7.27175	5.72825	11.301	4.02928	7	1.0158	6.55284	0.568643
GSE26495 NAIVE VS PD1HIGH CD8 TCELL UP-MsigDB c7	Hemap clusters corresponding to TCGA cluster 4	0.19	15.1	7.27175	7.82825	11.2676	3.99586	10.1	4.1158	6.69897	0.714771
GSE17974 IL4 AND ANTI IL12 VS UNTREATED 48H ACT CD4 TCELL DN-MsigDB c7	Hemap clusters corresponding to TCGA cluster 4	0.21	18.1	7.27175	10.8283	11.2441	3.97238	9.2	3.2158	7.4318	1.4476
TONKS TARGETS OF RUNX1 RUNX1T1 FUSION SUSTAINED IN GRANULOCYTE UP-MsigDB c2	Hemap clusters corresponding to TCGA cluster 4	0.2	15.6	7.27175	8.32825	11.2218	3.9501	5.7	0	2.46852	0
GSE15324 ELF4 KO VS WT NAIVE CD8 TCELL UP-MsigDB c7	Hemap clusters corresponding to TCGA cluster 4	0.19	14.4	7.27175	7.12825	11.2147	3.94292	6.5	0.515801	3.76955	0
WIEDERSCHAIN TARGETS OF BMI1 AND PCGF2-MsigDB c2	Hemap clusters corresponding to TCGA cluster 4	0.2	16.2	7.27175	8.92825	11.2007	3.92891	12	6.0158	6.82391	0.83971
GSE10325 CD4 TCELL VS LUPUS CD4 TCELL DN-MsigDB c7	Hemap clusters corresponding to TCGA cluster 4	0.24	21.6	7.27175	14.3283	11.1871	3.91534	2.8	0	2.08619	0
GSE11057 NAIVE VS CENT MEMORY CD4 TCELL UP-MsigDB c7	Hemap clusters corresponding to TCGA cluster 4	0.18	12.5	7.27175	5.22825	11.1739	3.90218	11.6	5.6158	9.07058	3.08638
IL15 UP V1 UP-MsigDB c6	Hemap clusters corresponding to TCGA cluster 4	0.16	10.5	7.27175	3.22825	11.1739	3.90218	3	0	5.01773	0
NUCLEOTIDE BINDING-MsigDB c5	Hemap clusters corresponding to TCGA cluster 4	0.23	21	7.27175	13.7283	11.1249	3.85319	3.6	0	2.07572	0
GSE24634 IL4 VS CTRL TREATED NAIVE CD4 TCELL DAY3 DN-MsigDB c7	Hemap clusters corresponding to TCGA cluster 4	0.26	26	7.27175	18.7283	11.0809	3.80917	3.6	0	2.39794	0
BEGUM TARGETS OF PAX3 FOXO1 FUSION DN-MsigDB c2	Hemap clusters corresponding to TCGA cluster 4	0.2	15.5	7.27175	8.22825	11.0506	3.77886	8.1	2.1158	3.04576	0
SCHLINGEMANN SKIN CARCINOGENESIS TPA DN-MsigDB c2	Hemap clusters corresponding to TCGA cluster 4	0.23	19.9	7.27175	12.6283	11.0315	3.75977	6	0.0158009	3	0
GSE24142 EARLY THYMIC PROGENITOR VS DN2 THYMOCYTE DN-MsigDB c7	Hemap clusters corresponding to TCGA cluster 4	0.21	16.7	7.27175	9.42825	11.0315	3.75977	6.7	0.715801	5.01773	0
MODULE 345-MsigDB c4	Hemap clusters corresponding to TCGA cluster 4	0.23	21.5	7.27175	14.2283	11.0177	3.74598	4.7	0	2.45593	0
GSE22886 NAIVE CD8 TCELL VS NKCELL UP-MsigDB c7	Hemap clusters corresponding to TCGA cluster 4	0.19	14.4	7.27175	7.12825	11	3.72825	6.3	0.315801	4	0
SMID BREAST CANCER RELAPSE IN PLEURA DN-MsigDB c2	Hemap clusters corresponding to TCGA cluster 4	0.17	11.7	7.27175	4.42825	10.8539	3.58212	2.6	0	2.12494	0
GSE22886 NEUTROPHIL VS DC UP-MsigDB c7	Hemap clusters corresponding to TCGA cluster 4	0.24	22.9	7.27175	15.6283	10.8239	3.55216	3.8	0	2.25181	0
SHEDDEN LUNG CANCER GOOD SURVIVAL A12-MsigDB c2	Hemap clusters corresponding to TCGA cluster 4	0.2	16.6	7.27175	9.32825	10.8239	3.55216	6.1	0.115801	4.06048	0
WOUND HEALING-MsigDB c5	Hemap clusters corresponding to TCGA cluster 4	0.24	22.1	7.27175	14.8283	10.7959	3.52413	12.1	6.1158	8.88606	2.90186
HEMATOPOIETIC STEM CELL DIFFERENTIATION HOMO SAPIENS-WIKIPW	Hemap clusters corresponding to TCGA cluster 4	0.22	19.5	7.27175	12.2283	10.7959	3.52413	8.5	2.5158	6.01773	0.0335297
GSE3982 MAST CELL VS TH1 DN-MsigDB c7	Hemap clusters corresponding to TCGA cluster 4	0.25	24.6	7.27175	17.3283	10.7447	3.47298	3.7	0	2.65758	0
MURATA VIRULENCE OF H PILORI-MsigDB c2	Hemap clusters corresponding to TCGA cluster 4	0.23	21.1	7.27175	13.8283	10.7212	3.4495	7.8	1.8158	3.38722	0
PILON KLF1 TARGETS UP-MsigDB c2	Hemap clusters corresponding to TCGA cluster 4	0.21	16.7	7.27175	9.42825	10.699	3.42722	6.7	0.715801	3.88606	0
SATO SILENCED BY DEACETYLATION IN PANCREATIC CANCER-MsigDB c2	Hemap clusters corresponding to TCGA cluster 4	0.2	15.5	7.27175	8.22825	10.6576	3.38583	4.2	0	2.29243	0
GSE10325 LUPUS BCELL VS LUPUS MYELOID UP-MsigDB c7	Hemap clusters corresponding to TCGA cluster 4	0.2	15.7	7.27175	8.42825	10.6021	3.33031	4.8	0	3.40894	0
CROONQUIST STROMAL STIMULATION UP-MsigDB c2	Hemap clusters corresponding to TCGA cluster 4	0.22	19	7.27175	11.7283	10.5528	3.28109	4.9	0	4.49485	0
MODULE 1-MsigDB c4	Hemap clusters corresponding to TCGA cluster 4	0.2	16.3	7.27175	9.02825	10.5376	3.26585	6.1	0.115801	3.00436	0
YAGI AML FAB MARKERS-MsigDB c2	Hemap clusters corresponding to TCGA cluster 4	0.21	16.7	7.27175	9.42825	10.4685	3.19677	7.1	1.1158	3.61979	0
GSE22045 TREG VS TCONV DN-MsigDB c7	Hemap clusters corresponding to TCGA cluster 4	0.21	17	7.27175	9.72825	10.4437	3.17195	4.8	0	2.82391	0
NATURAL KILLER CELL-NORMAL CELL TF	Hemap clusters corresponding to TCGA cluster 4	0.2	16.2	7.27175	8.92825	10.4202	3.14847	8.5	2.5158	7.13077	1.14657
OHGUCHI LIVER HNF4A TARGETS UP-MsigDB c2	Hemap clusters corresponding to TCGA cluster 4	0.29	31.5	7.27175	24.2283	10.4089	3.13719	9.6	3.6158	8.67778	2.69358
TONKS TARGETS OF RUNX1 RUNX1T1 FUSION ERYTHROCYTE DN-MsigDB c2	Hemap clusters corresponding to TCGA cluster 4	0.24	22.5	7.27175	15.2283	10.4089	3.13719	4.3	0	2.3098	0
MODULE 436-MsigDB c4	Hemap clusters corresponding to TCGA cluster 4	0.23	20.1	7.27175	12.8283	10.3872	3.11547	4.9	0	2.65758	0
JI METASTASIS REPRESSED BY STK11-MsigDB c2	Hemap clusters corresponding to TCGA cluster 4	0.24	22.4	7.27175	15.1283	10.3468	3.07504	6.6	0.615801	3.40894	0
ZEMBUTSU SENSITIVITY TO DOXORUBICIN-MsigDB c2	Hemap clusters corresponding to TCGA cluster 4	0.25	23.5	7.27175	16.2283	10.2757	3.00398	7.4	1.4158	2.26761	0
GSE27786 LSK VS MONO MAC UP-MsigDB c7	Hemap clusters corresponding to TCGA cluster 5	0.29	33.4	7.27175	26.1283	29.699	22.4272	4.8	0	4.88606	0
TRANSFERASE ACTIVITY TRANSFERRING ONE CARBON GROUPS-MsigDB c5	Hemap clusters corresponding to TCGA cluster 5	0.29	33.4	7.27175	26.1283	29.6021	22.3303	3.9	0	3.88606	0
S ADENOSYLMETHIONINE DEPENDENT METHYLTRANSFERASE ACTIVITY-MsigDB c5	Hemap clusters corresponding to TCGA cluster 5	0.31	36.4	7.27175	29.1283	25.8239	18.5522	6.6	0.615801	4.25181	0
METHYLTRANSFERASE ACTIVITY-MsigDB c5	Hemap clusters corresponding to TCGA cluster 5	0.28	30.6	7.27175	23.3283	22.3872	15.1155	3.6	0	2.69897	0
ALCALAY AML BY NPM1 LOCALIZATION DN-MsigDB c2	Hemap clusters corresponding to TCGA cluster 5	0.27	29	7.27175	21.7283	21.1192	13.8474	5.7	0	3.08619	0
GSE22886 NAIVE CD8 TCELL VS NEUTROPHIL UP-MsigDB c7	Hemap clusters corresponding to TCGA cluster 5	0.24	23	7.27175	15.7283	18.7447	11.473	3.8	0	3	0
GSE27786 BCELL VS MONO MAC UP-MsigDB c7	Hemap clusters corresponding to TCGA cluster 5	0.25	23.7	7.27175	16.4283	18.699	11.4272	2.7	0	2.18709	0
CHR4Q23-MsigDB c1	Hemap clusters corresponding to TCGA cluster 5	0.24	23.2	7.27175	15.9283	17.7959	10.5241	6.5	0.515801	6.21467	0.230471
ONE CARBON COMPOUND METABOLIC PROCESS-MsigDB c5	Hemap clusters corresponding to TCGA cluster 5	0.23	20.6	7.27175	13.3283	17.7212	10.4495	2.4	0	2.14267	0
GSE27786 CD8 TCELL VS MONO MAC UP-MsigDB c7	Hemap clusters corresponding to TCGA cluster 5	0.23	20.7	7.27175	13.4283	17.699	10.4272	4.3	0	3.74473	0
CHR1Q24-MsigDB c1	Hemap clusters corresponding to TCGA cluster 5	0.23	20.2	7.27175	12.9283	16.6778	9.40603	5.2	0	5.01773	0
CHR3P24-MsigDB c1	Hemap clusters corresponding to TCGA cluster 5	0.21	17.2	7.27175	9.92825	15.9208	8.64907	5.2	0	5.29243	0
GSE27786 BCELL VS NKCELL UP-MsigDB c7	Hemap clusters corresponding to TCGA cluster 5	0.22	19.6	7.27175	12.3283	15.7959	8.52413	3.9	0	3.17393	0
GSE27786 CD4 TCELL VS NEUTROPHIL UP-MsigDB c7	Hemap clusters corresponding to TCGA cluster 5	0.26	25.5	7.27175	18.2283	15.7696	8.4978	4.3	0	4.85387	0
GSE27786 LSK VS NEUTROPHIL UP-MsigDB c7	Hemap clusters corresponding to TCGA cluster 5	0.25	23.9	7.27175	16.6283	14.5376	7.26585	2.9	0	3	0
IVANOVA HEMATOPOIESIS EARLY PROGENITOR-MsigDB c2	Hemap clusters corresponding to TCGA cluster 5	0.23	20.5	7.27175	13.2283	14.5376	7.26585	3.8	0	4	0
MEMBRANE ENCLOSED LUMEN-MsigDB c5	Hemap clusters corresponding to TCGA cluster 5	0.23	21.5	7.27175	14.2283	13.4318	6.16005	4.1	0	4.37675	0
GSE13738 TCR VS BYSTANDER ACTIVATED CD4 TCELL UP-MsigDB c7	Hemap clusters corresponding to TCGA cluster 5	0.21	17	7.27175	9.72825	12.8539	5.58212	4.8	0	4.39794	0
N METHYLTRANSFERASE ACTIVITY-MsigDB c5	Hemap clusters corresponding to TCGA cluster 5	0.22	18.4	7.27175	11.1283	12.3768	5.105	4.5	0	3.04576	0
GSE27786 NKTCELL VS NEUTROPHIL UP-MsigDB c7	Hemap clusters corresponding to TCGA cluster 5	0.2	16.2	7.27175	8.92825	12.1938	4.92207	2.6	0	3.50864	0
PUJANA BREAST CANCER WITH BRCA1 MUTATED DN-MsigDB c2	Hemap clusters corresponding to TCGA cluster 5	0.16	10.7	7.27175	3.42825	12	4.72825	5	0	3.08092	0
NUCLEOTIDYLTRANSFERASE ACTIVITY-MsigDB c5	Hemap clusters corresponding to TCGA cluster 5	0.2	16	7.27175	8.72825	11.5376	4.26585	3.5	0	2.79588	0
GSE22886 NAIVE CD4 TCELL VS NEUTROPHIL UP-MsigDB c7	Hemap clusters corresponding to TCGA cluster 5	0.17	12.3	7.27175	5.02825	11.4949	4.2231	2.3	0	2.37675	0
CHR4Q13-MsigDB c1	Hemap clusters corresponding to TCGA cluster 5	0.19	14.5	7.27175	7.22825	11.3565	4.0848	4.7	0	3.4437	0
GSE27786 LIN NEG VS MONO MAC UP-MsigDB c7	Hemap clusters corresponding to TCGA cluster 5	0.2	16.4	7.27175	9.12825	11.2441	3.97238	2.9	0	3.67778	0
GSE18791 CTRL VS NEWCASTLE VIRUS DC 10H UP-MsigDB c7	Hemap clusters corresponding to TCGA cluster 5	0.19	14	7.27175	6.72825	11.0605	3.78873	2.3	0	2.03152	0
GSE27786 CD4 TCELL VS MONO MAC UP-MsigDB c7	Hemap clusters corresponding to TCGA cluster 5	0.21	17.3	7.27175	10.0283	10.6778	3.40603	2.9	0	3.25181	0
TURASHVILI BREAST NORMAL DUCTAL VS LOBULAR DN-MsigDB c2	Hemap clusters corresponding to TCGA cluster 5	0.21	18.1	7.27175	10.8283	10.3979	3.12619	6.5	0.515801	5.79588	0
DEOXYRIBONUCLEASE ACTIVITY-MsigDB c5	Hemap clusters corresponding to TCGA cluster 5	0.18	13.6	7.27175	6.32825	10.2757	3.00398	2.2	0	3.56864	0
ROSS AML WITH MLL FUSIONS-MsigDB c2	Hemap clusters corresponding to TCGA cluster 6	0.61	138.1	7.27175	130.828	161.131	153.859	19	13.0158	23.1549	17.1707
MULLIGHAN MLL SIGNATURE 1 UP-MsigDB c2	Hemap clusters corresponding to TCGA cluster 6	0.59	133	7.27175	125.728	139.119	131.847	17.8	11.8158	17.8239	11.8397
MULLIGHAN MLL SIGNATURE 2 UP-MsigDB c2	Hemap clusters corresponding to TCGA cluster 6	0.59	132.8	7.27175	125.528	134.538	127.266	18	12.0158	17.4949	11.5107
ROSS LEUKEMIA WITH MLL FUSIONS-MsigDB c2	Hemap clusters corresponding to TCGA cluster 6	0.56	118.8	7.27175	111.528	118.337	111.065	17.9	11.9158	19.6778	13.6936
GSE3982 DC VS CENT MEMORY CD4 TCELL UP-MsigDB c7	Hemap clusters corresponding to TCGA cluster 6	0.53	107.2	7.27175	99.9283	106.301	99.0293	13.7	7.7158	12.5528	6.56864
LYSOSOME-KEGG MsigDB c2	Hemap clusters corresponding to TCGA cluster 6	0.53	107	7.27175	99.7283	105.921	98.6491	14.9	8.9158	13.7696	7.78535
VALK AML CLUSTER 5-MsigDB c2	Hemap clusters corresponding to TCGA cluster 6	0.57	120.4	7.27175	113.128	105.824	98.5522	14.3	8.3158	13.699	7.71477
VALK AML CLUSTER 16-MsigDB c2	Hemap clusters corresponding to TCGA cluster 6	0.53	104.9	7.27175	97.6283	104.585	97.3133	13.1	7.1158	13.6778	7.69358
GSE22886 NAIVE TCELL VS DC DN-MsigDB c7	Hemap clusters corresponding to TCGA cluster 6	0.51	98.9	7.27175	91.6283	103.004	95.7326	12.6	6.6158	11.1871	5.20289
GSE24634 IL4 VS CTRL TREATED NAIVE CD4 TCELL DAY10 DN-MsigDB c7	Hemap clusters corresponding to TCGA cluster 6	0.52	100.8	7.27175	93.5283	102.721	95.4495	12.4	6.4158	14.301	8.31683
GSE24634 TEFF VS TCONV DAY10 IN CULTURE DN-MsigDB c7	Hemap clusters corresponding to TCGA cluster 6	0.52	103.4	7.27175	96.1283	100.538	93.2659	11.9	5.9158	12.8539	6.86967
WILENSKY RESPONSE TO DARAPLADIB-MsigDB c2	Hemap clusters corresponding to TCGA cluster 6	0.53	105.4	7.27175	98.1283	100.42	93.1485	12.9	6.9158	10.4437	4.4595
GSE22886 NAIVE CD8 TCELL VS DC DN-MsigDB c7	Hemap clusters corresponding to TCGA cluster 6	0.51	99.4	7.27175	92.1283	99.5376	92.2659	13.6	7.6158	12.2757	6.29153
KERATAN SULFATE DEGRADATION-RECON1	Hemap clusters corresponding to TCGA cluster 6	0.51	97.8	7.27175	90.5283	99.4949	92.2231	14.3	8.3158	10.585	4.60083
GSE10325 LUPUS CD4 TCELL VS LUPUS MYELOID DN-MsigDB c7	Hemap clusters corresponding to TCGA cluster 6	0.53	105.8	7.27175	98.5283	98.1487	90.877	13.1	7.1158	12.2676	6.28341
APPEL IMATINIB RESPONSE-MsigDB c2	Hemap clusters corresponding to TCGA cluster 6	0.52	101.9	7.27175	94.6283	96.6778	89.406	13.1	7.1158	12.9586	6.97441
REGULATION OF CYTOKINE SECRETION-MsigDB c5	Hemap clusters corresponding to TCGA cluster 6	0.53	107.1	7.27175	99.8283	94.5086	87.2369	13.6	7.6158	9.01323	3.02903
GSE10325 CD4 TCELL VS MYELOID DN-MsigDB c7	Hemap clusters corresponding to TCGA cluster 6	0.52	100.8	7.27175	93.5283	93.7959	86.5241	11.9	5.9158	10.699	4.71477
GSE22886 NAIVE CD4 TCELL VS MONOCYTE DN-MsigDB c7	Hemap clusters corresponding to TCGA cluster 6	0.51	99.6	7.27175	92.3283	92.6198	85.348	13	7.0158	12.2676	6.28341
NADLER OBESITY UP-MsigDB c2	Hemap clusters corresponding to TCGA cluster 6	0.5	92.8	7.27175	85.5283	92.5229	85.2511	12.2	6.2158	9.33724	3.35304
CYTOKINE SECRETION-MsigDB c5	Hemap clusters corresponding to TCGA cluster 6	0.53	106	7.27175	98.7283	91.6778	84.406	13.1	7.1158	10.0506	4.06641
GSE14000 4H VS 16H LPS DC TRANSLATED RNA UP-MsigDB c7	Hemap clusters corresponding to TCGA cluster 6	0.51	97.3	7.27175	90.0283	91.4949	84.2231	10.3	4.3158	7.11351	1.12931
GSE24634 IL4 VS CTRL TREATED NAIVE CD4 TCELL DAY7 DN-MsigDB c7	Hemap clusters corresponding to TCGA cluster 6	0.49	89.4	7.27175	82.1283	91.1135	83.8418	11	5.0158	8.35655	2.37235
GSE10325 LUPUS BCELL VS LUPUS MYELOID DN-MsigDB c7	Hemap clusters corresponding to TCGA cluster 6	0.51	97.9	7.27175	90.6283	90.5686	83.2969	12.6	6.6158	11.4559	5.47173
GSE22886 NAIVE TCELL VS MONOCYTE DN-MsigDB c7	Hemap clusters corresponding to TCGA cluster 6	0.52	100.2	7.27175	92.9283	90.2007	82.9289	13.2	7.2158	11.7959	5.81168
GSE7460 FOXP3 MUT VS HET ACT TCONV UP-MsigDB c7	Hemap clusters corresponding to TCGA cluster 6	0.48	86.9	7.27175	79.6283	90.1487	82.877	11.5	5.5158	9.08092	3.09672
GSE22886 NAIVE BCELL VS MONOCYTE DN-MsigDB c7	Hemap clusters corresponding to TCGA cluster 6	0.51	99	7.27175	91.7283	89.9586	82.6869	13.3	7.3158	11.7212	5.73705
PROTEIN SECRETION-MsigDB c5	Hemap clusters corresponding to TCGA cluster 6	0.5	95.4	7.27175	88.1283	89.3768	82.105	12.1	6.1158	6.63827	0.654073
TRAFFICKING AND PROCESSING OF ENDOSOMAL TLR-PWCOMMONS	Hemap clusters corresponding to TCGA cluster 6	0.51	99.8	7.27175	92.5283	89.0605	81.7887	10.6	4.6158	5.5376	0
GNF2 FOS-MsigDB c4	Hemap clusters corresponding to TCGA cluster 6	0.51	98	7.27175	90.7283	88.9586	81.6869	12.7	6.7158	12.3768	6.39255
GSE29618 PDC VS MDC DAY7 FLU VACCINE DN-MsigDB c7	Hemap clusters corresponding to TCGA cluster 6	0.5	95.9	7.27175	88.6283	88.9586	81.6869	11.6	5.6158	12	6.0158
GSE24634 TREG VS TCONV POST DAY10 IL4 CONVERSION DN-MsigDB c7	Hemap clusters corresponding to TCGA cluster 6	0.5	96	7.27175	88.7283	88.4949	81.2231	11.5	5.5158	11.4559	5.47173
VALK AML WITH 11Q23 REARRANGED-MsigDB c2	Hemap clusters corresponding to TCGA cluster 6	0.5	93.5	7.27175	86.2283	87.585	80.3133	13.3	7.3158	12.7696	6.78535
SULFURIC ESTER HYDROLASE ACTIVITY-MsigDB c5	Hemap clusters corresponding to TCGA cluster 6	0.5	92.7	7.27175	85.4283	87.5229	80.2511	11.4	5.4158	7.82391	1.83971
GNF2 CASP1-MsigDB c4	Hemap clusters corresponding to TCGA cluster 6	0.51	97.6	7.27175	90.3283	87.3468	80.075	12.6	6.6158	12.0809	6.09672
GSE3982 DC VS EFF MEMORY CD4 TCELL UP-MsigDB c7	Hemap clusters corresponding to TCGA cluster 6	0.5	92.9	7.27175	85.6283	86.8539	79.5821	12	6.0158	13.3979	7.41374
GSE29618 BCELL VS MDC DAY7 FLU VACCINE DN-MsigDB c7	Hemap clusters corresponding to TCGA cluster 6	0.5	95.1	7.27175	87.8283	86.7212	79.4495	12.4	6.4158	12.5528	6.56864
TOLL RECEPTOR SIGNALING PATHWAY-PWCOMMONS	Hemap clusters corresponding to TCGA cluster 6	0.47	84.7	7.27175	77.4283	86.4437	79.1719	10.8	4.8158	5.5376	0
GSE24634 IL4 VS CTRL TREATED NAIVE CD4 TCELL DAY3 UP-MsigDB c7	Hemap clusters corresponding to TCGA cluster 6	0.51	97.5	7.27175	90.2283	86.4318	79.16	12	6.0158	8.5376	2.5534
VERHAAK GLIOBLASTOMA MESENCHYMAL-MsigDB c2	Hemap clusters corresponding to TCGA cluster 6	0.5	95.8	7.27175	88.5283	85.7696	78.4978	11.8	5.8158	8.92082	2.93662
GSE24634 TREG VS TCONV POST DAY3 IL4 CONVERSION DN-MsigDB c7	Hemap clusters corresponding to TCGA cluster 6	0.49	92.3	7.27175	85.0283	85.3188	78.047	11.7	5.7158	9.29243	3.30823
GSE17721 CTRL VS POLYIC 1H BMDM UP-MsigDB c7	Hemap clusters corresponding to TCGA cluster 6	0.48	88.2	7.27175	80.9283	85.1871	77.9153	13.7	7.7158	17.0044	11.0202
GSE29618 PDC VS MDC DN-MsigDB c7	Hemap clusters corresponding to TCGA cluster 6	0.5	95.2	7.27175	87.9283	84.9208	77.6491	11.5	5.5158	10.0315	4.04732
GSE29618 BCELL VS MONOCYTE DN-MsigDB c7	Hemap clusters corresponding to TCGA cluster 6	0.5	94.1	7.27175	86.8283	84.9208	77.6491	12.9	6.9158	9.76955	3.78535
GSE22886 NAIVE VS IGG IGA MEMORY BCELL DN-MsigDB c7	Hemap clusters corresponding to TCGA cluster 6	0.48	85.6	7.27175	78.3283	84.8861	77.6143	11.5	5.5158	7.74473	1.76053
GSE11057 CD4 EFF MEM VS PBMC DN-MsigDB c7	Hemap clusters corresponding to TCGA cluster 6	0.49	92.3	7.27175	85.0283	84.699	77.4272	12.1	6.1158	10.8239	4.83971
GSE22886 NAIVE CD4 TCELL VS DC DN-MsigDB c7	Hemap clusters corresponding to TCGA cluster 6	0.49	91.7	7.27175	84.4283	84.699	77.4272	13	7.0158	11.7447	5.76053
MODULE 492-MsigDB c4	Hemap clusters corresponding to TCGA cluster 6	0.48	88.1	7.27175	80.8283	84.699	77.4272	13.2	7.2158	9.85387	3.86967
GSE29618 BCELL VS MDC DN-MsigDB c7	Hemap clusters corresponding to TCGA cluster 6	0.49	91.6	7.27175	84.3283	84.0605	76.7887	12.1	6.1158	11.4949	5.51065
GSE29617 DAY3 VS DAY7 TIV FLU VACCINE PBMC 2008 UP-MsigDB c7	Hemap clusters corresponding to TCGA cluster 6	0.48	85.8	7.27175	78.5283	83.7959	76.5241	10.9	4.9158	7.3279	1.3437
GNF2 FGR-MsigDB c4	Hemap clusters corresponding to TCGA cluster 6	0.51	97.3	7.27175	90.0283	83.6198	76.348	12.6	6.6158	10.7447	4.76053
GSE27786 LSK VS MONO MAC DN-MsigDB c7	Hemap clusters corresponding to TCGA cluster 6	0.51	96.9	7.27175	89.6283	83.5686	76.2969	13	7.0158	11.7959	5.81168
GSE24634 TREG VS TCONV POST DAY7 IL4 CONVERSION DN-MsigDB c7	Hemap clusters corresponding to TCGA cluster 6	0.49	89.6	7.27175	82.3283	83.4089	76.1372	10.8	4.8158	10.1938	4.20962
GNF2 TNFRSF1B-MsigDB c4	Hemap clusters corresponding to TCGA cluster 6	0.51	97.5	7.27175	90.2283	83.0605	75.7887	12.9	6.9158	11.1024	5.11817
GSE22886 NAIVE CD8 TCELL VS MONOCYTE DN-MsigDB c7	Hemap clusters corresponding to TCGA cluster 6	0.51	96.8	7.27175	89.5283	83.0605	75.7887	12.5	6.5158	10.2924	4.30823
VERHAAK AML WITH NPM1 MUTATED UP-MsigDB c2	Hemap clusters corresponding to TCGA cluster 6	0.5	93.5	7.27175	86.2283	83	75.7283	15.2	9.2158	12.3768	6.39255
GUENTHER GROWTH SPHERICAL VS ADHERENT DN-MsigDB c2	Hemap clusters corresponding to TCGA cluster 6	0.48	85.6	7.27175	78.3283	83	75.7283	7.9	1.9158	7.85387	1.86967
PAPASPYRIDONOS UNSTABLE ATEROSCLEROTIC PLAQUE UP-MsigDB c2	Hemap clusters corresponding to TCGA cluster 6	0.47	83	7.27175	75.7283	82.9208	75.6491	8.9	2.9158	7.56864	1.58444
CHEN METABOLIC SYNDROM NETWORK-MsigDB c2	Hemap clusters corresponding to TCGA cluster 6	0.49	92.2	7.27175	84.9283	82.7959	75.5241	10.3	4.3158	7.17393	1.18973
BROWN MYELOID CELL DEVELOPMENT UP-MsigDB c2	Hemap clusters corresponding to TCGA cluster 6	0.5	94	7.27175	86.7283	82.7212	75.4495	11.4	5.4158	10.7447	4.76053
HOXA9 DN V1 UP-MsigDB c6	Hemap clusters corresponding to TCGA cluster 6	0.47	84	7.27175	76.7283	82.4685	75.1968	11.2	5.2158	8.79588	2.81168
GSE24634 TEFF VS TCONV DAY7 IN CULTURE DN-MsigDB c7	Hemap clusters corresponding to TCGA cluster 6	0.49	89.8	7.27175	82.5283	82.1805	74.9087	11.5	5.5158	10.5528	4.56864
GSE24634 TEFF VS TCONV DAY3 IN CULTURE DN-MsigDB c7	Hemap clusters corresponding to TCGA cluster 6	0.5	94	7.27175	86.7283	81.7696	74.4978	12.2	6.2158	10.2924	4.30823
GOLUB ALL VS AML DN-MsigDB c2	Hemap clusters corresponding to TCGA cluster 6	0.48	85.6	7.27175	78.3283	81.5086	74.2369	15.9	9.9158	17.2007	11.2165
GNF2 PECAM1-MsigDB c4	Hemap clusters corresponding to TCGA cluster 6	0.51	98.5	7.27175	91.2283	81.3279	74.0562	12.9	6.9158	10.8239	4.83971
GSE22886 NAIVE VS IGM MEMORY BCELL DN-MsigDB c7	Hemap clusters corresponding to TCGA cluster 6	0.47	83.7	7.27175	76.4283	81.0809	73.8092	9.9	3.9158	6.26761	0.283407
REGULATION OF PROTEIN SECRETION-MsigDB c5	Hemap clusters corresponding to TCGA cluster 6	0.51	98.8	7.27175	91.5283	80.8861	73.6143	13.8	7.8158	6.88606	0.901858
GSE11057 CD4 CENT MEM VS PBMC DN-MsigDB c7	Hemap clusters corresponding to TCGA cluster 6	0.5	92.7	7.27175	85.4283	80.2676	72.9959	11.8	5.8158	11.0362	5.05201
RESPONSE TO CHEMICAL STIMULUS-MsigDB c5	Hemap clusters corresponding to TCGA cluster 6	0.48	87.6	7.27175	80.3283	80.1805	72.9087	11.4	5.4158	9.52288	3.53868
GNF2 S100A4-MsigDB c4	Hemap clusters corresponding to TCGA cluster 6	0.51	96.9	7.27175	89.6283	80.1739	72.9022	13.2	7.2158	10.4685	4.48432
GSE29618 BCELL VS MONOCYTE DAY7 FLU VACCINE DN-MsigDB c7	Hemap clusters corresponding to TCGA cluster 6	0.5	93.3	7.27175	86.0283	79.8539	72.5821	12.7	6.7158	13.699	7.71477
GSE3982 DC VS BCELL UP-MsigDB c7	Hemap clusters corresponding to TCGA cluster 6	0.48	86.5	7.27175	79.2283	78.7696	71.4978	10.1	4.1158	9.5376	3.5534
GSE3982 DC VS BASOPHIL UP-MsigDB c7	Hemap clusters corresponding to TCGA cluster 6	0.46	80.7	7.27175	73.4283	78.7212	71.4495	11.7	5.7158	9.33724	3.35304
RUTELLA RESPONSE TO HGF VS CSF2RB AND IL4 UP-MsigDB c2	Hemap clusters corresponding to TCGA cluster 6	0.47	84.3	7.27175	77.0283	78.3768	71.105	10.2	4.2158	8.82391	2.83971
GNF2 MYD88-MsigDB c4	Hemap clusters corresponding to TCGA cluster 6	0.49	89.6	7.27175	82.3283	78.3665	71.0948	12.7	6.7158	12.0809	6.09672
GSE29618 MONOCYTE VS PDC DAY7 FLU VACCINE UP-MsigDB c7	Hemap clusters corresponding to TCGA cluster 6	0.5	92.6	7.27175	85.3283	78.3565	71.0848	11.9	5.9158	10.0315	4.04732
GSE3982 DC VS TH1 UP-MsigDB c7	Hemap clusters corresponding to TCGA cluster 6	0.48	85.8	7.27175	78.5283	78.0458	70.774	10.8	4.8158	11.6778	5.69358
MORI IMMATURE B LYMPHOCYTE UP-MsigDB c2	Hemap clusters corresponding to TCGA cluster 6	0.5	93.3	7.27175	86.0283	77.0315	69.7598	12.1	6.1158	9.88606	3.90186
GSE11057 NAIVE CD4 VS PBMC CD4 TCELL DN-MsigDB c7	Hemap clusters corresponding to TCGA cluster 6	0.47	82.1	7.27175	74.8283	76.8539	69.5821	11.2	5.2158	9.76955	3.78535
GNF2 ITGB2-MsigDB c4	Hemap clusters corresponding to TCGA cluster 6	0.49	91.3	7.27175	84.0283	76.6198	69.348	12.6	6.6158	10.7447	4.76053
GSE27786 LIN NEG VS MONO MAC DN-MsigDB c7	Hemap clusters corresponding to TCGA cluster 6	0.46	81.7	7.27175	74.4283	76.3565	69.0848	9.1	3.1158	9.76955	3.78535
GSE11057 PBMC VS MEM CD4 TCELL UP-MsigDB c7	Hemap clusters corresponding to TCGA cluster 6	0.48	87	7.27175	79.7283	76.2366	68.9648	10.5	4.5158	10.4559	4.47173
GNF2 CD33-MsigDB c4	Hemap clusters corresponding to TCGA cluster 6	0.5	94	7.27175	86.7283	76.0862	68.8144	12.4	6.4158	12.0809	6.09672
GSE3982 MAST CELL VS DC DN-MsigDB c7	Hemap clusters corresponding to TCGA cluster 6	0.47	83.8	7.27175	76.5283	76.0044	68.7326	8.6	2.6158	6.88606	0.901858
IZADPANAH STEM CELL ADIPOSE VS BONE UP-MsigDB c2	Hemap clusters corresponding to TCGA cluster 6	0.48	88.2	7.27175	80.9283	75.9208	68.6491	10.9	4.9158	8.85387	2.86967
GSE29618 MONOCYTE VS PDC UP-MsigDB c7	Hemap clusters corresponding to TCGA cluster 6	0.5	94.5	7.27175	87.2283	75.8861	68.6143	12.1	6.1158	10.2924	4.30823
GNF2 HCK-MsigDB c4	Hemap clusters corresponding to TCGA cluster 6	0.5	94.1	7.27175	86.8283	75.8861	68.6143	12.5	6.5158	10.9586	4.97441
GSE3982 CENT MEMORY CD4 TCELL VS NKCELL DN-MsigDB c7	Hemap clusters corresponding to TCGA cluster 6	0.48	87.1	7.27175	79.8283	75.8539	68.5821	12	6.0158	10.1549	4.1707
GNF2 CD14-MsigDB c4	Hemap clusters corresponding to TCGA cluster 6	0.51	97.1	7.27175	89.8283	75.7447	68.473	12.7	6.7158	11.1024	5.11817
TOLL ENDOGENOUS PATHWAY-PID MsigDB c2	Hemap clusters corresponding to TCGA cluster 6	0.45	77.1	7.27175	69.8283	75.2924	68.0207	8.9	2.9158	6.69897	0.714771
ENDOGENOUS TLR SIGNALING-NCI NATURE V4 PID	Hemap clusters corresponding to TCGA cluster 6	0.45	77.1	7.27175	69.8283	75.2924	68.0207	9	3.0158	6.06048	0.0762816
GSE24634 IL4 VS CTRL TREATED NAIVE CD4 TCELL DAY5 UP-MsigDB c7	Hemap clusters corresponding to TCGA cluster 6	0.49	90.8	7.27175	83.5283	75.1192	67.8474	11.3	5.3158	8.12494	2.14074
STEARMAN LUNG CANCER EARLY VS LATE DN-MsigDB c2	Hemap clusters corresponding to TCGA cluster 6	0.48	86.4	7.27175	79.1283	74.8239	67.5522	11.5	5.5158	7.11351	1.12931
NIELSEN GIST AND SYNOVIAL SARCOMA DN-MsigDB c2	Hemap clusters corresponding to TCGA cluster 6	0.47	84.3	7.27175	77.0283	74.7959	67.5241	10.5	4.5158	9.65758	3.67338
GSE15767 MED VS SCS MAC LN UP-MsigDB c7	Hemap clusters corresponding to TCGA cluster 6	0.47	84	7.27175	76.7283	74.6576	67.3858	8.4	2.4158	6.27572	0.291525
GNF2 CD1D-MsigDB c4	Hemap clusters corresponding to TCGA cluster 6	0.5	95.2	7.27175	87.9283	74.5528	67.2811	12.4	6.4158	11.2366	5.25237
GSE22886 NAIVE BCELL VS DC DN-MsigDB c7	Hemap clusters corresponding to TCGA cluster 6	0.46	79.9	7.27175	72.6283	74.4202	67.1485	11.1	5.1158	10.2007	4.21646
POSITIVE REGULATION OF DEFENSE RESPONSE-MsigDB c5	Hemap clusters corresponding to TCGA cluster 6	0.49	89.1	7.27175	81.8283	73.7447	66.473	9.6	3.6158	4.82391	0
GSE360 CTRL VS T GONDII DC UP-MsigDB c7	Hemap clusters corresponding to TCGA cluster 6	0.46	80.5	7.27175	73.2283	73.5086	66.2369	12.1	6.1158	9.05552	3.07132
ENDOGENOUS TLR SIGNALING-PWCOMMONS	Hemap clusters corresponding to TCGA cluster 6	0.45	77.1	7.27175	69.8283	73.3872	66.1155	9	3.0158	5.46852	0
GSE10325 BCELL VS MYELOID DN-MsigDB c7	Hemap clusters corresponding to TCGA cluster 6	0.49	89.4	7.27175	82.1283	73.3468	66.075	11.6	5.6158	11.2366	5.25237
GRANULOCYTES PATHWAY-BIOCARTA MsigDB c2	Hemap clusters corresponding to TCGA cluster 6	0.45	77.3	7.27175	70.0283	73	65.7283	6.3	0.315801	3.26761	0
REN ALVEOLAR RHABDOMYOSARCOMA DN-MsigDB c2	Hemap clusters corresponding to TCGA cluster 6	0.44	73.1	7.27175	65.8283	72.7959	65.5241	8.8	2.8158	4.79588	0
GSE9650 NAIVE VS EFF CD8 TCELL DN-MsigDB c7	Hemap clusters corresponding to TCGA cluster 6	0.46	81.7	7.27175	74.4283	72.7212	65.4495	9.2	3.2158	6.22915	0.244949
GSE3982 DC VS TH2 UP-MsigDB c7	Hemap clusters corresponding to TCGA cluster 6	0.45	78.1	7.27175	70.8283	72.5686	65.2969	10.6	4.6158	10.1938	4.20962
STEARMAN TUMOR FIELD EFFECT UP-MsigDB c2	Hemap clusters corresponding to TCGA cluster 6	0.49	89.7	7.27175	82.4283	72.5229	65.2511	11.9	5.9158	9.95861	3.97441
GNF2 CARD15-MsigDB c4	Hemap clusters corresponding to TCGA cluster 6	0.5	95.5	7.27175	88.2283	72.4437	65.1719	12.5	6.5158	11.2366	5.25237
GSE360 L DONOVANI VS T GONDII MAC UP-MsigDB c7	Hemap clusters corresponding to TCGA cluster 6	0.42	65.9	7.27175	58.6283	72.4202	65.1485	6.7	0.715801	5.16115	0
GSE17974 IL4 AND ANTI IL12 VS UNTREATED 48H ACT CD4 TCELL UP-MsigDB c7	Hemap clusters corresponding to TCGA cluster 6	0.45	76.4	7.27175	69.1283	72.2366	64.9648	8.3	2.3158	5.92082	0
MODULE 408-MsigDB c4	Hemap clusters corresponding to TCGA cluster 6	0.49	91.5	7.27175	84.2283	72.1487	64.877	11	5.0158	6.00436	0.0201657
GSE29618 MONOCYTE VS MDC UP-MsigDB c7	Hemap clusters corresponding to TCGA cluster 6	0.48	86.5	7.27175	79.2283	71.7447	64.473	11.5	5.5158	9.76955	3.78535
GSE3982 MAST CELL VS MAC DN-MsigDB c7	Hemap clusters corresponding to TCGA cluster 6	0.44	72.2	7.27175	64.9283	71.699	64.4272	9.4	3.4158	7.82391	1.83971
GNF2 MCL1-MsigDB c4	Hemap clusters corresponding to TCGA cluster 6	0.49	89.8	7.27175	82.5283	71.4437	64.1719	11.9	5.9158	11.2366	5.25237
ICHIBA GRAFT VERSUS HOST DISEASE 35D UP-MsigDB c2	Hemap clusters corresponding to TCGA cluster 6	0.48	86.4	7.27175	79.1283	71.2076	63.9359	10.3	4.3158	10.8239	4.83971
GAL LEUKEMIC STEM CELL DN-MsigDB c2	Hemap clusters corresponding to TCGA cluster 6	0.45	77.7	7.27175	70.4283	71.2007	63.9289	10.8	4.8158	11.4559	5.47173
GSE3982 DC VS NKCELL UP-MsigDB c7	Hemap clusters corresponding to TCGA cluster 6	0.43	70.5	7.27175	63.2283	71.1427	63.8709	9.9	3.9158	10.2007	4.21646
COMPLEMENT-MsigDB HALLMARKS	Hemap clusters corresponding to TCGA cluster 6	0.44	74.7	7.27175	67.4283	71.1079	63.8362	8.9	2.9158	7.37675	1.39255
RPS14 DN V1 UP-MsigDB c6	Hemap clusters corresponding to TCGA cluster 6	0.48	87.4	7.27175	80.1283	71.0605	63.7887	9.3	3.3158	10.1549	4.1707
FUJII YBX1 TARGETS UP-MsigDB c2	Hemap clusters corresponding to TCGA cluster 6	0.46	78.6	7.27175	71.3283	70.9208	63.6491	9.6	3.6158	8.69897	2.71477
GSE17721 ALL VS 24H PAM3CSK4 BMDM UP-MsigDB c7	Hemap clusters corresponding to TCGA cluster 6	0.45	77	7.27175	69.7283	70.8861	63.6143	11.3	5.3158	9.76955	3.78535
GSE3982 MAC VS CENT MEMORY CD4 TCELL UP-MsigDB c7	Hemap clusters corresponding to TCGA cluster 6	0.46	80.9	7.27175	73.6283	70.7212	63.4495	12.4	6.4158	10.6778	4.69358
LIAN LIPA TARGETS 6M-MsigDB c2	Hemap clusters corresponding to TCGA cluster 6	0.47	84.6	7.27175	77.3283	70.6383	63.3665	8.2	2.2158	5.92082	0
SWEET LUNG CANCER KRAS UP-MsigDB c2	Hemap clusters corresponding to TCGA cluster 6	0.47	82.2	7.27175	74.9283	70.3665	63.0948	10.6	4.6158	9.02228	3.03808
GSE360 T GONDII VS B MALAYI HIGH DOSE MAC DN-MsigDB c7	Hemap clusters corresponding to TCGA cluster 6	0.45	75.8	7.27175	68.5283	70.1675	62.8957	10.1	4.1158	9.16115	3.17695
ENDOSOMAL VACUOLAR PATHWAY-PWCOMMONS	Hemap clusters corresponding to TCGA cluster 6	0.46	79.3	7.27175	72.0283	70.1192	62.8474	10	4.0158	6.52288	0.53868
LIU VAV3 PROSTATE CARCINOGENESIS UP-MsigDB c2	Hemap clusters corresponding to TCGA cluster 6	0.46	80.4	7.27175	73.1283	70.0132	62.7415	5.9	0	3.38722	0
RUTELLA RESPONSE TO CSF2RB AND IL4 DN-MsigDB c2	Hemap clusters corresponding to TCGA cluster 6	0.45	77	7.27175	69.7283	69.9208	62.6491	10.8	4.8158	8.60206	2.61786
GSE22886 NAIVE CD4 TCELL VS NEUTROPHIL DN-MsigDB c7	Hemap clusters corresponding to TCGA cluster 6	0.44	73.7	7.27175	66.4283	69.6778	62.406	9.5	3.5158	9.88606	3.90186
MORI EMU MYC LYMPHOMA BY ONSET TIME DN-MsigDB c2	Hemap clusters corresponding to TCGA cluster 6	0.46	80.9	7.27175	73.6283	69.6576	62.3858	11.2	5.2158	8.4437	2.4595
MODULE 543-MsigDB c4	Hemap clusters corresponding to TCGA cluster 6	0.46	79.7	7.27175	72.4283	69.4949	62.2231	6.7	0.715801	2.46852	0
GSE6269 E COLI VS STREP AUREUS INF PBMC DN-MsigDB c7	Hemap clusters corresponding to TCGA cluster 6	0.46	80	7.27175	72.7283	69.1427	61.8709	11.8	5.8158	8.92082	2.93662
GSE27786 LSK VS NEUTROPHIL DN-MsigDB c7	Hemap clusters corresponding to TCGA cluster 6	0.47	83.3	7.27175	76.0283	69.0655	61.7938	9.4	3.4158	9	3.0158
MARKEY RB1 ACUTE LOF UP-MsigDB c2	Hemap clusters corresponding to TCGA cluster 6	0.46	79.9	7.27175	72.6283	68.7959	61.5241	10.2	4.2158	11.2366	5.25237
INFLAMMATORY RESPONSE-MsigDB c5	Hemap clusters corresponding to TCGA cluster 6	0.46	79.3	7.27175	72.0283	68.4815	61.2097	9.3	3.3158	6.45593	0.471733
GSE27786 CD8 TCELL VS NKCELL DN-MsigDB c7	Hemap clusters corresponding to TCGA cluster 6	0.45	75.8	7.27175	68.5283	68.4318	61.16	8.4	2.4158	7.11351	1.12931
GSE11057 NAIVE VS CENT MEMORY CD4 TCELL DN-MsigDB c7	Hemap clusters corresponding to TCGA cluster 6	0.44	72.7	7.27175	65.4283	68.4202	61.1485	7	1.0158	5.35655	0
YAGI AML WITH 11Q23 REARRANGED-MsigDB c2	Hemap clusters corresponding to TCGA cluster 6	0.48	86.1	7.27175	78.8283	68.1308	60.859	14.6	8.6158	14.4202	8.43602
LIAN LIPA TARGETS 3M-MsigDB c2	Hemap clusters corresponding to TCGA cluster 6	0.46	81.5	7.27175	74.2283	68.0269	60.7551	8.5	2.5158	7.09691	1.11271
GSE29618 MONOCYTE VS MDC DAY7 FLU VACCINE UP-MsigDB c7	Hemap clusters corresponding to TCGA cluster 6	0.46	81.2	7.27175	73.9283	67.9208	60.6491	11.2	5.2158	9.76955	3.78535
DAVIES MULTIPLE MYELOMA VS MGUS DN-MsigDB c2	Hemap clusters corresponding to TCGA cluster 6	0.43	71.5	7.27175	64.2283	67.699	60.4272	9.6	3.6158	8.0655	2.0813
PARK APL PATHOGENESIS DN-MsigDB c2	Hemap clusters corresponding to TCGA cluster 6	0.44	74.3	7.27175	67.0283	67.6021	60.3303	11.2	5.2158	11.1024	5.11817
GSE7400 CTRL VS CSF3 IN VIVO TREATED PBMC DN-MsigDB c7	Hemap clusters corresponding to TCGA cluster 6	0.43	70.3	7.27175	63.0283	67.5086	60.2369	12.9	6.9158	11.7212	5.73705
MODULE 478-MsigDB c4	Hemap clusters corresponding to TCGA cluster 6	0.46	78.7	7.27175	71.4283	67.1871	59.9153	10.9	4.9158	10.0915	4.10732
DELYS THYROID CANCER UP-MsigDB c2	Hemap clusters corresponding to TCGA cluster 6	0.45	76.2	7.27175	68.9283	67.1871	59.9153	8.4	2.4158	7.04576	1.06156
MODULE 76-MsigDB c4	Hemap clusters corresponding to TCGA cluster 6	0.45	75.8	7.27175	68.5283	67.1487	59.877	9	3.0158	6.65758	0.673378
GNF2 TNFSF10-MsigDB c4	Hemap clusters corresponding to TCGA cluster 6	0.47	82	7.27175	74.7283	66.8239	59.5522	11	5.0158	10.8239	4.83971
GNF2 SPI1-MsigDB c4	Hemap clusters corresponding to TCGA cluster 6	0.46	78.4	7.27175	71.1283	66.5686	59.2969	10.4	4.4158	10.1938	4.20962
GSE24634 TREG VS TCONV POST DAY5 IL4 CONVERSION DN-MsigDB c7	Hemap clusters corresponding to TCGA cluster 6	0.45	77.3	7.27175	70.0283	66.5376	59.2659	9.7	3.7158	8.45593	2.47173
N GLYCAN DEGRADATION-RECON1	Hemap clusters corresponding to TCGA cluster 6	0.46	80.3	7.27175	73.0283	66.4685	59.1968	12.8	6.8158	9.95861	3.97441
GSE360 T GONDII VS B MALAYI LOW DOSE MAC DN-MsigDB c7	Hemap clusters corresponding to TCGA cluster 6	0.43	68.9	7.27175	61.6283	66.4685	59.1968	7.7	1.7158	4.88606	0
GSE27786 BCELL VS CD8 TCELL UP-MsigDB c7	Hemap clusters corresponding to TCGA cluster 6	0.47	82.7	7.27175	75.4283	66.4437	59.1719	12.5	6.5158	10.5528	4.56864
JOHNSTONE PARVB TARGETS 3 UP-MsigDB c2	Hemap clusters corresponding to TCGA cluster 6	0.44	73.7	7.27175	66.4283	66.1805	58.9087	8.3	2.3158	4.79588	0
BOYLAN MULTIPLE MYELOMA D DN-MsigDB c2	Hemap clusters corresponding to TCGA cluster 6	0.45	78	7.27175	70.7283	66.1308	58.859	8.4	2.4158	6.69897	0.714771
LI INDUCED T TO NATURAL KILLER UP-MsigDB c2	Hemap clusters corresponding to TCGA cluster 6	0.45	75.1	7.27175	67.8283	66	58.7283	8.3	2.3158	6.95861	0.974408
ZHAN MULTIPLE MYELOMA HP DN-MsigDB c2	Hemap clusters corresponding to TCGA cluster 6	0.48	85.4	7.27175	78.1283	65.8861	58.6143	8.9	2.9158	4.85387	0
GNF2 MSN-MsigDB c4	Hemap clusters corresponding to TCGA cluster 6	0.44	74.3	7.27175	67.0283	65.8239	58.5522	12.2	6.2158	10.7959	4.81168
GSE360 T GONDII VS B MALAYI HIGH DOSE DC DN-MsigDB c7	Hemap clusters corresponding to TCGA cluster 6	0.45	77.4	7.27175	70.1283	65.7696	58.4978	11	5.0158	7.67778	1.69358
GSE27786 CD4 TCELL VS NKCELL DN-MsigDB c7	Hemap clusters corresponding to TCGA cluster 6	0.43	70.4	7.27175	63.1283	65.7696	58.4978	8.2	2.2158	5.46852	0
DEFENSE RESPONSE-MsigDB c5	Hemap clusters corresponding to TCGA cluster 6	0.45	76	7.27175	68.7283	65.4318	58.16	7.8	1.8158	6.65758	0.673378
GSE17721 0 5H VS 24H CPG BMDM UP-MsigDB c7	Hemap clusters corresponding to TCGA cluster 6	0.44	74.5	7.27175	67.2283	65.2518	57.9801	9	3.0158	6.79588	0.811681
GLYCOSPHINGOLIPID METABOLISM-PWCOMMONS	Hemap clusters corresponding to TCGA cluster 6	0.47	82.4	7.27175	75.1283	65.0809	57.8092	13.4	7.4158	9.06048	3.07628
REGULATION OF SECRETION-MsigDB c5	Hemap clusters corresponding to TCGA cluster 6	0.48	87.5	7.27175	80.2283	64.9208	57.6491	11.8	5.8158	2.74473	0
INTERLEUKIN 1 SECRETION-MsigDB c5	Hemap clusters corresponding to TCGA cluster 6	0.46	81.1	7.27175	73.8283	64.8861	57.6143	12	6.0158	7.63827	1.65407
MONOCYTE2M1MACROPHAGE DIFFERENTIATION-NORMAL CELL TF	Hemap clusters corresponding to TCGA cluster 6	0.46	80.8	7.27175	73.5283	64.8539	57.5821	10.3	4.3158	4.76955	0
INNATE IMMUNE SYSTEM-REACTOME MsigDB c2	Hemap clusters corresponding to TCGA cluster 6	0.46	79.4	7.27175	72.1283	64.8239	57.5522	10.6	4.6158	9.33724	3.35304
TOLL LIKE RECEPTOR SIGNALING PATHWAY-KEGG MsigDB c2	Hemap clusters corresponding to TCGA cluster 6	0.45	76.8	7.27175	69.5283	64.7959	57.5241	8.8	2.8158	6.52288	0.53868
GSE22886 NAIVE CD8 TCELL VS NEUTROPHIL DN-MsigDB c7	Hemap clusters corresponding to TCGA cluster 6	0.43	70.5	7.27175	63.2283	64.7696	57.4978	9.9	3.9158	9.05552	3.07132
DEMAGALHAES AGING UP-MsigDB c2	Hemap clusters corresponding to TCGA cluster 6	0.44	75	7.27175	67.7283	64.7447	57.473	8.6	2.6158	6.65758	0.673378
GSE360 T GONDII VS B MALAYI LOW DOSE DC DN-MsigDB c7	Hemap clusters corresponding to TCGA cluster 6	0.45	75.3	7.27175	68.0283	64.7212	57.4495	10.6	4.6158	8.5376	2.5534
CYTOSOL-MsigDB c5	Hemap clusters corresponding to TCGA cluster 6	0.44	74.9	7.27175	67.6283	64.3372	57.0655	12.3	6.3158	13.6778	7.69358
TOLL LIKE RECEPTOR SIGNALING PATHWAY HOMO SAPIENS-WIKIPW	Hemap clusters corresponding to TCGA cluster 6	0.44	74.8	7.27175	67.5283	64.041	56.7692	9.1	3.1158	6.29243	0.308231
TOLL LIKE RECEPTORS CASCADES-PWCOMMONS	Hemap clusters corresponding to TCGA cluster 6	0.43	71.3	7.27175	64.0283	63.7696	56.4978	9.3	3.3158	6.88606	0.901858
PARK TRETINOIN RESPONSE AND PML RARA FUSION-MsigDB c2	Hemap clusters corresponding to TCGA cluster 6	0.45	75.5	7.27175	68.2283	63.7212	56.4495	11.7	5.7158	9.45593	3.47173
GSE17721 4H VS 24H POLYIC BMDM DN-MsigDB c7	Hemap clusters corresponding to TCGA cluster 6	0.43	70.3	7.27175	63.0283	63.5086	56.2369	10.3	4.3158	9.88606	3.90186
GSE3982 MAC VS NKCELL UP-MsigDB c7	Hemap clusters corresponding to TCGA cluster 6	0.44	72.4	7.27175	65.1283	63.4685	56.1968	10	4.0158	9.72125	3.73705
CHEN ETV5 TARGETS SERTOLI-MsigDB c2	Hemap clusters corresponding to TCGA cluster 6	0.41	63.8	7.27175	56.5283	63.3872	56.1155	8.3	2.3158	5.22915	0
PROSTAGLANDIN SYNTHESIS AND REGULATION HOMO SAPIENS-WIKIPW	Hemap clusters corresponding to TCGA cluster 6	0.41	64.7	7.27175	57.4283	63.3468	56.075	6.7	0.715801	4.14874	0
POSITIVE REGULATION OF PROTEIN SECRETION-MsigDB c5	Hemap clusters corresponding to TCGA cluster 6	0.49	90.7	7.27175	83.4283	63.2291	55.9574	8	2.0158	2.50864	0
GNF2 STAT6-MsigDB c4	Hemap clusters corresponding to TCGA cluster 6	0.43	70	7.27175	62.7283	62.9586	55.6869	11.9	5.9158	10.2924	4.30823
MODULE 174-MsigDB c4	Hemap clusters corresponding to TCGA cluster 6	0.44	73.4	7.27175	66.1283	62.8239	55.5522	7.1	1.1158	3.82391	0
GSE9988 LOW LPS VS VEHICLE TREATED MONOCYTE DN-MsigDB c7	Hemap clusters corresponding to TCGA cluster 6	0.44	74.6	7.27175	67.3283	62.7696	55.4978	11.2	5.2158	8.45593	2.47173
LYTIC VACUOLE-MsigDB c5	Hemap clusters corresponding to TCGA cluster 6	0.47	84.6	7.27175	77.3283	62.4685	55.1968	14.6	8.6158	14.1739	8.18973
LYSOSOME-MsigDB c5	Hemap clusters corresponding to TCGA cluster 6	0.47	84.6	7.27175	77.3283	62.4685	55.1968	14.6	8.6158	14.1739	8.18973
RESPONSE TO WOUNDING-MsigDB c5	Hemap clusters corresponding to TCGA cluster 6	0.43	71.4	7.27175	64.1283	62.4202	55.1485	6.2	0.215801	2.3279	0
GSE11057 NAIVE VS EFF MEMORY CD4 TCELL DN-MsigDB c7	Hemap clusters corresponding to TCGA cluster 6	0.43	69.6	7.27175	62.3283	62.3098	55.0381	6.9	0.915801	4.85387	0
POSITIVE REGULATION OF CYTOKINE SECRETION-MsigDB c5	Hemap clusters corresponding to TCGA cluster 6	0.5	93	7.27175	85.7283	62.301	55.0293	10.1	4.1158	7.5376	1.5534
GLYCOSPHINGOLIPID METABOLISM-REACTOME MsigDB c2	Hemap clusters corresponding to TCGA cluster 6	0.47	82.2	7.27175	74.9283	62.2676	54.9959	12.3	6.3158	6.95861	0.974408
GSE360 T GONDII VS M TUBERCULOSIS DC DN-MsigDB c7	Hemap clusters corresponding to TCGA cluster 6	0.4	61.4	7.27175	54.1283	62.2676	54.9959	10	4.0158	8.79588	2.81168
CA DEPENDENT EVENTS-REACTOME MsigDB c2	Hemap clusters corresponding to TCGA cluster 6	0.47	84.3	7.27175	77.0283	62.2076	54.9359	12.4	6.4158	8.72125	2.73705
CA DEPENDENT EVENTS-PWCOMMONS	Hemap clusters corresponding to TCGA cluster 6	0.47	84.3	7.27175	77.0283	62.2076	54.9359	12	6.0158	8.82391	2.83971
RESPONSE TO EXTERNAL STIMULUS-MsigDB c5	Hemap clusters corresponding to TCGA cluster 6	0.44	72.7	7.27175	65.4283	62.0757	54.804	7.9	1.9158	4.67778	0
HESS TARGETS OF HOXA9 AND MEIS1 DN-MsigDB c2	Hemap clusters corresponding to TCGA cluster 6	0.44	72.9	7.27175	65.6283	62	54.7283	9.6	3.6158	10.4685	4.48432
GSE17721 POLYIC VS CPG 8H BMDM UP-MsigDB c7	Hemap clusters corresponding to TCGA cluster 6	0.45	77.1	7.27175	69.8283	61.8861	54.6143	10.3	4.3158	6.01323	0.0290292
LIPASE ACTIVITY-MsigDB c5	Hemap clusters corresponding to TCGA cluster 6	0.44	73.1	7.27175	65.8283	61.8539	54.5821	14	8.0158	6.74473	0.760528
OTHER GLYCAN DEGRADATION-KEGG MsigDB c2	Hemap clusters corresponding to TCGA cluster 6	0.45	77.3	7.27175	70.0283	61.7447	54.473	12.7	6.7158	7.55284	1.56864
BOHN PRIMARY IMMUNODEFICIENCY SYNDROM DN-MsigDB c2	Hemap clusters corresponding to TCGA cluster 6	0.44	71.8	7.27175	64.5283	61.6576	54.3858	9.5	3.5158	6.76955	0.785352
ACTIVATED M2 MACROPHAGE-NORMAL CELL TF	Hemap clusters corresponding to TCGA cluster 6	0.42	66.4	7.27175	59.1283	61.3979	54.1262	7.9	1.9158	4.13077	0
REGULATION OF TOLL LIKE RECEPTOR SIGNALING PATHWAY HOMO SAPIENS-WIKIPW	Hemap clusters corresponding to TCGA cluster 6	0.44	72.2	7.27175	64.9283	61.3468	54.075	9.5	3.5158	6.76955	0.785352
GSE22886 NAIVE TCELL VS NEUTROPHIL DN-MsigDB c7	Hemap clusters corresponding to TCGA cluster 6	0.39	56.8	7.27175	49.5283	61.2291	53.9574	8.3	2.3158	6.65758	0.673378
WIELAND UP BY HBV INFECTION-MsigDB c2	Hemap clusters corresponding to TCGA cluster 6	0.45	78.3	7.27175	71.0283	61.0969	53.8252	8.6	2.6158	5.01323	0
GSE36392 EOSINOPHIL VS NEUTROPHIL IL25 TREATED LUNG UP-MsigDB c7	Hemap clusters corresponding to TCGA cluster 6	0.4	59.9	7.27175	52.6283	61.0362	53.7645	7.1	1.1158	6.4318	0.447599
MCLACHLAN DENTAL CARIES UP-MsigDB c2	Hemap clusters corresponding to TCGA cluster 6	0.47	82.9	7.27175	75.6283	60.9208	53.6491	9.9	3.9158	8.37675	2.39255
GSE9006 1MONTH VS 4MONTH POST TYPE 1 DIABETES DX PBMC UP-MsigDB c7	Hemap clusters corresponding to TCGA cluster 6	0.43	69.2	7.27175	61.9283	60.8861	53.6143	11	5.0158	7.82391	1.83971
GSE6269 HEALTHY VS STREP PNEUMO INF PBMC DN-MsigDB c7	Hemap clusters corresponding to TCGA cluster 6	0.44	72.6	7.27175	65.3283	60.8539	53.5821	11.1	5.1158	10.0315	4.04732
MODULE 402-MsigDB c4	Hemap clusters corresponding to TCGA cluster 6	0.41	64.3	7.27175	57.0283	60.7212	53.4495	10.5	4.5158	7.12494	1.14074
VACUOLE-MsigDB c5	Hemap clusters corresponding to TCGA cluster 6	0.48	86.6	7.27175	79.3283	60.699	53.4272	14.5	8.5158	13.2518	7.26761
FLECHNER BIOPSY KIDNEY TRANSPLANT REJECTED VS OK UP-MsigDB c2	Hemap clusters corresponding to TCGA cluster 6	0.44	72.8	7.27175	65.5283	60.6576	53.3858	9.9	3.9158	8.45593	2.47173
GSE14000 4H VS 16H LPS DC UP-MsigDB c7	Hemap clusters corresponding to TCGA cluster 6	0.44	73.5	7.27175	66.2283	60.585	53.3133	12.2	6.2158	10.9586	4.97441
MODULE 321-MsigDB c4	Hemap clusters corresponding to TCGA cluster 6	0.43	69.4	7.27175	62.1283	60.3188	53.047	6.9	0.915801	5.24413	0
TERAO AOX4 TARGETS HG UP-MsigDB c2	Hemap clusters corresponding to TCGA cluster 6	0.42	67.2	7.27175	59.9283	60.2518	52.9801	9.3	3.3158	9.45593	3.47173
MODULE 291-MsigDB c4	Hemap clusters corresponding to TCGA cluster 6	0.42	66.1	7.27175	58.8283	60.2518	52.9801	7.8	1.8158	4.76955	0
SPHINGOLIPID METABOLISM-REACTOME MsigDB c2	Hemap clusters corresponding to TCGA cluster 6	0.47	81.9	7.27175	74.6283	60.0969	52.8252	13.8	7.8158	8.82391	2.83971
POSITIVE REGULATION OF SIGNAL TRANSDUCTION-MsigDB c5	Hemap clusters corresponding to TCGA cluster 6	0.41	64.3	7.27175	57.0283	60.0706	52.7988	10.3	4.3158	11.4437	5.4595
LATENT INFECTION OF HOMO SAPIENS WITH MYCOBACTERIUM TUBERCULOSIS-PWCOMMONS	Hemap clusters corresponding to TCGA cluster 6	0.46	79.8	7.27175	72.5283	59.9208	52.6491	13.9	7.9158	9.95861	3.97441
PHAGOSOMAL MATURATION EARLY ENDOSOMAL STAGE-PWCOMMONS	Hemap clusters corresponding to TCGA cluster 6	0.46	79.8	7.27175	72.5283	59.9208	52.6491	13.9	7.9158	9.95861	3.97441
KAECH NAIVE VS DAY15 EFF CD8 TCELL DN-MsigDB c7	Hemap clusters corresponding to TCGA cluster 6	0.42	67.2	7.27175	59.9283	59.8539	52.5821	6.1	0.115801	5.35655	0
GSE360 CTRL VS T GONDII MAC UP-MsigDB c7	Hemap clusters corresponding to TCGA cluster 6	0.43	68.6	7.27175	61.3283	59.7696	52.4978	10.4	4.4158	8.30103	2.31683
MEMBRANE-MsigDB c5	Hemap clusters corresponding to TCGA cluster 6	0.44	74.2	7.27175	66.9283	59.699	52.4272	5	0	2.55284	0
P53 DN V1 DN-MsigDB c6	Hemap clusters corresponding to TCGA cluster 6	0.43	70	7.27175	62.7283	59.6021	52.3303	6.6	0.615801	2.25181	0
TOLL RECEPTOR CASCADES-REACTOME MsigDB c2	Hemap clusters corresponding to TCGA cluster 6	0.43	70.6	7.27175	63.3283	59.585	52.3133	8.6	2.6158	6.4437	0.459498
ZHENG IL22 SIGNALING UP-MsigDB c2	Hemap clusters corresponding to TCGA cluster 6	0.41	62.8	7.27175	55.5283	59.4089	52.1372	9.4	3.4158	7.74473	1.76053
GSE22886 DAY0 VS DAY1 MONOCYTE IN CULTURE UP-MsigDB c7	Hemap clusters corresponding to TCGA cluster 6	0.43	71.6	7.27175	64.3283	59.0269	51.7551	10.7	4.7158	11.1871	5.20289
GSE3982 MAC VS BCELL UP-MsigDB c7	Hemap clusters corresponding to TCGA cluster 6	0.43	68.9	7.27175	61.6283	58.9586	51.6869	7.8	1.8158	7.11351	1.12931
NIELSEN SYNOVIAL SARCOMA DN-MsigDB c2	Hemap clusters corresponding to TCGA cluster 6	0.44	73.8	7.27175	66.5283	58.8239	51.5522	10	4.0158	6.4318	0.447599
CYTOKINE PRODUCTION-MsigDB c5	Hemap clusters corresponding to TCGA cluster 6	0.43	70.5	7.27175	63.2283	58.7696	51.4978	6.7	0.715801	3.79588	0
GSE27786 BCELL VS NKCELL DN-MsigDB c7	Hemap clusters corresponding to TCGA cluster 6	0.42	65.6	7.27175	58.3283	58.585	51.3133	9.6	3.6158	9.05552	3.07132
MCLACHLAN DENTAL CARIES DN-MsigDB c2	Hemap clusters corresponding to TCGA cluster 6	0.45	77.4	7.27175	70.1283	58.4437	51.1719	9	3.0158	5.95861	0
ICHIBA GRAFT VERSUS HOST DISEASE D7 UP-MsigDB c2	Hemap clusters corresponding to TCGA cluster 6	0.43	70.9	7.27175	63.6283	58.3872	51.1155	6.9	0.915801	6.23657	0.252373
GSE3337 CTRL VS 16H IFNG IN CD8POS DC UP-MsigDB c7	Hemap clusters corresponding to TCGA cluster 6	0.42	67.3	7.27175	60.0283	58.3372	51.0655	9.5	3.5158	6.4437	0.459498
GSE2706 R848 VS R848 AND LPS 8H STIM DC UP-MsigDB c7	Hemap clusters corresponding to TCGA cluster 6	0.41	63	7.27175	55.7283	58.1612	50.8894	4.6	0	5.63827	0
GSE9988 ANTI TREM1 VS LOW LPS MONOCYTE UP-MsigDB c7	Hemap clusters corresponding to TCGA cluster 6	0.43	70.5	7.27175	63.2283	58.1367	50.8649	12.6	6.6158	11.6383	5.65407
FULCHER INFLAMMATORY RESPONSE LECTIN VS LPS UP-MsigDB c2	Hemap clusters corresponding to TCGA cluster 6	0.41	63.2	7.27175	55.9283	58.0315	50.7598	11.1	5.1158	8.85387	2.86967
IL6 JAK STAT3 SIGNALING-MsigDB HALLMARKS	Hemap clusters corresponding to TCGA cluster 6	0.38	55.4	7.27175	48.1283	58	50.7283	6	0.0158009	5.76955	0
GSE34205 RSV VS FLU INF INFANT PBMC DN-MsigDB c7	Hemap clusters corresponding to TCGA cluster 6	0.43	69.6	7.27175	62.3283	57.8861	50.6143	7.3	1.3158	5.18046	0
GSE360 DC VS MAC T GONDII DN-MsigDB c7	Hemap clusters corresponding to TCGA cluster 6	0.42	65.7	7.27175	58.4283	57.8861	50.6143	8.4	2.4158	5.65758	0
TRAFFICKING AND PROCESSING OF ENDOSOMAL TLR-REACTOME MsigDB c2	Hemap clusters corresponding to TCGA cluster 6	0.46	78.9	7.27175	71.6283	57.8539	50.5821	9.6	3.6158	5.25964	0
PHOSPHOLIPASE ACTIVITY-MsigDB c5	Hemap clusters corresponding to TCGA cluster 6	0.43	70.5	7.27175	63.2283	57.7696	50.4978	11.1	5.1158	3.35655	0
MIR TARGETED GENES IN LEUKOCYTES TARBASE HOMO SAPIENS-WIKIPW	Hemap clusters corresponding to TCGA cluster 6	0.44	74.7	7.27175	67.4283	57.5528	50.2811	13.7	7.7158	12.2924	6.30823
SCHAVOLT TARGETS OF TP53 AND TP63-MsigDB c2	Hemap clusters corresponding to TCGA cluster 6	0.44	71.9	7.27175	64.6283	57.4437	50.1719	8.9	2.9158	9.06048	3.07628
MODULE 501-MsigDB c4	Hemap clusters corresponding to TCGA cluster 6	0.43	71.6	7.27175	64.3283	57.3872	50.1155	8.1	2.1158	2.09691	0
RUTELLA RESPONSE TO HGF UP-MsigDB c2	Hemap clusters corresponding to TCGA cluster 6	0.41	63.2	7.27175	55.9283	57.3565	50.0848	7.6	1.6158	6.26761	0.283407
GSE11864 CSF1 PAM3CYS VS CSF1 IFNG PAM3CYS IN MAC DN-MsigDB c7	Hemap clusters corresponding to TCGA cluster 6	0.43	71.1	7.27175	63.8283	57.3279	50.0562	7.5	1.5158	5.85387	0
GNF2 CD97-MsigDB c4	Hemap clusters corresponding to TCGA cluster 6	0.43	70.9	7.27175	63.6283	57.2218	49.9501	8.2	2.2158	6.02228	0.0380773
DEFENSINS-REACTOME MsigDB c2	Hemap clusters corresponding to TCGA cluster 6	0.42	65.7	7.27175	58.4283	57.2147	49.9429	6.7	0.715801	5.82391	0
GSE17721 LPS VS POLYIC 24H BMDM DN-MsigDB c7	Hemap clusters corresponding to TCGA cluster 6	0.41	63.8	7.27175	56.5283	57.0555	49.7838	8.4	2.4158	7.37675	1.39255
CELLULAR ROLES OF ANTHRAX TOXIN-PWCOMMONS	Hemap clusters corresponding to TCGA cluster 6	0.4	59.4	7.27175	52.1283	57.0555	49.7838	7.3	1.3158	4.60206	0
CELL RECOGNITION-MsigDB c5	Hemap clusters corresponding to TCGA cluster 6	0.45	76.8	7.27175	69.5283	56.9208	49.6491	6.9	0.915801	2.25181	0
INTEGRIN MEDIATED CELL ADHESION HOMO SAPIENS-WIKIPW	Hemap clusters corresponding to TCGA cluster 6	0.42	66.3	7.27175	59.0283	56.8861	49.6143	7.7	1.7158	5.61979	0
MEMBRANE PART-MsigDB c5	Hemap clusters corresponding to TCGA cluster 6	0.44	72	7.27175	64.7283	56.8239	49.5522	4.2	0	2.30103	0
GSE9988 LPS VS VEHICLE TREATED MONOCYTE DN-MsigDB c7	Hemap clusters corresponding to TCGA cluster 6	0.43	69.7	7.27175	62.4283	56.8239	49.5522	10.3	4.3158	7.25181	1.26761
GSE339 CD8POS VS CD4CD8DN DC IN CULTURE UP-MsigDB c7	Hemap clusters corresponding to TCGA cluster 6	0.42	67	7.27175	59.7283	56.5686	49.2969	12.3	6.3158	10.8239	4.83971
NOD PATHWAY HOMO SAPIENS-WIKIPW	Hemap clusters corresponding to TCGA cluster 6	0.41	63	7.27175	55.7283	56.4815	49.2097	11.4	5.4158	8.4437	2.4595
CASORELLI APL SECONDARY VS DE NOVO UP-MsigDB c2	Hemap clusters corresponding to TCGA cluster 6	0.44	73	7.27175	65.7283	56.2218	48.9501	7.8	1.8158	5.82391	0
TRAF6 MEDIATED IRF7 ACTIVATION IN TLR7 8 OR 9 SIGNALING-REACTOME MsigDB c2	Hemap clusters corresponding to TCGA cluster 6	0.43	68.5	7.27175	61.2283	56.1938	48.9221	9.2	3.2158	3.3098	0
ZHAN V1 LATE DIFFERENTIATION GENES UP-MsigDB c2	Hemap clusters corresponding to TCGA cluster 6	0.41	64	7.27175	56.7283	56.1487	48.877	11.6	5.6158	10.585	4.60083
GSE17721 PAM3CSK4 VS GADIQUIMOD 16H BMDM UP-MsigDB c7	Hemap clusters corresponding to TCGA cluster 6	0.43	70.7	7.27175	63.4283	56.1135	48.8418	10.5	4.5158	8.55284	2.56864
GSE9037 CTRL VS LPS 4H STIM IRAK4 KO BMDM UP-MsigDB c7	Hemap clusters corresponding to TCGA cluster 6	0.4	59.4	7.27175	52.1283	56.0809	48.8092	5.7	0	4.67778	0
MYELOID DENDRITIC CELL-NORMAL CELL TF	Hemap clusters corresponding to TCGA cluster 6	0.44	73.7	7.27175	66.4283	56	48.7283	8.9	2.9158	5.3098	0
GSE12366 NAIVE VS MEMORY BCELL DN-MsigDB c7	Hemap clusters corresponding to TCGA cluster 6	0.42	68	7.27175	60.7283	55.8861	48.6143	7.6	1.6158	7.09691	1.11271
PARK TRETINOIN RESPONSE AND RARA PLZF FUSION-MsigDB c2	Hemap clusters corresponding to TCGA cluster 6	0.41	65.2	7.27175	57.9283	55.7959	48.5241	10.7	4.7158	9.18046	3.19626
METABOLISM OF LIPIDS AND LIPOPROTEINS-PWCOMMONS	Hemap clusters corresponding to TCGA cluster 6	0.43	69.8	7.27175	62.5283	55.7447	48.473	9.5	3.5158	6.4437	0.459498
GSE37416 12H VS 24H F TULARENSIS LVS NEUTROPHIL DN-MsigDB c7	Hemap clusters corresponding to TCGA cluster 6	0.39	57.1	7.27175	49.8283	55.7212	48.4495	8.3	2.3158	5.04096	0
GSE3337 4H VS 16H IFNG IN CD8POS DC DN-MsigDB c7	Hemap clusters corresponding to TCGA cluster 6	0.42	67.7	7.27175	60.4283	55.6576	48.3858	10.8	4.8158	9.08619	3.10199
GSE6269 HEALTHY VS STREP AUREUS INF PBMC DN-MsigDB c7	Hemap clusters corresponding to TCGA cluster 6	0.43	71.5	7.27175	64.2283	55.5686	48.2969	12	6.0158	9.65758	3.67338
GSE360 L DONOVANI VS B MALAYI HIGH DOSE MAC DN-MsigDB c7	Hemap clusters corresponding to TCGA cluster 6	0.38	55.7	7.27175	48.4283	55.5528	48.2811	5.9	0	3.85387	0
GSE15659 RESTING TREG VS NONSUPPRESSIVE TCELL DN-MsigDB c7	Hemap clusters corresponding to TCGA cluster 6	0.44	74.1	7.27175	66.8283	55.4949	48.2231	10.9	4.9158	8.04576	2.06156
INTEGRAL TO GOLGI MEMBRANE-MsigDB c5	Hemap clusters corresponding to TCGA cluster 6	0.41	63.3	7.27175	56.0283	55.4202	48.1485	6.4	0.415801	2.12494	0
GSE15733 BM VS SPLEEN MEMORY CD4 TCELL UP-MsigDB c7	Hemap clusters corresponding to TCGA cluster 6	0.4	60.2	7.27175	52.9283	55.3188	48.047	6.7	0.715801	4.06048	0
MORI LARGE PRE BII LYMPHOCYTE DN-MsigDB c2	Hemap clusters corresponding to TCGA cluster 6	0.43	69.9	7.27175	62.6283	55.2291	47.9574	8.7	2.7158	6.4437	0.459498
POSITIVE REGULATION OF PROTEIN METABOLIC PROCESS-MsigDB c5	Hemap clusters corresponding to TCGA cluster 6	0.4	61	7.27175	53.7283	55.1487	47.877	10.1	4.1158	6.88606	0.901858
GSE17721 POLYIC VS CPG 12H BMDM UP-MsigDB c7	Hemap clusters corresponding to TCGA cluster 6	0.39	57.2	7.27175	49.9283	55.1487	47.877	8.7	2.7158	8.69897	2.71477
RICKMAN TUMOR DIFFERENTIATED WELL VS POORLY DN-MsigDB c2	Hemap clusters corresponding to TCGA cluster 6	0.42	66.8	7.27175	59.5283	55.1249	47.8532	9.2	3.2158	7.11351	1.12931
CAHOY ASTROGLIAL-MsigDB c6	Hemap clusters corresponding to TCGA cluster 6	0.41	62.9	7.27175	55.6283	55.1192	47.8474	6	0.0158009	3.46852	0
LINDSTEDT DENDRITIC CELL MATURATION D-MsigDB c2	Hemap clusters corresponding to TCGA cluster 6	0.43	70.7	7.27175	63.4283	55.0915	47.8198	7.7	1.7158	4.3279	0
RESPONSE TO BIOTIC STIMULUS-MsigDB c5	Hemap clusters corresponding to TCGA cluster 6	0.43	69.2	7.27175	61.9283	55.0915	47.8198	7.8	1.8158	5.3098	0
RODWELL AGING KIDNEY UP-MsigDB c2	Hemap clusters corresponding to TCGA cluster 6	0.43	68.6	7.27175	61.3283	55.041	47.7692	9	3.0158	7.17393	1.18973
MEMBRANE FRACTION-MsigDB c5	Hemap clusters corresponding to TCGA cluster 6	0.42	68.3	7.27175	61.0283	54.7959	47.5241	5.6	0	3.08619	0
GSE3982 MAC VS EFF MEMORY CD4 TCELL UP-MsigDB c7	Hemap clusters corresponding to TCGA cluster 6	0.41	63.9	7.27175	56.6283	54.7696	47.4978	10.2	4.2158	11.7212	5.73705
GSE15659 RESTING VS ACTIVATED TREG DN-MsigDB c7	Hemap clusters corresponding to TCGA cluster 6	0.42	67	7.27175	59.7283	54.699	47.4272	12.5	6.5158	10.7959	4.81168
GSE30083 SP3 VS SP4 THYMOCYTE DN-MsigDB c7	Hemap clusters corresponding to TCGA cluster 6	0.42	66.9	7.27175	59.6283	54.4559	47.1842	5.3	0	3.88606	0
LATENT INFECTION OF HOMO SAPIENS WITH MYCOBACTERIUM TUBERCULOSIS-REACTOME MsigDB c2	Hemap clusters corresponding to TCGA cluster 6	0.44	73.4	7.27175	66.1283	54.3372	47.0655	12.9	6.9158	9.30103	3.31683
PEPPER CHRONIC LYMPHOCYTIC LEUKEMIA UP-MsigDB c2	Hemap clusters corresponding to TCGA cluster 6	0.42	67.1	7.27175	59.8283	54.2441	46.9724	8.6	2.6158	4.85387	0
LIPID BINDING-MsigDB c5	Hemap clusters corresponding to TCGA cluster 6	0.42	68.1	7.27175	60.8283	54.1871	46.9153	9.7	3.7158	8.33724	2.35304
ZHAN MULTIPLE MYELOMA MF UP-MsigDB c2	Hemap clusters corresponding to TCGA cluster 6	0.48	85.9	7.27175	78.6283	54.0605	46.7887	10.3	4.3158	7.65758	1.67338
CAM PATHWAY-PWCOMMONS	Hemap clusters corresponding to TCGA cluster 6	0.46	79.9	7.27175	72.6283	54.0362	46.7645	12.7	6.7158	6.4437	0.459498
CALMODULIN INDUCED EVENTS-PWCOMMONS	Hemap clusters corresponding to TCGA cluster 6	0.46	79.9	7.27175	72.6283	54.0362	46.7645	12.7	6.7158	6.4437	0.459498
GSE3982 EOSINOPHIL VS BASOPHIL UP-MsigDB c7	Hemap clusters corresponding to TCGA cluster 6	0.44	74.7	7.27175	67.4283	53.8239	46.5522	11.1	5.1158	8.5376	2.5534
GSE17721 12H VS 24H LPS BMDM UP-MsigDB c7	Hemap clusters corresponding to TCGA cluster 6	0.4	59.5	7.27175	52.2283	53.7696	46.4978	7.5	1.5158	7.82391	1.83971
MODULE 241-MsigDB c4	Hemap clusters corresponding to TCGA cluster 6	0.42	67.5	7.27175	60.2283	53.6576	46.3858	7.7	1.7158	4.95861	0
MODULE 134-MsigDB c4	Hemap clusters corresponding to TCGA cluster 6	0.41	65	7.27175	57.7283	53.5528	46.2811	5.8	0	3.74473	0
SIGNAL REGULATORY PROTEIN SIRP FAMILY INTERACTIONS-REACTOME MsigDB c2	Hemap clusters corresponding to TCGA cluster 6	0.45	75.9	7.27175	68.6283	53.5086	46.2369	10.7	4.7158	7.284	1.2998
CHONDROITIN SULFATE DEGRADATION-RECON1	Hemap clusters corresponding to TCGA cluster 6	0.43	69.7	7.27175	62.4283	53.3565	46.0848	12.2	6.2158	11.1308	5.14657
GSE9650 NAIVE VS MEMORY CD8 TCELL DN-MsigDB c7	Hemap clusters corresponding to TCGA cluster 6	0.39	59	7.27175	51.7283	53.3565	46.0848	6.7	0.715801	4.72125	0
GSE3982 EOSINOPHIL VS EFF MEMORY CD4 TCELL UP-MsigDB c7	Hemap clusters corresponding to TCGA cluster 6	0.4	61.4	7.27175	54.1283	53.3279	46.0562	9.4	3.4158	7.60206	1.61786
PYRIMIDINE CATABOLISM-RECON1	Hemap clusters corresponding to TCGA cluster 6	0.44	72.5	7.27175	65.2283	53.3188	46.047	10.2	4.2158	4.03152	0
GSE11057 NAIVE VS MEMORY CD4 TCELL DN-MsigDB c7	Hemap clusters corresponding to TCGA cluster 6	0.41	62.5	7.27175	55.2283	53.301	46.0293	7	1.0158	6.08619	0.101987
GSE3982 MAC VS TH2 UP-MsigDB c7	Hemap clusters corresponding to TCGA cluster 6	0.38	54.6	7.27175	47.3283	53.2441	45.9724	7.1	1.1158	6.23657	0.252373
GSE27786 LSK VS NKCELL DN-MsigDB c7	Hemap clusters corresponding to TCGA cluster 6	0.43	70.7	7.27175	63.4283	53.2076	45.9359	10.8	4.8158	9.16115	3.17695
INNATE IMMUNE SYSTEM-PWCOMMONS	Hemap clusters corresponding to TCGA cluster 6	0.42	66.7	7.27175	59.4283	53	45.7283	9.2	3.2158	6.95861	0.974408
GNF2 SELL-MsigDB c4	Hemap clusters corresponding to TCGA cluster 6	0.41	63.7	7.27175	56.4283	53	45.7283	10.5	4.5158	9.88606	3.90186
FEVR CTNNB1 TARGETS UP-MsigDB c2	Hemap clusters corresponding to TCGA cluster 6	0.42	65.4	7.27175	58.1283	52.9586	45.6869	7.8	1.8158	6.23657	0.252373
GSE3982 DC VS MAC LPS STIM DN-MsigDB c7	Hemap clusters corresponding to TCGA cluster 6	0.39	56.4	7.27175	49.1283	52.8861	45.6143	6.9	0.915801	5.04096	0
NAKAYAMA SOFT TISSUE TUMORS PCA1 UP-MsigDB c2	Hemap clusters corresponding to TCGA cluster 6	0.43	70.6	7.27175	63.3283	52.7696	45.4978	7.2	1.2158	4.35655	0
TRACEY RESISTANCE TO IFNA2 DN-MsigDB c2	Hemap clusters corresponding to TCGA cluster 6	0.41	62.7	7.27175	55.4283	52.4685	45.1968	7.9	1.9158	5.74473	0
GAURNIER PSMD4 TARGETS-MsigDB c2	Hemap clusters corresponding to TCGA cluster 6	0.42	66.3	7.27175	59.0283	52.4559	45.1842	7.6	1.6158	6.92082	0.93662
HAHTOLA MYCOSIS FUNGOIDES CD4 UP-MsigDB c2	Hemap clusters corresponding to TCGA cluster 6	0.38	56	7.27175	48.7283	52.4559	45.1842	9.2	3.2158	7.82391	1.83971
GSE9988 ANTI TREM1 AND LPS VS VEHICLE TREATED MONOCYTES DN-MsigDB c7	Hemap clusters corresponding to TCGA cluster 6	0.43	70.4	7.27175	63.1283	52.4089	45.1372	10.5	4.5158	8.22915	2.24495
LAIR PATHWAY-BIOCARTA MsigDB c2	Hemap clusters corresponding to TCGA cluster 6	0.41	63.9	7.27175	56.6283	52.2757	45.004	3.4	0	2.55284	0
DRUG METABOLISM OTHER ENZYMES-KEGG MsigDB c2	Hemap clusters corresponding to TCGA cluster 6	0.42	65.8	7.27175	58.5283	52.2441	44.9724	10.1	4.1158	6.1549	0.170703
LYSOSOME ORGANIZATION AND BIOGENESIS-MsigDB c5	Hemap clusters corresponding to TCGA cluster 6	0.45	78.3	7.27175	71.0283	52.1805	44.9087	12.4	6.4158	11.3665	5.38233
JOSEPH RESPONSE TO SODIUM BUTYRATE UP-MsigDB c2	Hemap clusters corresponding to TCGA cluster 6	0.42	67.3	7.27175	60.0283	52.1805	44.9087	11.5	5.5158	8.40894	2.42474
AMUNDSON DNA DAMAGE RESPONSE TP53-MsigDB c2	Hemap clusters corresponding to TCGA cluster 6	0.43	71	7.27175	63.7283	52.1612	44.8894	12	6.0158	8.69897	2.71477
ROZANOV MMP14 TARGETS DN-MsigDB c2	Hemap clusters corresponding to TCGA cluster 6	0.38	54.7	7.27175	47.4283	51.9586	44.6869	4.3	0	2.82391	0
GSE3982 NEUTROPHIL VS BASOPHIL UP-MsigDB c7	Hemap clusters corresponding to TCGA cluster 6	0.41	63.8	7.27175	56.5283	51.7959	44.5241	9.3	3.3158	6.65758	0.673378
REGULATION OF COMPLEMENT CASCADE-REACTOME MsigDB c2	Hemap clusters corresponding to TCGA cluster 6	0.38	55.5	7.27175	48.2283	51.7696	44.4978	5.2	0	3.05061	0
HYDROLASE ACTIVITY HYDROLYZING O GLYCOSYL COMPOUNDS-MsigDB c5	Hemap clusters corresponding to TCGA cluster 6	0.44	72.2	7.27175	64.9283	51.7212	44.4495	10	4.0158	7.3279	1.3437
TOLL LIKE RECEPTOR 4 TLR4 CASCADE-PWCOMMONS	Hemap clusters corresponding to TCGA cluster 6	0.4	60	7.27175	52.7283	51.6778	44.406	8.8	2.8158	6.88606	0.901858
GSE3982 EFF MEMORY CD4 TCELL VS NKCELL DN-MsigDB c7	Hemap clusters corresponding to TCGA cluster 6	0.43	69.5	7.27175	62.2283	51.4559	44.1842	9.7	3.7158	6.88606	0.901858
GSE3337 CTRL VS 4H IFNG IN CD8POS DC UP-MsigDB c7	Hemap clusters corresponding to TCGA cluster 6	0.39	57.9	7.27175	50.6283	51.4202	44.1485	9.4	3.4158	8.04096	2.05676
BLYMPHOCYTE PATHWAY-BIOCARTA MsigDB c2	Hemap clusters corresponding to TCGA cluster 6	0.42	66.9	7.27175	59.6283	51.301	44.0293	6	0.0158009	2.65758	0
GSE22886 DC VS MONOCYTE DN-MsigDB c7	Hemap clusters corresponding to TCGA cluster 6	0.4	62.1	7.27175	54.8283	51.2676	43.9959	8.2	2.2158	6.27572	0.291525
GSE27786 CD8 TCELL VS NEUTROPHIL DN-MsigDB c7	Hemap clusters corresponding to TCGA cluster 6	0.43	70.7	7.27175	63.4283	51.2518	43.9801	8.1	2.1158	7.17393	1.18973
GSE3982 NEUTROPHIL VS BCELL UP-MsigDB c7	Hemap clusters corresponding to TCGA cluster 6	0.39	58.1	7.27175	50.8283	51.2441	43.9724	8.7	2.7158	6.45593	0.471733
CELLULAR ROLES OF ANTHRAX TOXIN-NCI NATURE V4 PID	Hemap clusters corresponding to TCGA cluster 6	0.4	59.4	7.27175	52.1283	51.1938	43.9221	7.3	1.3158	5	0
KAECH NAIVE VS MEMORY CD8 TCELL DN-MsigDB c7	Hemap clusters corresponding to TCGA cluster 6	0.4	60.7	7.27175	53.4283	51.1739	43.9022	6.7	0.715801	3.69897	0
POSITIVE REGULATION OF RESPONSE TO STIMULUS-MsigDB c5	Hemap clusters corresponding to TCGA cluster 6	0.37	53.2	7.27175	45.9283	51.1739	43.9022	8.2	2.2158	4.00436	0
GSE24142 EARLY THYMIC PROGENITOR VS DN3 THYMOCYTE UP-MsigDB c7	Hemap clusters corresponding to TCGA cluster 6	0.39	57.5	7.27175	50.2283	51.0555	43.7838	7.8	1.8158	7.56864	1.58444
GSE26928 NAIVE VS CXCR5 POS CD4 TCELL DN-MsigDB c7	Hemap clusters corresponding to TCGA cluster 6	0.42	65.4	7.27175	58.1283	51.0362	43.7645	7.4	1.4158	7.11351	1.12931
TAVOR CEBPA TARGETS UP-MsigDB c2	Hemap clusters corresponding to TCGA cluster 6	0.37	52.5	7.27175	45.2283	51	43.7283	8.9	2.9158	9.45593	3.47173
ROSS AML WITH CBFB MYH11 FUSION-MsigDB c2	Hemap clusters corresponding to TCGA cluster 6	0.36	49.5	7.27175	42.2283	51	43.7283	5	0	4.00877	0
GSE9988 ANTI TREM1 VS ANTI TREM1 AND LPS MONOCYTE UP-MsigDB c7	Hemap clusters corresponding to TCGA cluster 6	0.41	63.4	7.27175	56.1283	50.8239	43.5522	13.6	7.6158	11.4559	5.47173
APOPTOSIS MODULATION AND SIGNALING HOMO SAPIENS-WIKIPW	Hemap clusters corresponding to TCGA cluster 6	0.39	59	7.27175	51.7283	50.8239	43.5522	8.6	2.6158	8.36653	2.38233
TRIF MEDIATED PROGRAMMED CELL DEATH-PWCOMMONS	Hemap clusters corresponding to TCGA cluster 6	0.38	54.5	7.27175	47.2283	50.7696	43.4978	10.8	4.8158	9.06048	3.07628
WANG RESPONSE TO GSK3 INHIBITOR SB216763 UP-MsigDB c2	Hemap clusters corresponding to TCGA cluster 6	0.39	58.2	7.27175	50.9283	50.7447	43.473	6	0.0158009	5.18046	0
MODULE 223-MsigDB c4	Hemap clusters corresponding to TCGA cluster 6	0.4	60.5	7.27175	53.2283	50.7212	43.4495	4.3	0	2.3098	0
KOMMAGANI TP63 GAMMA TARGETS-MsigDB c2	Hemap clusters corresponding to TCGA cluster 6	0.45	76.4	7.27175	69.1283	50.6383	43.3665	11.9	5.9158	6.95861	0.974408
REGULATION OF CELL MORPHOGENESIS-MsigDB c5	Hemap clusters corresponding to TCGA cluster 6	0.41	64.5	7.27175	57.2283	50.6198	43.348	6.9	0.915801	3.95861	0
LEUKOCYTE CHEMOTAXIS-MsigDB c5	Hemap clusters corresponding to TCGA cluster 6	0.4	60.5	7.27175	53.2283	50.6021	43.3303	11.3	5.3158	6.88606	0.901858
NABA ECM AFFILIATED-MsigDB c2	Hemap clusters corresponding to TCGA cluster 6	0.4	61.7	7.27175	54.4283	50.585	43.3133	5.9	0	3.18046	0
LENAOUR DENDRITIC CELL MATURATION DN-MsigDB c2	Hemap clusters corresponding to TCGA cluster 6	0.41	62.9	7.27175	55.6283	50.5686	43.2969	9.5	3.5158	8.5376	2.5534
TAKEDA TARGETS OF NUP98 HOXA9 FUSION 8D DN-MsigDB c2	Hemap clusters corresponding to TCGA cluster 6	0.35	47.4	7.27175	40.1283	50.5376	43.2659	4.1	0	3.60206	0
TRANS GOLGI NETWORK VESICLE BUDDING-REACTOME MsigDB c2	Hemap clusters corresponding to TCGA cluster 6	0.42	65.6	7.27175	58.3283	50.5229	43.2511	14.4	8.4158	14.6198	8.63559
BEHAVIOR-MsigDB c5	Hemap clusters corresponding to TCGA cluster 6	0.4	61.6	7.27175	54.3283	50.4815	43.2097	7.5	1.5158	4.61979	0
HELLER SILENCED BY METHYLATION UP-MsigDB c2	Hemap clusters corresponding to TCGA cluster 6	0.41	62.8	7.27175	55.5283	50.4202	43.1485	5.4	0	4.67778	0
GSE9988 LPS VS LPS AND ANTI TREM1 MONOCYTE UP-MsigDB c7	Hemap clusters corresponding to TCGA cluster 6	0.39	59.1	7.27175	51.8283	50.4089	43.1372	8.2	2.2158	7.56864	1.58444
LEE AGING CEREBELLUM UP-MsigDB c2	Hemap clusters corresponding to TCGA cluster 6	0.41	62.6	7.27175	55.3283	50.2441	42.9724	9.3	3.3158	6.13668	0.152478
GSE17721 PAM3CSK4 VS CPG 12H BMDM DN-MsigDB c7	Hemap clusters corresponding to TCGA cluster 6	0.38	54.7	7.27175	47.4283	50.2441	42.9724	10.8	4.8158	8.88606	2.90186
GSE17721 LPS VS PAM3CSK4 16H BMDM UP-MsigDB c7	Hemap clusters corresponding to TCGA cluster 6	0.36	48.3	7.27175	41.0283	50.2291	42.9574	9.5	3.5158	7.09691	1.11271
HUMMEL BURKITTS LYMPHOMA DN-MsigDB c2	Hemap clusters corresponding to TCGA cluster 6	0.36	49.8	7.27175	42.5283	50.1427	42.8709	6	0.0158009	7.4437	1.4595
MODULE 108-MsigDB c4	Hemap clusters corresponding to TCGA cluster 6	0.41	63.6	7.27175	56.3283	50.0177	42.746	7.4	1.4158	4.22915	0
CLATHRIN DERIVED VESICLE BUDDING-PWCOMMONS	Hemap clusters corresponding to TCGA cluster 6	0.42	67.6	7.27175	60.3283	50.0044	42.7326	14.7	8.7158	14.6198	8.63559
TRANS GOLGI NETWORK VESICLE BUDDING-PWCOMMONS	Hemap clusters corresponding to TCGA cluster 6	0.42	67.6	7.27175	60.3283	50.0044	42.7326	14.7	8.7158	14.6198	8.63559
HOWLIN PUBERTAL MAMMARY GLAND-MsigDB c2	Hemap clusters corresponding to TCGA cluster 6	0.39	57.7	7.27175	50.4283	50.0044	42.7326	6	0.0158009	3.10791	0
REGULATION OF CELL SHAPE-MsigDB c5	Hemap clusters corresponding to TCGA cluster 6	0.41	64.7	7.27175	57.4283	50	42.7283	5.8	0	3.13668	0
SASSON RESPONSE TO GONADOTROPHINS UP-MsigDB c2	Hemap clusters corresponding to TCGA cluster 6	0.4	61.4	7.27175	54.1283	50	42.7283	11.7	5.7158	8.25964	2.27544
AUTOPHAGY LUXEMBOURG-CUSTOM CURATIONS	Hemap clusters corresponding to TCGA cluster 6	0.38	55.6	7.27175	48.3283	50	42.7283	10.7	4.7158	9.30103	3.31683
GSE2706 2H VS 8H R848 STIM DC UP-MsigDB c7	Hemap clusters corresponding to TCGA cluster 6	0.42	66.4	7.27175	59.1283	49.9586	42.6869	10	4.0158	6.35655	0.372348
SCHURINGA STAT5A TARGETS DN-MsigDB c2	Hemap clusters corresponding to TCGA cluster 6	0.4	60.6	7.27175	53.3283	49.8861	42.6143	8.6	2.6158	4.01773	0
DETECTION OF STIMULUS-MsigDB c5	Hemap clusters corresponding to TCGA cluster 6	0.42	65.6	7.27175	58.3283	49.8539	42.5821	5	0	2.21467	0
GSE27786 NKTCELL VS NEUTROPHIL DN-MsigDB c7	Hemap clusters corresponding to TCGA cluster 6	0.38	55.8	7.27175	48.5283	49.8539	42.5821	7.8	1.8158	6.37675	0.392552
KUROZUMI RESPONSE TO ONCOCYTIC VIRUS-MsigDB c2	Hemap clusters corresponding to TCGA cluster 6	0.38	54.3	7.27175	47.0283	49.8539	42.5821	3.9	0	2.18709	0
CROSS PRESENTATION OF PARTICULATE EXOGENOUS ANTIGENS PHAGOSOMES-PWCOMMONS	Hemap clusters corresponding to TCGA cluster 6	0.4	61.9	7.27175	54.6283	49.8239	42.5522	11.6	5.6158	6.69897	0.714771
NOD LIKE RECEPTOR SIGNALING PATHWAY-KEGG MsigDB c2	Hemap clusters corresponding to TCGA cluster 6	0.34	43	7.27175	35.7283	49.7447	42.473	5.7	0	5	0
AKT UP MTOR DN V1 UP-MsigDB c6	Hemap clusters corresponding to TCGA cluster 6	0.34	45.3	7.27175	38.0283	49.7212	42.4495	8.2	2.2158	4.92082	0
LOCOMOTORY BEHAVIOR-MsigDB c5	Hemap clusters corresponding to TCGA cluster 6	0.41	63.2	7.27175	55.9283	49.5528	42.2811	9.2	3.2158	5.48149	0
GSE27786 NKCELL VS NKTCELL UP-MsigDB c7	Hemap clusters corresponding to TCGA cluster 6	0.4	60.5	7.27175	53.2283	49.5528	42.2811	9	3.0158	8.35655	2.37235
TONKS TARGETS OF RUNX1 RUNX1T1 FUSION ERYTHROCYTE UP-MsigDB c2	Hemap clusters corresponding to TCGA cluster 6	0.39	56.7	7.27175	49.4283	49.4949	42.2231	6.6	0.615801	5.24413	0
MARIADASON RESPONSE TO BUTYRATE CURCUMIN SULINDAC TSA 1-MsigDB c2	Hemap clusters corresponding to TCGA cluster 6	0.41	64.3	7.27175	57.0283	49.4815	42.2097	10.5	4.5158	8.33724	2.35304
MODULE 45-MsigDB c4	Hemap clusters corresponding to TCGA cluster 6	0.41	65.3	7.27175	58.0283	49.4685	42.1968	9.1	3.1158	6.45593	0.471733
LIAN NEUTROPHIL GRANULE CONSTITUENTS-MsigDB c2	Hemap clusters corresponding to TCGA cluster 6	0.37	51	7.27175	43.7283	49.3872	42.1155	8.5	2.5158	6.06048	0.0762816
GSE3982 EOSINOPHIL VS CENT MEMORY CD4 TCELL UP-MsigDB c7	Hemap clusters corresponding to TCGA cluster 6	0.38	55.6	7.27175	48.3283	49.3279	42.0562	8.5	2.5158	7.79588	1.81168
GSE3982 MAC VS TH1 UP-MsigDB c7	Hemap clusters corresponding to TCGA cluster 6	0.4	59.4	7.27175	52.1283	49.2291	41.9574	6.8	0.815801	6.06048	0.0762816
GRAESSMANN RESPONSE TO MC AND DOXORUBICIN UP-MsigDB c2	Hemap clusters corresponding to TCGA cluster 6	0.41	63.8	7.27175	56.5283	49.2147	41.9429	8.6	2.6158	6.16115	0.176952
ZHOU PANCREATIC ENDOCRINE PROGENITOR-MsigDB c2	Hemap clusters corresponding to TCGA cluster 6	0.4	61.2	7.27175	53.9283	49.1938	41.9221	8	2.0158	5.16115	0
BEIER GLIOMA STEM CELL DN-MsigDB c2	Hemap clusters corresponding to TCGA cluster 6	0.42	66.8	7.27175	59.5283	49.1739	41.9022	5.8	0	4.56864	0
MIR TARGETED GENES IN ADIPOCYTES TARBASE HOMO SAPIENS-WIKIPW	Hemap clusters corresponding to TCGA cluster 6	0.4	60.5	7.27175	53.2283	49.1675	41.8957	8.4	2.4158	7.33724	1.35304
MODULE 165-MsigDB c4	Hemap clusters corresponding to TCGA cluster 6	0.4	60.7	7.27175	53.4283	49	41.7283	8.4	2.4158	5.46852	0
GSE11057 EFF MEM VS CENT MEM CD4 TCELL UP-MsigDB c7	Hemap clusters corresponding to TCGA cluster 6	0.39	57.8	7.27175	50.5283	48.9208	41.6491	6.4	0.415801	5.42022	0
REGULATION OF DEFENSE RESPONSE-MsigDB c5	Hemap clusters corresponding to TCGA cluster 6	0.42	66.4	7.27175	59.1283	48.8239	41.5522	3.7	0	2.30103	0
GSE1460 INTRATHYMIC T PROGENITOR VS THYMIC STROMAL CELL DN-MsigDB c7	Hemap clusters corresponding to TCGA cluster 6	0.38	55.8	7.27175	48.5283	48.7959	41.5241	4.8	0	2.67778	0
TOLL PATHWAY-BIOCARTA MsigDB c2	Hemap clusters corresponding to TCGA cluster 6	0.38	55.6	7.27175	48.3283	48.7959	41.5241	5.6	0	3.63827	0
MARKEY RB1 CHRONIC LOF DN-MsigDB c2	Hemap clusters corresponding to TCGA cluster 6	0.38	54.9	7.27175	47.6283	48.7212	41.4495	5.8	0	3.42022	0
GSE32423 CTRL VS IL7 IL4 MEMORY CD8 TCELL DN-MsigDB c7	Hemap clusters corresponding to TCGA cluster 6	0.37	52.4	7.27175	45.1283	48.6778	41.406	6.5	0.515801	5.82391	0
GSE3982 NEUTROPHIL VS EFF MEMORY CD4 TCELL UP-MsigDB c7	Hemap clusters corresponding to TCGA cluster 6	0.41	62.9	7.27175	55.6283	48.6576	41.3858	10	4.0158	7.82391	1.83971
ALVEOLAR MACROPHAGE-NORMAL CELL TF	Hemap clusters corresponding to TCGA cluster 6	0.38	55.8	7.27175	48.5283	48.6021	41.3303	11.5	5.5158	9.45593	3.47173
STK33 SKM UP-MsigDB c6	Hemap clusters corresponding to TCGA cluster 6	0.36	48.5	7.27175	41.2283	48.6021	41.3303	3.9	0	3.284	0
LEE LIVER CANCER ACOX1 UP-MsigDB c2	Hemap clusters corresponding to TCGA cluster 6	0.44	74	7.27175	66.7283	48.5686	41.2969	9.8	3.8158	4.85387	0
MODULE 170-MsigDB c4	Hemap clusters corresponding to TCGA cluster 6	0.39	59.1	7.27175	51.8283	48.5686	41.2969	5.7	0	4.3279	0
LEE LIVER CANCER-MsigDB c2	Hemap clusters corresponding to TCGA cluster 6	0.39	59.2	7.27175	51.9283	48.5528	41.2811	9.4	3.4158	2.69897	0
SMIRNOV CIRCULATING ENDOTHELIOCYTES IN CANCER UP-MsigDB c2	Hemap clusters corresponding to TCGA cluster 6	0.37	52.6	7.27175	45.3283	48.5528	41.2811	6.7	0.715801	4.16749	0
GSE360 L DONOVANI VS T GONDII DC UP-MsigDB c7	Hemap clusters corresponding to TCGA cluster 6	0.37	52.3	7.27175	45.0283	48.5528	41.2811	8.6	2.6158	5.79588	0
GSE17974 CTRL VS ACT IL4 AND ANTI IL12 0 5H CD4 TCELL UP-MsigDB c7	Hemap clusters corresponding to TCGA cluster 6	0.35	45.6	7.27175	38.3283	48.5229	41.2511	5.8	0	5.22915	0
REGULATION OF SIGNAL TRANSDUCTION-MsigDB c5	Hemap clusters corresponding to TCGA cluster 6	0.36	49.7	7.27175	42.4283	48.4437	41.1719	6.7	0.715801	7.4318	1.4476
GNF2 ICAM3-MsigDB c4	Hemap clusters corresponding to TCGA cluster 6	0.39	57.9	7.27175	50.6283	48.3279	41.0562	9.2	3.2158	8.3279	2.3437
HUANG GATA2 TARGETS UP-MsigDB c2	Hemap clusters corresponding to TCGA cluster 6	0.4	60.1	7.27175	52.8283	48.284	41.0122	10	4.0158	6.88606	0.901858
GSE3982 NEUTROPHIL VS NKCELL UP-MsigDB c7	Hemap clusters corresponding to TCGA cluster 6	0.38	55.3	7.27175	48.0283	48.1805	40.9087	9.5	3.5158	9.40894	3.42474
VARELA ZMPSTE24 TARGETS DN-MsigDB c2	Hemap clusters corresponding to TCGA cluster 6	0.5	95.5	7.27175	88.2283	48.1739	40.9022	14.3	8.3158	7.48149	1.49729
GSE17721 POLYIC VS GARDIQUIMOD 8H BMDM UP-MsigDB c7	Hemap clusters corresponding to TCGA cluster 6	0.38	53.6	7.27175	46.3283	48.0458	40.774	8.2	2.2158	7.02228	1.03808
SASSON RESPONSE TO FORSKOLIN UP-MsigDB c2	Hemap clusters corresponding to TCGA cluster 6	0.41	62.8	7.27175	55.5283	48.0044	40.7326	12.2	6.2158	6.76955	0.785352
RICKMAN METASTASIS DN-MsigDB c2	Hemap clusters corresponding to TCGA cluster 6	0.38	54.6	7.27175	47.3283	48	40.7283	6.9	0.915801	6.27572	0.291525
MODULE 367-MsigDB c4	Hemap clusters corresponding to TCGA cluster 6	0.42	66	7.27175	58.7283	47.9586	40.6869	5.2	0	3.50864	0
ENZYME REGULATOR ACTIVITY-MsigDB c5	Hemap clusters corresponding to TCGA cluster 6	0.38	55.5	7.27175	48.2283	47.9586	40.6869	9.1	3.1158	8.60206	2.61786
NIKOLSKY BREAST CANCER 7P15 AMPLICON-MsigDB c2	Hemap clusters corresponding to TCGA cluster 6	0.36	50	7.27175	42.7283	47.9586	40.6869	13.5	7.5158	15.9208	9.93662
GSE17721 0 5H VS 24H CPG BMDM DN-MsigDB c7	Hemap clusters corresponding to TCGA cluster 6	0.38	53.8	7.27175	46.5283	47.9208	40.6491	5.8	0	3.74473	0
ALTEMEIER RESPONSE TO LPS WITH MECHANICAL VENTILATION-MsigDB c2	Hemap clusters corresponding to TCGA cluster 6	0.37	53.3	7.27175	46.0283	47.9208	40.6491	6.4	0.415801	5.22185	0
DIAZ CHRONIC MEYLOGENOUS LEUKEMIA DN-MsigDB c2	Hemap clusters corresponding to TCGA cluster 6	0.38	54.9	7.27175	47.6283	47.8539	40.5821	6.1	0.115801	5.46852	0
GSE7852 TREG VS TCONV THYMUS DN-MsigDB c7	Hemap clusters corresponding to TCGA cluster 6	0.38	55	7.27175	47.7283	47.7959	40.5241	3.1	0	2.55284	0
GSE3982 NEUTROPHIL VS CENT MEMORY CD4 TCELL UP-MsigDB c7	Hemap clusters corresponding to TCGA cluster 6	0.39	59.2	7.27175	51.9283	47.5376	40.2659	8.9	2.9158	7.11351	1.12931
XENOBIOTIC METABOLISM-MsigDB HALLMARKS	Hemap clusters corresponding to TCGA cluster 6	0.38	56.2	7.27175	48.9283	47.5086	40.2369	10.2	4.2158	6.88606	0.901858
GSE339 CD8POS VS CD4CD8DN DC UP-MsigDB c7	Hemap clusters corresponding to TCGA cluster 6	0.38	54.9	7.27175	47.6283	47.4949	40.2231	10.5	4.5158	8.12494	2.14074
GSE8678 IL7R LOW VS HIGH EFF CD8 TCELL UP-MsigDB c7	Hemap clusters corresponding to TCGA cluster 6	0.38	53.9	7.27175	46.6283	47.4949	40.2231	5	0	4.16749	0
INFLAMMATORY RESPONSE-MsigDB HALLMARKS	Hemap clusters corresponding to TCGA cluster 6	0.36	49.4	7.27175	42.1283	47.4089	40.1372	5	0	3.82391	0
VIBRIO CHOLERAE INFECTION-KEGG MsigDB c2	Hemap clusters corresponding to TCGA cluster 6	0.42	67.3	7.27175	60.0283	47.3565	40.0848	11.8	5.8158	7.16115	1.17695
INFLAMMASOMES-PWCOMMONS	Hemap clusters corresponding to TCGA cluster 6	0.38	55.3	7.27175	48.0283	47.3565	40.0848	11.3	5.3158	8.76955	2.78535
MODULE 79-MsigDB c4	Hemap clusters corresponding to TCGA cluster 6	0.39	58.9	7.27175	51.6283	47.3372	40.0655	5.7	0	4.67778	0
ANTHRAX PATHWAY-PID MsigDB c2	Hemap clusters corresponding to TCGA cluster 6	0.36	48.2	7.27175	40.9283	47.284	40.0122	6.5	0.515801	3.79588	0
HUMMERICH SKIN CANCER PROGRESSION UP-MsigDB c2	Hemap clusters corresponding to TCGA cluster 6	0.41	64	7.27175	56.7283	47.2676	39.9959	8.5	2.5158	5.31876	0
DANG REGULATED BY MYC DN-MsigDB c2	Hemap clusters corresponding to TCGA cluster 6	0.39	56.7	7.27175	49.4283	47.2441	39.9724	7.3	1.3158	4.85387	0
ACTIVATED TLR4 SIGNALLING-REACTOME MsigDB c2	Hemap clusters corresponding to TCGA cluster 6	0.38	54.7	7.27175	47.4283	47	39.7283	7.5	1.5158	6.29243	0.308231
GSE3982 NEUTROPHIL VS TH2 UP-MsigDB c7	Hemap clusters corresponding to TCGA cluster 6	0.38	55.6	7.27175	48.3283	46.9586	39.6869	7.9	1.9158	6.92082	0.93662
LEISHMANIA INFECTION-KEGG MsigDB c2	Hemap clusters corresponding to TCGA cluster 6	0.41	62.7	7.27175	55.4283	46.9208	39.6491	8.2	2.2158	7.56864	1.58444
MODULE 84-MsigDB c4	Hemap clusters corresponding to TCGA cluster 6	0.4	61.6	7.27175	54.3283	46.8861	39.6143	7.2	1.2158	5.18046	0
METABOLISM OF LIPIDS AND LIPOPROTEINS-REACTOME MsigDB c2	Hemap clusters corresponding to TCGA cluster 6	0.41	64.3	7.27175	57.0283	46.8539	39.5821	9.3	3.3158	7.56864	1.58444
MODULE 5-MsigDB c4	Hemap clusters corresponding to TCGA cluster 6	0.39	57.7	7.27175	50.4283	46.8539	39.5821	6.4	0.415801	4.00436	0
GSE5463 CTRL VS DEXAMETHASONE TREATED THYMOCYTE UP-MsigDB c7	Hemap clusters corresponding to TCGA cluster 6	0.39	58.8	7.27175	51.5283	46.8239	39.5522	7.7	1.7158	5.11351	0
MODULE 346-MsigDB c4	Hemap clusters corresponding to TCGA cluster 6	0.45	76.8	7.27175	69.5283	46.6021	39.3303	10.8	4.8158	6.46852	0.484322
VACUOLE ORGANIZATION AND BIOGENESIS-MsigDB c5	Hemap clusters corresponding to TCGA cluster 6	0.46	80.1	7.27175	72.8283	46.5686	39.2969	12.4	6.4158	9.52288	3.53868
WUNDER INFLAMMATORY RESPONSE AND CHOLESTEROL UP-MsigDB c2	Hemap clusters corresponding to TCGA cluster 6	0.4	60.4	7.27175	53.1283	46.5686	39.2969	6.1	0.115801	3.42022	0
INSULIN RECEPTOR RECYCLING-PWCOMMONS	Hemap clusters corresponding to TCGA cluster 6	0.44	73.7	7.27175	66.4283	46.4559	39.1842	14.6	8.6158	11.4437	5.4595
FC GAMMA R MEDIATED PHAGOCYTOSIS-KEGG MsigDB c2	Hemap clusters corresponding to TCGA cluster 6	0.39	57.5	7.27175	50.2283	46.3872	39.1155	10.9	4.9158	9.36653	3.38233
GSE37416 0H VS 12H F TULARENSIS LVS NEUTROPHIL UP-MsigDB c7	Hemap clusters corresponding to TCGA cluster 6	0.36	49.1	7.27175	41.8283	46.3872	39.1155	11	5.0158	9.33724	3.35304
REGULATION OF JAK STAT CASCADE-MsigDB c5	Hemap clusters corresponding to TCGA cluster 6	0.41	63.2	7.27175	55.9283	46.3665	39.0948	15.9	9.9158	7.48149	1.49729
GNF2 VAV1-MsigDB c4	Hemap clusters corresponding to TCGA cluster 6	0.39	58.2	7.27175	50.9283	46.3565	39.0848	9.8	3.8158	7.09691	1.11271
GSE10325 MYELOID VS LUPUS MYELOID DN-MsigDB c7	Hemap clusters corresponding to TCGA cluster 6	0.37	51.6	7.27175	44.3283	46.2218	38.9501	7.7	1.7158	6.16115	0.176952
SHC1 EVENTS IN ERBB4 SIGNALING-PWCOMMONS	Hemap clusters corresponding to TCGA cluster 6	0.39	56.7	7.27175	49.4283	46.1938	38.9221	6.3	0.315801	4.85387	0
GSE27786 CD4 TCELL VS NEUTROPHIL DN-MsigDB c7	Hemap clusters corresponding to TCGA cluster 6	0.39	56.6	7.27175	49.3283	46.1739	38.9022	8.6	2.6158	7.85387	1.86967
PROTEIN MATURATION-MsigDB c5	Hemap clusters corresponding to TCGA cluster 6	0.4	60	7.27175	52.7283	46.1024	38.8306	12.5	6.5158	11.6778	5.69358
VALK AML CLUSTER 15-MsigDB c2	Hemap clusters corresponding to TCGA cluster 6	0.41	64.8	7.27175	57.5283	46.0809	38.8092	11.2	5.2158	10.585	4.60083
GSE360 HIGH DOSE B MALAYI VS M TUBERCULOSIS DC DN-MsigDB c7	Hemap clusters corresponding to TCGA cluster 6	0.36	50.6	7.27175	43.3283	46.0605	38.7887	8.8	2.8158	5.284	0
SIGNAL REGULATORY PROTEIN SIRP FAMILY INTERACTIONS-PWCOMMONS	Hemap clusters corresponding to TCGA cluster 6	0.42	66.8	7.27175	59.5283	46.0458	38.774	9.7	3.7158	5.3098	0
MODULE 128-MsigDB c4	Hemap clusters corresponding to TCGA cluster 6	0.4	59.8	7.27175	52.5283	46	38.7283	5.9	0	4.85387	0
BETA OXIDATION OF PRISTANOYL COA-PWCOMMONS	Hemap clusters corresponding to TCGA cluster 6	0.39	56.5	7.27175	49.2283	45.9586	38.6869	8.2	2.2158	6.26761	0.283407
POSITIVE REGULATION OF CELLULAR PROTEIN METABOLIC PROCESS-MsigDB c5	Hemap clusters corresponding to TCGA cluster 6	0.4	61.9	7.27175	54.6283	45.8861	38.6143	9.8	3.8158	4.92082	0
GSE27786 NKTCELL VS MONO MAC DN-MsigDB c7	Hemap clusters corresponding to TCGA cluster 6	0.4	60.7	7.27175	53.4283	45.8861	38.6143	10.7	4.7158	9.08092	3.09672
M2 MACROPHAGE-NORMAL CELL TF	Hemap clusters corresponding to TCGA cluster 6	0.43	69.7	7.27175	62.4283	45.7959	38.5241	10.4	4.4158	7.85387	1.86967
MODULE 263-MsigDB c4	Hemap clusters corresponding to TCGA cluster 6	0.41	62.8	7.27175	55.5283	45.7959	38.5241	7	1.0158	3.18046	0
GSE26928 NAIVE VS EFF MEMORY CD4 TCELL DN-MsigDB c7	Hemap clusters corresponding to TCGA cluster 6	0.4	61.5	7.27175	54.2283	45.7959	38.5241	7.2	1.2158	4.3279	0
HOSHIDA LIVER CANCER SUBCLASS S1-MsigDB c2	Hemap clusters corresponding to TCGA cluster 6	0.38	56.4	7.27175	49.1283	45.7212	38.4495	8.3	2.3158	5.52288	0
GSE9988 ANTI TREM1 VS VEHICLE TREATED MONOCYTES DN-MsigDB c7	Hemap clusters corresponding to TCGA cluster 6	0.4	60.4	7.27175	53.1283	45.6778	38.406	8	2.0158	7.25181	1.26761
GSE17721 POLYIC VS PAM3CSK4 24H BMDM UP-MsigDB c7	Hemap clusters corresponding to TCGA cluster 6	0.37	53.1	7.27175	45.8283	45.6778	38.406	9.8	3.8158	7.11351	1.12931
RUTELLA RESPONSE TO HGF DN-MsigDB c2	Hemap clusters corresponding to TCGA cluster 6	0.37	52.5	7.27175	45.2283	45.5229	38.2511	7.8	1.8158	8.12494	2.14074
MODULE 375-MsigDB c4	Hemap clusters corresponding to TCGA cluster 6	0.41	62.6	7.27175	55.3283	45.301	38.0293	5.4	0	2.92082	0
SPHINGOLIPID METABOLISM-PWCOMMONS	Hemap clusters corresponding to TCGA cluster 6	0.42	66.8	7.27175	59.5283	45.2441	37.9724	10.1	4.1158	7.63827	1.65407
GSE15659 NAIVE CD4 TCELL VS NONSUPPRESSIVE TCELL DN-MsigDB c7	Hemap clusters corresponding to TCGA cluster 6	0.41	65.2	7.27175	57.9283	45.2366	37.9648	12.8	6.8158	11.0506	5.06641
MONOCYTE-NORMAL CELL TF	Hemap clusters corresponding to TCGA cluster 6	0.41	62.4	7.27175	55.1283	45.2218	37.9501	8.8	2.8158	5.67778	0
PYRIMIDINE SALVAGE REACTIONS-PWCOMMONS	Hemap clusters corresponding to TCGA cluster 6	0.45	77.5	7.27175	70.2283	45.2147	37.9429	13.7	7.7158	10.301	4.31683
GOLGI ASSOCIATED VESICLE BIOGENESIS-REACTOME MsigDB c2	Hemap clusters corresponding to TCGA cluster 6	0.4	59.8	7.27175	52.5283	45.1675	37.8957	14.4	8.4158	11.4437	5.4595
IMMUNE RESPONSE-MsigDB c5	Hemap clusters corresponding to TCGA cluster 6	0.39	59.1	7.27175	51.8283	45.0862	37.8144	4.8	0	3.284	0
POSITIVE REGULATION OF IMMUNE RESPONSE-MsigDB c5	Hemap clusters corresponding to TCGA cluster 6	0.39	56.9	7.27175	49.6283	45.0706	37.7988	6.8	0.815801	4.36653	0
MORI PRE BI LYMPHOCYTE DN-MsigDB c2	Hemap clusters corresponding to TCGA cluster 6	0.4	62.3	7.27175	55.0283	45.0555	37.7838	7.6	1.6158	8.5376	2.5534
GRUETZMANN PANCREATIC CANCER UP-MsigDB c2	Hemap clusters corresponding to TCGA cluster 6	0.38	56	7.27175	48.7283	45.0088	37.737	7.2	1.2158	6.05552	0.0713182
GSE15930 STIM VS STIM AND TRICHOSTATINA 48H CD8 T CELL UP-MsigDB c7	Hemap clusters corresponding to TCGA cluster 6	0.37	53	7.27175	45.7283	45	37.7283	7.9	1.9158	7.11351	1.12931
CACAM PATHWAY-BIOCARTA MsigDB c2	Hemap clusters corresponding to TCGA cluster 6	0.38	55.4	7.27175	48.1283	44.9208	37.6491	9.4	3.4158	6.46852	0.484322
HELLER HDAC TARGETS UP-MsigDB c2	Hemap clusters corresponding to TCGA cluster 6	0.36	48.6	7.27175	41.3283	44.9208	37.6491	5.8	0	4.45593	0
IIZUKA LIVER CANCER PROGRESSION L0 L1 DN-MsigDB c2	Hemap clusters corresponding to TCGA cluster 6	0.42	67	7.27175	59.7283	44.8861	37.6143	10.4	4.4158	8.13668	2.15248
MODULE 288-MsigDB c4	Hemap clusters corresponding to TCGA cluster 6	0.39	56.9	7.27175	49.6283	44.8239	37.5522	4.1	0	3.18709	0
REGULATION OF DEVELOPMENTAL PROCESS-MsigDB c5	Hemap clusters corresponding to TCGA cluster 6	0.38	55.7	7.27175	48.4283	44.7959	37.5241	10.3	4.3158	7.3279	1.3437
PLC BETA MEDIATED EVENTS-REACTOME MsigDB c2	Hemap clusters corresponding to TCGA cluster 6	0.41	64.7	7.27175	57.4283	44.7696	37.4978	7.6	1.6158	6.74473	0.760528
BASSO CD40 SIGNALING UP-MsigDB c2	Hemap clusters corresponding to TCGA cluster 6	0.39	58.5	7.27175	51.2283	44.7447	37.473	6.4	0.415801	5.46852	0
GSE17721 0 5H VS 8H CPG BMDM UP-MsigDB c7	Hemap clusters corresponding to TCGA cluster 6	0.37	53	7.27175	45.7283	44.6576	37.3858	8.1	2.1158	4.95861	0
ZHAN MULTIPLE MYELOMA DN-MsigDB c2	Hemap clusters corresponding to TCGA cluster 6	0.4	59.8	7.27175	52.5283	44.5229	37.2511	6.9	0.915801	6.01323	0.0290292
GSE3982 BCELL VS CENT MEMORY CD4 TCELL UP-MsigDB c7	Hemap clusters corresponding to TCGA cluster 6	0.39	57.6	7.27175	50.3283	44.5229	37.2511	7.6	1.6158	5.79588	0
ALZHEIMERS DISEASE HOMO SAPIENS-WIKIPW	Hemap clusters corresponding to TCGA cluster 6	0.37	51.1	7.27175	43.8283	44.5086	37.2369	4.9	0	4.76955	0
NFKB PATHWAY-BIOCARTA MsigDB c2	Hemap clusters corresponding to TCGA cluster 6	0.39	57.4	7.27175	50.1283	44.4437	37.1719	6.5	0.515801	3.5376	0
GSE6269 E COLI VS STREP PNEUMO INF PBMC DN-MsigDB c7	Hemap clusters corresponding to TCGA cluster 6	0.38	54.2	7.27175	46.9283	44.4089	37.1372	8.6	2.6158	6.95861	0.974408
SIGNAL TRANSDUCTION-MsigDB c5	Hemap clusters corresponding to TCGA cluster 6	0.37	51.3	7.27175	44.0283	44.3872	37.1155	4.7	0	4.67778	0
MODULE 75-MsigDB c4	Hemap clusters corresponding to TCGA cluster 6	0.38	55.3	7.27175	48.0283	44.2676	36.9959	4.6	0	4.45593	0
REGULATION OF APOPTOSIS-MsigDB c5	Hemap clusters corresponding to TCGA cluster 6	0.37	53.2	7.27175	45.9283	44.2441	36.9724	12.6	6.6158	12.2924	6.30823
POSITIVE REGULATION OF CATALYTIC ACTIVITY-MsigDB c5	Hemap clusters corresponding to TCGA cluster 6	0.43	68.9	7.27175	61.6283	44.2218	36.9501	11.3	5.3158	9.01323	3.02903
MYD88 MAL CASCADE INITIATED ON PLASMA MEMBRANE-REACTOME MsigDB c2	Hemap clusters corresponding to TCGA cluster 6	0.37	53.4	7.27175	46.1283	44.1675	36.8957	7.3	1.3158	6.69897	0.714771
GSE32423 CTRL VS IL4 MEMORY CD8 TCELL DN-MsigDB c7	Hemap clusters corresponding to TCGA cluster 6	0.37	52.7	7.27175	45.4283	44.1675	36.8957	9.1	3.1158	9.95861	3.97441
PHOSPHOLIPID METABOLISM-REACTOME MsigDB c2	Hemap clusters corresponding to TCGA cluster 6	0.39	56.7	7.27175	49.4283	44.1427	36.8709	10.5	4.5158	7.01773	1.03353
GSE17721 LPS VS GARDIQUIMOD 12H BMDM UP-MsigDB c7	Hemap clusters corresponding to TCGA cluster 6	0.34	43.6	7.27175	36.3283	44.1135	36.8418	8	2.0158	7.09691	1.11271
GSE6269 HEALTHY VS FLU INF PBMC DN-MsigDB c7	Hemap clusters corresponding to TCGA cluster 6	0.4	60.2	7.27175	52.9283	44.0915	36.8198	9.1	3.1158	6.88606	0.901858
DEFENSINS-PWCOMMONS	Hemap clusters corresponding to TCGA cluster 6	0.37	51.2	7.27175	43.9283	44.0706	36.7988	6.2	0.215801	5.07572	0
CDMAC PATHWAY-BIOCARTA MsigDB c2	Hemap clusters corresponding to TCGA cluster 6	0.34	43.8	7.27175	36.5283	44	36.7283	6.1	0.115801	5.48149	0
ALPHA SYNUCLEIN PATHWAY-PID MsigDB c2	Hemap clusters corresponding to TCGA cluster 6	0.4	59.4	7.27175	52.1283	43.8861	36.6143	11.1	5.1158	8.69897	2.71477
ALPHA SYNUCLEIN SIGNALING-NCI NATURE V4 PID	Hemap clusters corresponding to TCGA cluster 6	0.4	59.4	7.27175	52.1283	43.8861	36.6143	11.1	5.1158	8.69897	2.71477
ACEVEDO LIVER CANCER DN-MsigDB c2	Hemap clusters corresponding to TCGA cluster 6	0.38	54.1	7.27175	46.8283	43.8861	36.6143	6.2	0.215801	3.92082	0
CD28 DEPENDENT VAV1 PATHWAY-PWCOMMONS	Hemap clusters corresponding to TCGA cluster 6	0.4	60.3	7.27175	53.0283	43.8539	36.5821	8.8	2.8158	7.63827	1.65407
GSE17721 LPS VS PAM3CSK4 16H BMDM DN-MsigDB c7	Hemap clusters corresponding to TCGA cluster 6	0.36	50.2	7.27175	42.9283	43.8539	36.5821	8.1	2.1158	7.3279	1.3437
GSE3982 EFF MEMORY VS CENT MEMORY CD4 TCELL UP-MsigDB c7	Hemap clusters corresponding to TCGA cluster 6	0.4	61.5	7.27175	54.2283	43.8239	36.5522	3.7	0	2.07572	0
MODULE 46-MsigDB c4	Hemap clusters corresponding to TCGA cluster 6	0.39	56.9	7.27175	49.6283	43.7959	36.5241	4.4	0	4.08619	0
PTEN DN V2 UP-MsigDB c6	Hemap clusters corresponding to TCGA cluster 6	0.35	47.7	7.27175	40.4283	43.7959	36.5241	3.7	0	2.60206	0
ZHANG TLX TARGETS 60HR UP-MsigDB c2	Hemap clusters corresponding to TCGA cluster 6	0.37	53.4	7.27175	46.1283	43.7212	36.4495	7.3	1.3158	4.95861	0
RESPONSE TO OTHER ORGANISM-MsigDB c5	Hemap clusters corresponding to TCGA cluster 6	0.4	60.9	7.27175	53.6283	43.6778	36.406	6	0.0158009	3.76955	0
TRAF6 MEDIATED IRF7 ACTIVATION IN TLR7 8 OR 9 SIGNALING-PWCOMMONS	Hemap clusters corresponding to TCGA cluster 6	0.38	54.4	7.27175	47.1283	43.6778	36.406	8.7	2.7158	5.39794	0
MODULE 410-MsigDB c4	Hemap clusters corresponding to TCGA cluster 6	0.38	54	7.27175	46.7283	43.6778	36.406	4.3	0	2.18046	0
CHEOK RESPONSE TO HD MTX UP-MsigDB c2	Hemap clusters corresponding to TCGA cluster 6	0.41	64.1	7.27175	56.8283	43.5686	36.2969	9	3.0158	6.65758	0.673378
IMMUNE SYSTEM PROCESS-MsigDB c5	Hemap clusters corresponding to TCGA cluster 6	0.37	52.8	7.27175	45.5283	43.5528	36.2811	4.6	0	3.60206	0
EPITHELIAL CELL SIGNALING IN HELICOBACTER PYLORI INFECTION-KEGG MsigDB c2	Hemap clusters corresponding to TCGA cluster 6	0.41	62.9	7.27175	55.6283	43.4949	36.2231	9.1	3.1158	7.63827	1.65407
CHYLA CBFA2T3 TARGETS UP-MsigDB c2	Hemap clusters corresponding to TCGA cluster 6	0.35	47.9	7.27175	40.6283	43.4815	36.2097	5.3	0	4.23657	0
ACTIVATED TLR4 SIGNALLING-PWCOMMONS	Hemap clusters corresponding to TCGA cluster 6	0.37	52.2	7.27175	44.9283	43.4437	36.1719	8.5	2.5158	6.88606	0.901858
CDC42 PROTEIN SIGNAL TRANSDUCTION-MsigDB c5	Hemap clusters corresponding to TCGA cluster 6	0.39	56.7	7.27175	49.4283	43.3872	36.1155	5.4	0	2.76955	0
HYDROLASE ACTIVITY ACTING ON ESTER BONDS-MsigDB c5	Hemap clusters corresponding to TCGA cluster 6	0.44	73.6	7.27175	66.3283	43.3098	36.0381	13.4	7.4158	11.5086	5.52444
BASSO HAIRY CELL LEUKEMIA DN-MsigDB c2	Hemap clusters corresponding to TCGA cluster 6	0.35	47.5	7.27175	40.2283	43.2757	36.004	5.4	0	3.52288	0
GSE9988 LOW LPS VS ANTI TREM1 AND LPS MONOCYTE UP-MsigDB c7	Hemap clusters corresponding to TCGA cluster 6	0.35	46.9	7.27175	39.6283	43.2757	36.004	6.8	0.815801	6.4437	0.459498
GSE3982 MAST CELL VS CENT MEMORY CD4 TCELL UP-MsigDB c7	Hemap clusters corresponding to TCGA cluster 6	0.36	50.6	7.27175	43.3283	43.2147	35.9429	9.4	3.4158	6.22915	0.244949
GSE11864 CSF1 IFNG VS CSF1 PAM3CYS IN MAC UP-MsigDB c7	Hemap clusters corresponding to TCGA cluster 6	0.38	55.7	7.27175	48.4283	43.1805	35.9087	8.3	2.3158	6.48149	0.497287
GSE360 L DONOVANI VS B MALAYI LOW DOSE MAC DN-MsigDB c7	Hemap clusters corresponding to TCGA cluster 6	0.36	49.9	7.27175	42.6283	43.1249	35.8532	6.5	0.515801	5.03621	0
ALPHA SYNUCLEIN SIGNALING-PWCOMMONS	Hemap clusters corresponding to TCGA cluster 6	0.39	59	7.27175	51.7283	43.1079	35.8362	11	5.0158	6.95861	0.974408
CELLULAR DEFENSE RESPONSE-MsigDB c5	Hemap clusters corresponding to TCGA cluster 6	0.39	57.8	7.27175	50.5283	43.0862	35.8144	5.6	0	2.95861	0
INNATE IMMUNE RESPONSE-MsigDB c5	Hemap clusters corresponding to TCGA cluster 6	0.42	67.8	7.27175	60.5283	43.0458	35.774	7.1	1.1158	3.23657	0
INFLAMMASOMES-REACTOME MsigDB c2	Hemap clusters corresponding to TCGA cluster 6	0.38	55.8	7.27175	48.5283	42.9586	35.6869	10.4	4.4158	9.52288	3.53868
REGULATION OF I KAPPAB KINASE NF KAPPAB CASCADE-MsigDB c5	Hemap clusters corresponding to TCGA cluster 6	0.36	50.1	7.27175	42.8283	42.9586	35.6869	8	2.0158	5.92082	0
IMMUNE SYSTEM-REACTOME MsigDB c2	Hemap clusters corresponding to TCGA cluster 6	0.38	54.4	7.27175	47.1283	42.8539	35.5821	8.1	2.1158	6.65758	0.673378
WORSCHECH TUMOR EVASION AND TOLEROGENICITY DN-MsigDB c2	Hemap clusters corresponding to TCGA cluster 6	0.37	51.5	7.27175	44.2283	42.8539	35.5821	7.9	1.9158	5.4318	0
POSITIVE REGULATION OF I KAPPAB KINASE NF KAPPAB CASCADE-MsigDB c5	Hemap clusters corresponding to TCGA cluster 6	0.37	51.1	7.27175	43.8283	42.8239	35.5522	8.6	2.6158	6.13668	0.152478
REGULATION OF PROGRAMMED CELL DEATH-MsigDB c5	Hemap clusters corresponding to TCGA cluster 6	0.37	52	7.27175	44.7283	42.7696	35.4978	12.3	6.3158	12.2924	6.30823
GSE30083 SP2 VS SP4 THYMOCYTE DN-MsigDB c7	Hemap clusters corresponding to TCGA cluster 6	0.37	51.9	7.27175	44.6283	42.7447	35.473	3.4	0	2.25181	0
PLC BETA MEDIATED EVENTS-PWCOMMONS	Hemap clusters corresponding to TCGA cluster 6	0.4	61.2	7.27175	53.9283	42.6576	35.3858	7	1.0158	6.02228	0.0380773
GSE26495 PD1HIGH VS PD1LOW CD8 TCELL DN-MsigDB c7	Hemap clusters corresponding to TCGA cluster 6	0.39	57.5	7.27175	50.2283	42.6576	35.3858	5.4	0	4.72125	0
SANSOM APC TARGETS DN-MsigDB c2	Hemap clusters corresponding to TCGA cluster 6	0.37	52.2	7.27175	44.9283	42.6021	35.3303	6.4	0.415801	6.08619	0.101987
COAGULATION-MsigDB HALLMARKS	Hemap clusters corresponding to TCGA cluster 6	0.37	52.2	7.27175	44.9283	42.6021	35.3303	8.4	2.4158	5.3098	0
JAATINEN HEMATOPOIETIC STEM CELL DN-MsigDB c2	Hemap clusters corresponding to TCGA cluster 6	0.34	44.2	7.27175	36.9283	42.5686	35.2969	3.3	0	3.08092	0
MYD88 MAL CASCADE INITIATED ON PLASMA MEMBRANE-PWCOMMONS	Hemap clusters corresponding to TCGA cluster 6	0.36	50.6	7.27175	43.3283	42.4949	35.2231	7.1	1.1158	6.06048	0.0762816
TOLL LIKE RECEPTOR 2 TLR2 CASCADE-PWCOMMONS	Hemap clusters corresponding to TCGA cluster 6	0.36	50.6	7.27175	43.3283	42.4949	35.2231	7.1	1.1158	6.06048	0.0762816
TOLL LIKE RECEPTOR TLR1 TLR2 CASCADE-PWCOMMONS	Hemap clusters corresponding to TCGA cluster 6	0.36	50.6	7.27175	43.3283	42.4949	35.2231	7.1	1.1158	6.06048	0.0762816
TOLL LIKE RECEPTOR TLR6 TLR2 CASCADE-PWCOMMONS	Hemap clusters corresponding to TCGA cluster 6	0.36	50.6	7.27175	43.3283	42.4949	35.2231	7.1	1.1158	6.06048	0.0762816
REGULATION OF ANATOMICAL STRUCTURE MORPHOGENESIS-MsigDB c5	Hemap clusters corresponding to TCGA cluster 6	0.38	54.5	7.27175	47.2283	42.4437	35.1719	5.2	0	3.74473	0
GSE360 HIGH DOSE B MALAYI VS M TUBERCULOSIS MAC UP-MsigDB c7	Hemap clusters corresponding to TCGA cluster 6	0.37	50.9	7.27175	43.6283	42.3979	35.1262	6.5	0.515801	4.08619	0
GSE3982 EOSINOPHIL VS BCELL UP-MsigDB c7	Hemap clusters corresponding to TCGA cluster 6	0.32	38.8	7.27175	31.5283	42.3565	35.0848	5.2	0	6.29243	0.308231
REGULATION OF RAS FAMILY ACTIVATION-NCI NATURE V4 PID	Hemap clusters corresponding to TCGA cluster 6	0.41	63.3	7.27175	56.0283	42.3188	35.047	7.1	1.1158	6.31876	0.33456
REGULATION OF RAS FAMILY ACTIVATION-PWCOMMONS	Hemap clusters corresponding to TCGA cluster 6	0.41	63.3	7.27175	56.0283	42.3188	35.047	7.1	1.1158	6.31876	0.33456
APOPTOSIS GO-MsigDB c5	Hemap clusters corresponding to TCGA cluster 6	0.37	52.9	7.27175	45.6283	42.3098	35.0381	12.4	6.4158	10.9586	4.97441
ALLOGRAFT REJECTION-MsigDB HALLMARKS	Hemap clusters corresponding to TCGA cluster 6	0.36	48.6	7.27175	41.3283	42.2757	35.004	4.6	0	3.07058	0
GRB2 EVENTS IN ERBB2 SIGNALING-REACTOME MsigDB c2	Hemap clusters corresponding to TCGA cluster 6	0.39	58.2	7.27175	50.9283	42.2441	34.9724	7.1	1.1158	2.50864	0
ADAPTIVE IMMUNE RESPONSE-MsigDB c5	Hemap clusters corresponding to TCGA cluster 6	0.34	45	7.27175	37.7283	42.2441	34.9724	8.5	2.5158	5.69897	0
IL6 7 PATHWAY-PID MsigDB c2	Hemap clusters corresponding to TCGA cluster 6	0.32	38.2	7.27175	30.9283	42.2147	34.9429	3.8	0	3.30103	0
IL6 MEDIATED SIGNALING EVENTS-NCI NATURE V4 PID	Hemap clusters corresponding to TCGA cluster 6	0.32	38.2	7.27175	30.9283	42.2147	34.9429	3.8	0	3.30103	0
IL6 MEDIATED SIGNALING EVENTS-PWCOMMONS	Hemap clusters corresponding to TCGA cluster 6	0.32	38.2	7.27175	30.9283	42.2147	34.9429	3.8	0	3.30103	0
SHC1 EVENTS IN ERBB2 SIGNALING-PWCOMMONS	Hemap clusters corresponding to TCGA cluster 6	0.38	55.6	7.27175	48.3283	42.1805	34.9087	4.2	0	2.67778	0
GSE13411 NAIVE VS IGM MEMORY BCELL DN-MsigDB c7	Hemap clusters corresponding to TCGA cluster 6	0.37	51.6	7.27175	44.3283	42.1612	34.8894	7.9	1.9158	7.37675	1.39255
METABOTROPIC GLUTAMATE RECEPTOR GROUP III PATHWAY-PWCOMMONS	Hemap clusters corresponding to TCGA cluster 6	0.35	46.4	7.27175	39.1283	42.1549	34.8832	9.1	3.1158	3.92082	0
GSE15659 NAIVE VS PTPRC NEG CD4 TCELL DN-MsigDB c7	Hemap clusters corresponding to TCGA cluster 6	0.42	66.7	7.27175	59.4283	42.1487	34.877	10.8	4.8158	7	1.0158
GSE17721 CTRL VS GARDIQUIMOD 6H BMDM UP-MsigDB c7	Hemap clusters corresponding to TCGA cluster 6	0.36	50.3	7.27175	43.0283	42.1249	34.8532	11.8	5.8158	11.3372	5.35304
PROGRAMMED CELL DEATH-MsigDB c5	Hemap clusters corresponding to TCGA cluster 6	0.37	51.6	7.27175	44.3283	42.1192	34.8474	12.2	6.2158	10.9586	4.97441
SMITH TERT TARGETS DN-MsigDB c2	Hemap clusters corresponding to TCGA cluster 6	0.42	66.8	7.27175	59.5283	42.1079	34.8362	8.5	2.5158	7.55284	1.56864
GRB2 EVENTS IN ERBB2 SIGNALING-PWCOMMONS	Hemap clusters corresponding to TCGA cluster 6	0.38	54	7.27175	46.7283	42.0915	34.8198	3.6	0	2.04096	0
FCERI MEDIATED MAPK ACTIVATION-PWCOMMONS	Hemap clusters corresponding to TCGA cluster 6	0.4	59.7	7.27175	52.4283	42.0862	34.8144	5.7	0	5.46852	0
GSE17721 PAM3CSK4 VS CPG 16H BMDM DN-MsigDB c7	Hemap clusters corresponding to TCGA cluster 6	0.34	45.2	7.27175	37.9283	42.0862	34.8144	8.3	2.3158	6.92082	0.93662
GSE27786 BCELL VS NEUTROPHIL DN-MsigDB c7	Hemap clusters corresponding to TCGA cluster 6	0.38	54.1	7.27175	46.8283	42	34.7283	8.4	2.4158	4.22915	0
GSE13306 RA VS UNTREATED TREG DN-MsigDB c7	Hemap clusters corresponding to TCGA cluster 6	0.38	54.1	7.27175	46.8283	41.9586	34.6869	8.4	2.4158	4.63827	0
GSE15659 CD45RA NEG CD4 TCELL VS RESTING TREG UP-MsigDB c7	Hemap clusters corresponding to TCGA cluster 6	0.39	57.9	7.27175	50.6283	41.9208	34.6491	6.9	0.915801	4.82391	0
GSE9988 ANTI TREM1 VS LPS MONOCYTE UP-MsigDB c7	Hemap clusters corresponding to TCGA cluster 6	0.37	52.5	7.27175	45.2283	41.9208	34.6491	10.4	4.4158	7.35655	1.37235
HYDROLYSIS OF LPC-PWCOMMONS	Hemap clusters corresponding to TCGA cluster 6	0.4	60.4	7.27175	53.1283	41.699	34.4272	12.1	6.1158	7.69897	1.71477
POSITIVE REGULATION OF DEVELOPMENTAL PROCESS-MsigDB c5	Hemap clusters corresponding to TCGA cluster 6	0.37	51.3	7.27175	44.0283	41.699	34.4272	8.6	2.6158	7.85387	1.86967
GSE24142 DN2 VS DN3 THYMOCYTE ADULT UP-MsigDB c7	Hemap clusters corresponding to TCGA cluster 6	0.37	53	7.27175	45.7283	41.6383	34.3665	8.1	2.1158	5.61979	0
KUROZUMI RESPONSE TO ONCOCYTIC VIRUS AND CYCLIC RGD-MsigDB c2	Hemap clusters corresponding to TCGA cluster 6	0.38	55.3	7.27175	48.0283	41.4089	34.1372	5.3	0	3.46852	0
FULCHER INFLAMMATORY RESPONSE LECTIN VS LPS DN-MsigDB c2	Hemap clusters corresponding to TCGA cluster 6	0.36	49.4	7.27175	42.1283	41.2676	33.9959	5.4	0	4.55284	0
IL1 SIGNALING-REACTOME MsigDB c2	Hemap clusters corresponding to TCGA cluster 6	0.35	47.3	7.27175	40.0283	41.2518	33.9801	6.3	0.315801	4.56864	0
G PROTEIN MEDIATED EVENTS-PWCOMMONS	Hemap clusters corresponding to TCGA cluster 6	0.4	62.3	7.27175	55.0283	41.1871	33.9153	6.6	0.615801	6.02228	0.0380773
AMB2 NEUTROPHILS PATHWAY-PID MsigDB c2	Hemap clusters corresponding to TCGA cluster 6	0.35	45.7	7.27175	38.4283	41.1249	33.8532	6	0.0158009	4.85387	0
AMB2 INTEGRIN SIGNALING-NCI NATURE V4 PID	Hemap clusters corresponding to TCGA cluster 6	0.35	45.7	7.27175	38.4283	41.1249	33.8532	6	0.0158009	4.85387	0
MAPK TRK PATHWAY-PID MsigDB c2	Hemap clusters corresponding to TCGA cluster 6	0.43	70.5	7.27175	63.2283	41.1024	33.8306	8.3	2.3158	10.6778	4.69358
TRK RECEPTOR SIGNALING MEDIATED BY THE MAPK PATHWAY-NCI NATURE V4 PID	Hemap clusters corresponding to TCGA cluster 6	0.43	70.5	7.27175	63.2283	41.1024	33.8306	8.3	2.3158	10.6778	4.69358
TRK RECEPTOR SIGNALING MEDIATED BY THE MAPK PATHWAY-PWCOMMONS	Hemap clusters corresponding to TCGA cluster 6	0.43	70.5	7.27175	63.2283	41.1024	33.8306	8.3	2.3158	10.6778	4.69358
FRIDMAN SENESCENCE UP-MsigDB c2	Hemap clusters corresponding to TCGA cluster 6	0.37	52.2	7.27175	44.9283	41.0655	33.7938	5.2	0	2.69897	0
MODULE 96-MsigDB c4	Hemap clusters corresponding to TCGA cluster 6	0.38	53.7	7.27175	46.4283	41.0177	33.746	4.4	0	2	0
GSE29618 LAIV VS TIV FLU VACCINE DAY7 MONOCYTE DN-MsigDB c7	Hemap clusters corresponding to TCGA cluster 6	0.37	52.9	7.27175	45.6283	41.0088	33.737	7.9	1.9158	7.82391	1.83971
GSE13738 RESTING VS BYSTANDER ACTIVATED CD4 TCELL DN-MsigDB c7	Hemap clusters corresponding to TCGA cluster 6	0.37	51.7	7.27175	44.4283	41	33.7283	9.3	3.3158	8.37675	2.39255
GSE3982 MAC VS BASOPHIL UP-MsigDB c7	Hemap clusters corresponding to TCGA cluster 6	0.35	46.3	7.27175	39.0283	40.9586	33.6869	6.3	0.315801	6.01323	0.0290292
GSE26928 NAIVE VS CENT MEMORY CD4 TCELL DN-MsigDB c7	Hemap clusters corresponding to TCGA cluster 6	0.42	67.1	7.27175	59.8283	40.8861	33.6143	9.2	3.2158	7.35655	1.37235
MODULE 265-MsigDB c4	Hemap clusters corresponding to TCGA cluster 6	0.37	51.6	7.27175	44.3283	40.8539	33.5821	4.7	0	2.46852	0
A THIRD PROTEOLYTIC CLEAVAGE RELEASES NICD-PWCOMMONS	Hemap clusters corresponding to TCGA cluster 6	0.37	51.5	7.27175	44.2283	40.8539	33.5821	7.1	1.1158	6	0.0158009
TRANSPORT LYSOSOMAL-RECON1	Hemap clusters corresponding to TCGA cluster 6	0.42	67	7.27175	59.7283	40.7696	33.4978	14.9	8.9158	10.6198	4.63559
GSE13485 CTRL VS DAY3 YF17D VACCINE PBMC DN-MsigDB c7	Hemap clusters corresponding to TCGA cluster 6	0.37	51.6	7.27175	44.3283	40.7696	33.4978	6.5	0.515801	6.85387	0.869673
GSE7460 FOXP3 MUT VS WT ACT TCONV UP-MsigDB c7	Hemap clusters corresponding to TCGA cluster 6	0.35	47.9	7.27175	40.6283	40.7696	33.4978	5.4	0	3.67778	0
GSE2706 2H VS 8H R848 AND LPS STIM DC UP-MsigDB c7	Hemap clusters corresponding to TCGA cluster 6	0.35	47.6	7.27175	40.3283	40.6778	33.406	11.4	5.4158	10.9586	4.97441
RECEPTOR MEDIATED ENDOCYTOSIS-MsigDB c5	Hemap clusters corresponding to TCGA cluster 6	0.38	54.7	7.27175	47.4283	40.585	33.3133	9.1	3.1158	6.42022	0.436017
GSE24142 EARLY THYMIC PROGENITOR VS DN3 THYMOCYTE ADULT UP-MsigDB c7	Hemap clusters corresponding to TCGA cluster 6	0.34	44.2	7.27175	36.9283	40.5376	33.2659	4.3	0	4.1549	0
GSE2826 WT VS BTK KO BCELL DN-MsigDB c7	Hemap clusters corresponding to TCGA cluster 6	0.37	51.6	7.27175	44.3283	40.4815	33.2097	5.4	0	4	0
GSE360 LOW DOSE B MALAYI VS M TUBERCULOSIS DC DN-MsigDB c7	Hemap clusters corresponding to TCGA cluster 6	0.33	40.8	7.27175	33.5283	40.4815	33.2097	6.9	0.915801	4.72125	0
GSE9006 TYPE 1 DIABETES AT DX VS 4MONTH POST DX PBMC UP-MsigDB c7	Hemap clusters corresponding to TCGA cluster 6	0.35	46.8	7.27175	39.5283	40.4089	33.1372	10.9	4.9158	9.02228	3.03808
NATURAL KILLER CELL MEDIATED CYTOTOXICITY-KEGG MsigDB c2	Hemap clusters corresponding to TCGA cluster 6	0.36	50.5	7.27175	43.2283	40.3665	33.0948	5.9	0	4.19382	0
PYRIMIDINE METABOLISM-PWCOMMONS	Hemap clusters corresponding to TCGA cluster 6	0.37	52	7.27175	44.7283	40.2757	33.004	8	2.0158	4.29243	0
LIEN BREAST CARCINOMA METAPLASTIC VS DUCTAL UP-MsigDB c2	Hemap clusters corresponding to TCGA cluster 6	0.37	52.6	7.27175	45.3283	40.2518	32.9801	7.5	1.5158	3.5376	0
MEMBRANE ORGANIZATION AND BIOGENESIS-MsigDB c5	Hemap clusters corresponding to TCGA cluster 6	0.35	46.7	7.27175	39.4283	40.2518	32.9801	7.8	1.8158	5.65758	0
RICKMAN TUMOR DIFFERENTIATED MODERATELY VS POORLY UP-MsigDB c2	Hemap clusters corresponding to TCGA cluster 6	0.44	72.3	7.27175	65.0283	40.1612	32.8894	8.5	2.5158	8	2.0158
RODRIGUES NTN1 TARGETS DN-MsigDB c2	Hemap clusters corresponding to TCGA cluster 6	0.35	47.6	7.27175	40.3283	40.1487	32.877	5	0	3.18709	0
GSE17721 POLYIC VS GARDIQUIMOD 16H BMDM UP-MsigDB c7	Hemap clusters corresponding to TCGA cluster 6	0.34	45.4	7.27175	38.1283	40.1308	32.859	10	4.0158	9.05552	3.07132
REGULATION OF HYDROLASE ACTIVITY-MsigDB c5	Hemap clusters corresponding to TCGA cluster 6	0.39	59.1	7.27175	51.8283	40.1135	32.8418	11	5.0158	10.2147	4.23047
LU IL4 SIGNALING-MsigDB c2	Hemap clusters corresponding to TCGA cluster 6	0.36	48.7	7.27175	41.4283	40.0458	32.774	5.4	0	3.85387	0
TRANSFERRIN ENDOCYTOSIS AND RECYCLING-PWCOMMONS	Hemap clusters corresponding to TCGA cluster 6	0.43	69	7.27175	61.7283	40.0088	32.737	14.4	8.4158	10.8539	4.86967
VANLOO SP3 TARGETS DN-MsigDB c2	Hemap clusters corresponding to TCGA cluster 6	0.4	59.4	7.27175	52.1283	39.9586	32.6869	10.5	4.5158	9.61979	3.63559
REGULATION OF MOLECULAR FUNCTION-MsigDB c5	Hemap clusters corresponding to TCGA cluster 6	0.37	50.8	7.27175	43.5283	39.9208	32.6491	9.9	3.9158	6.88606	0.901858
INTERLEUKIN 1 SIGNALING-PWCOMMONS	Hemap clusters corresponding to TCGA cluster 6	0.35	45.8	7.27175	38.5283	39.8539	32.5821	7	1.0158	4.92082	0
GSE27786 LIN NEG VS NEUTROPHIL DN-MsigDB c7	Hemap clusters corresponding to TCGA cluster 6	0.36	49.5	7.27175	42.2283	39.8239	32.5522	7.7	1.7158	6.69897	0.714771
GSE3982 MAST CELL VS TH2 UP-MsigDB c7	Hemap clusters corresponding to TCGA cluster 6	0.3	35	7.27175	27.7283	39.8239	32.5522	4.5	0	3.25964	0
GNF2 HLA C-MsigDB c4	Hemap clusters corresponding to TCGA cluster 6	0.36	48.6	7.27175	41.3283	39.7959	32.5241	9	3.0158	8.04096	2.05676
GSE36392 TYPE 2 MYELOID VS EOSINOPHIL IL25 TREATED LUNG DN-MsigDB c7	Hemap clusters corresponding to TCGA cluster 6	0.35	45.9	7.27175	38.6283	39.7959	32.5241	5.5	0	5.22185	0
GAZDA DIAMOND BLACKFAN ANEMIA PROGENITOR UP-MsigDB c2	Hemap clusters corresponding to TCGA cluster 6	0.36	48.8	7.27175	41.5283	39.7447	32.473	6.4	0.415801	7.65758	1.67338
MONOCYTE PATHWAY-BIOCARTA MsigDB c2	Hemap clusters corresponding to TCGA cluster 6	0.39	56.4	7.27175	49.1283	39.7212	32.4495	3.3	0	2.02228	0
CAIRO LIVER DEVELOPMENT DN-MsigDB c2	Hemap clusters corresponding to TCGA cluster 6	0.36	50.4	7.27175	43.1283	39.7212	32.4495	7.9	1.9158	5.22915	0
MOOTHA GLYCOLYSIS-MsigDB c2	Hemap clusters corresponding to TCGA cluster 6	0.4	61.8	7.27175	54.5283	39.5376	32.2659	10.2	4.2158	8.34679	2.36259
GSE360 HIGH DOSE B MALAYI VS M TUBERCULOSIS MAC DN-MsigDB c7	Hemap clusters corresponding to TCGA cluster 6	0.34	43.4	7.27175	36.1283	39.5229	32.2511	5.8	0	4.85387	0
G PROTEIN COUPLED RECEPTOR PROTEIN SIGNALING PATHWAY-MsigDB c5	Hemap clusters corresponding to TCGA cluster 6	0.36	50.7	7.27175	43.4283	39.4815	32.2097	3.8	0	2.61979	0
GNF2 CASP4-MsigDB c4	Hemap clusters corresponding to TCGA cluster 6	0.36	50.4	7.27175	43.1283	39.4815	32.2097	10.3	4.3158	9	3.0158
GNF2 PTPN6-MsigDB c4	Hemap clusters corresponding to TCGA cluster 6	0.36	50.2	7.27175	42.9283	39.4318	32.16	9.1	3.1158	6.67778	0.693582
NABA MATRISOME ASSOCIATED-MsigDB c2	Hemap clusters corresponding to TCGA cluster 6	0.35	46.8	7.27175	39.5283	39.3979	32.1262	4.9	0	3.23657	0
GSE36476 YOUNG VS OLD DONOR MEMORY CD4 TCELL 40H TSST ACT DN-MsigDB c7	Hemap clusters corresponding to TCGA cluster 6	0.34	45	7.27175	37.7283	39.3872	32.1155	6.6	0.615801	3.88606	0
GNF2 CD48-MsigDB c4	Hemap clusters corresponding to TCGA cluster 6	0.37	52.3	7.27175	45.0283	39.3768	32.105	9	3.0158	6.88606	0.901858
WIKMAN ASBESTOS LUNG CANCER DN-MsigDB c2	Hemap clusters corresponding to TCGA cluster 6	0.41	62.7	7.27175	55.4283	39.3098	32.0381	10.5	4.5158	7.35655	1.37235
RHO PATHWAY-BIOCARTA MsigDB c2	Hemap clusters corresponding to TCGA cluster 6	0.38	55.7	7.27175	48.4283	39.2441	31.9724	12.3	6.3158	11.2676	5.28341
GSE13485 DAY7 VS DAY21 YF17D VACCINE PBMC UP-MsigDB c7	Hemap clusters corresponding to TCGA cluster 6	0.34	45.5	7.27175	38.2283	39.2007	31.9289	6.4	0.415801	6.85387	0.869673
PKA ACTIVATION-PWCOMMONS	Hemap clusters corresponding to TCGA cluster 6	0.42	66.9	7.27175	59.6283	39.1805	31.9087	11.6	5.6158	6.12494	0.14074
HAN SATB1 TARGETS DN-MsigDB c2	Hemap clusters corresponding to TCGA cluster 6	0.36	48.5	7.27175	41.2283	39.1487	31.877	4.5	0	3.42022	0
CDC42RAC PATHWAY-BIOCARTA MsigDB c2	Hemap clusters corresponding to TCGA cluster 6	0.34	45	7.27175	37.7283	39.1367	31.8649	10.8	4.8158	8.55284	2.56864
GLYCOSAMINOGLYCAN DEGRADATION-KEGG MsigDB c2	Hemap clusters corresponding to TCGA cluster 6	0.41	62.5	7.27175	55.2283	39.1249	31.8532	7.9	1.9158	4.76955	0
GOLGI ASSOCIATED VESICLE BIOGENESIS-PWCOMMONS	Hemap clusters corresponding to TCGA cluster 6	0.4	60	7.27175	52.7283	39.0915	31.8198	14.6	8.6158	11.4437	5.4595
I KAPPAB KINASE NF KAPPAB CASCADE-MsigDB c5	Hemap clusters corresponding to TCGA cluster 6	0.35	48	7.27175	40.7283	39.0915	31.8198	7.6	1.6158	7.35655	1.37235
PROTEIN KINASE CASCADE-MsigDB c5	Hemap clusters corresponding to TCGA cluster 6	0.33	41.6	7.27175	34.3283	39.0809	31.8092	5.6	0	4.85387	0
GSE27786 CD8 TCELL VS NKTCELL DN-MsigDB c7	Hemap clusters corresponding to TCGA cluster 6	0.39	57.7	7.27175	50.4283	39.0757	31.804	7.4	1.4158	5.65758	0
SHETH LIVER CANCER VS TXNIP LOSS PAM1-MsigDB c2	Hemap clusters corresponding to TCGA cluster 6	0.36	50.6	7.27175	43.3283	39.0655	31.7938	8.6	2.6158	5.5376	0
PRION DISEASES-KEGG MsigDB c2	Hemap clusters corresponding to TCGA cluster 6	0.36	49.7	7.27175	42.4283	39.0362	31.7645	6.1	0.115801	4.95861	0
COATES MACROPHAGE M1 VS M2 DN-MsigDB c2	Hemap clusters corresponding to TCGA cluster 6	0.37	51	7.27175	43.7283	38.8539	31.5821	5.8	0	2.61979	0
ABBUD LIF SIGNALING 1 UP-MsigDB c2	Hemap clusters corresponding to TCGA cluster 6	0.35	46.2	7.27175	38.9283	38.8539	31.5821	6.9	0.915801	2.92082	0
GSE7460 TREG VS TCONV ACT WITH TGFB DN-MsigDB c7	Hemap clusters corresponding to TCGA cluster 6	0.35	47.1	7.27175	39.8283	38.7696	31.4978	5.7	0	4.95861	0
PYK2 PATHWAY-BIOCARTA MsigDB c2	Hemap clusters corresponding to TCGA cluster 6	0.39	58.5	7.27175	51.2283	38.7447	31.473	8.4	2.4158	5.42022	0
NKT PATHWAY-BIOCARTA MsigDB c2	Hemap clusters corresponding to TCGA cluster 6	0.38	54.4	7.27175	47.1283	38.7447	31.473	5.2	0	2.49485	0
MODULE 399-MsigDB c4	Hemap clusters corresponding to TCGA cluster 6	0.34	45.4	7.27175	38.1283	38.6778	31.406	6	0.0158009	5.67778	0
GSE37416 0H VS 48H F TULARENSIS LVS NEUTROPHIL UP-MsigDB c7	Hemap clusters corresponding to TCGA cluster 6	0.34	43	7.27175	35.7283	38.6778	31.406	6.8	0.815801	5.65758	0
THE ACTIVATION OF ARYLSULFATASES-PWCOMMONS	Hemap clusters corresponding to TCGA cluster 6	0.4	62.1	7.27175	54.8283	38.6576	31.3858	11.7	5.7158	5.76955	0
CYTOKINE BINDING-MsigDB c5	Hemap clusters corresponding to TCGA cluster 6	0.35	46.6	7.27175	39.3283	38.6576	31.3858	4.3	0	3	0
POSITIVE REGULATION OF CELLULAR PROCESS-MsigDB c5	Hemap clusters corresponding to TCGA cluster 6	0.34	45.3	7.27175	38.0283	38.6576	31.3858	8.7	2.7158	7.56864	1.58444
GSE17721 PAM3CSK4 VS CPG 4H BMDM DN-MsigDB c7	Hemap clusters corresponding to TCGA cluster 6	0.33	41.4	7.27175	34.1283	38.6576	31.3858	5.1	0	2.67778	0
BETA2 ADRENERGIC RECEPTOR SIGNALING PATHWAY-PWCOMMONS	Hemap clusters corresponding to TCGA cluster 6	0.4	61.9	7.27175	54.6283	38.585	31.3133	8.4	2.4158	8.04096	2.05676
REGULATION OF BIOLOGICAL QUALITY-MsigDB c5	Hemap clusters corresponding to TCGA cluster 6	0.36	49	7.27175	41.7283	38.585	31.3133	5	0	4	0
GSE24142 EARLY THYMIC PROGENITOR VS DN2 THYMOCYTE UP-MsigDB c7	Hemap clusters corresponding to TCGA cluster 6	0.33	41.4	7.27175	34.1283	38.5528	31.2811	4.6	0	4.39794	0
CROONQUIST NRAS VS STROMAL STIMULATION UP-MsigDB c2	Hemap clusters corresponding to TCGA cluster 6	0.35	48	7.27175	40.7283	38.4949	31.2231	5.3	0	4.19382	0
SIGNALING BY INTERLEUKINS-PWCOMMONS	Hemap clusters corresponding to TCGA cluster 6	0.33	42.2	7.27175	34.9283	38.4815	31.2097	5.2	0	4.49485	0
POSITIVE REGULATION OF BIOLOGICAL PROCESS-MsigDB c5	Hemap clusters corresponding to TCGA cluster 6	0.34	43.9	7.27175	36.6283	38.4685	31.1968	8.1	2.1158	6.4318	0.447599
ALVEOLAR MACROPHAGE FROM SMOKER-NORMAL CELL TF	Hemap clusters corresponding to TCGA cluster 6	0.41	63.7	7.27175	56.4283	38.4437	31.1719	9.8	3.8158	6.65758	0.673378
GSE360 T GONDII VS M TUBERCULOSIS MAC DN-MsigDB c7	Hemap clusters corresponding to TCGA cluster 6	0.26	25.7	7.27175	18.4283	38.3768	31.105	4.9	0	3.74473	0
INITIAL TRIGGERING OF COMPLEMENT-REACTOME MsigDB c2	Hemap clusters corresponding to TCGA cluster 6	0.38	54.8	7.27175	47.5283	38.3565	31.0848	7.1	1.1158	5	0
HYDROLASE ACTIVITY ACTING ON GLYCOSYL BONDS-MsigDB c5	Hemap clusters corresponding to TCGA cluster 6	0.39	59.1	7.27175	51.8283	38.3279	31.0562	11.5	5.5158	6.88606	0.901858
JISON SICKLE CELL DISEASE UP-MsigDB c2	Hemap clusters corresponding to TCGA cluster 6	0.35	47.8	7.27175	40.5283	38.3098	31.0381	7.8	1.8158	8.06048	2.07628
JAZAG TGFB1 SIGNALING VIA SMAD4 DN-MsigDB c2	Hemap clusters corresponding to TCGA cluster 6	0.39	56.6	7.27175	49.3283	38.284	31.0122	6.5	0.515801	5.69897	0
GSE360 DC VS MAC L DONOVANI DN-MsigDB c7	Hemap clusters corresponding to TCGA cluster 6	0.27	29.2	7.27175	21.9283	38.2757	31.004	6.3	0.315801	4.52288	0
ENDOSOMAL VACUOLAR PATHWAY-REACTOME MsigDB c2	Hemap clusters corresponding to TCGA cluster 6	0.38	55.4	7.27175	48.1283	38.2676	30.9959	6.5	0.515801	5.19382	0
PARK TRETINOIN RESPONSE-MsigDB c2	Hemap clusters corresponding to TCGA cluster 6	0.38	55.2	7.27175	47.9283	38.2676	30.9959	11.3	5.3158	8	2.0158
BURTON ADIPOGENESIS 8-MsigDB c2	Hemap clusters corresponding to TCGA cluster 6	0.39	56.9	7.27175	49.6283	38.2596	30.9879	7.8	1.8158	6.65758	0.673378
RESPONSE TO ELEVATED PLATELET CYTOSOLIC CA2-PWCOMMONS	Hemap clusters corresponding to TCGA cluster 6	0.39	56.5	7.27175	49.2283	38.1367	30.8649	5.6	0	4.56864	0
DAG AND IP3 SIGNALING-REACTOME MsigDB c2	Hemap clusters corresponding to TCGA cluster 6	0.39	56.4	7.27175	49.1283	38.1249	30.8532	9.2	3.2158	5.56864	0
MODULE 289-MsigDB c4	Hemap clusters corresponding to TCGA cluster 6	0.37	51.2	7.27175	43.9283	38.1135	30.8418	4.8	0	2.42022	0
INOSITOL OR PHOSPHATIDYLINOSITOL PHOSPHODIESTERASE ACTIVITY-MsigDB c5	Hemap clusters corresponding to TCGA cluster 6	0.36	48.2	7.27175	40.9283	38.0969	30.8252	3.8	0	3.40894	0
GSE17974 0H VS 4H IN VITRO ACT CD4 TCELL UP-MsigDB c7	Hemap clusters corresponding to TCGA cluster 6	0.36	50	7.27175	42.7283	38.0809	30.8092	6.4	0.415801	5.52288	0
YAGI AML WITH T 9 11 TRANSLOCATION-MsigDB c2	Hemap clusters corresponding to TCGA cluster 6	0.36	49.1	7.27175	41.8283	38.0655	30.7938	10.6	4.6158	8.88606	2.90186
LINDSTEDT DENDRITIC CELL MATURATION A-MsigDB c2	Hemap clusters corresponding to TCGA cluster 6	0.3	35.7	7.27175	28.4283	38.0655	30.7938	2.7	0	2.76955	0
RAMALHO STEMNESS DN-MsigDB c2	Hemap clusters corresponding to TCGA cluster 6	0.41	64.3	7.27175	57.0283	37.8861	30.6143	8.5	2.5158	7.02228	1.03808
BERTUCCI MEDULLARY VS DUCTAL BREAST CANCER UP-MsigDB c2	Hemap clusters corresponding to TCGA cluster 6	0.37	53.3	7.27175	46.0283	37.8861	30.6143	5.8	0	4.09151	0
CYTOKINE METABOLIC PROCESS-MsigDB c5	Hemap clusters corresponding to TCGA cluster 6	0.35	47.4	7.27175	40.1283	37.8861	30.6143	7.1	1.1158	4.4437	0
IKK COMPLEX RECRUITMENT MEDIATED BY RIP1-REACTOME MsigDB c2	Hemap clusters corresponding to TCGA cluster 6	0.35	46.2	7.27175	38.9283	37.7696	30.4978	7.8	1.8158	4.63827	0
ANTIGEN BINDING-MsigDB c5	Hemap clusters corresponding to TCGA cluster 6	0.38	55.7	7.27175	48.4283	37.7212	30.4495	8.9	2.9158	6.69897	0.714771
GSE7460 TCONV VS TREG THYMUS UP-MsigDB c7	Hemap clusters corresponding to TCGA cluster 6	0.31	37.4	7.27175	30.1283	37.7212	30.4495	3.7	0	3.37675	0
MATZUK STEROIDOGENESIS-MsigDB c2	Hemap clusters corresponding to TCGA cluster 6	0.42	68.2	7.27175	60.9283	37.699	30.4272	10.6	4.6158	4.52288	0
GSE360 DC VS MAC L DONOVANI UP-MsigDB c7	Hemap clusters corresponding to TCGA cluster 6	0.35	45.8	7.27175	38.5283	37.699	30.4272	7.1	1.1158	5.22185	0
M1 MACROPHAGE-NORMAL CELL TF	Hemap clusters corresponding to TCGA cluster 6	0.35	47.7	7.27175	40.4283	37.6778	30.406	8.3	2.3158	3.74473	0
AMB2 INTEGRIN SIGNALING-PWCOMMONS	Hemap clusters corresponding to TCGA cluster 6	0.34	45	7.27175	37.7283	37.6778	30.406	5.4	0	5.11919	0
BETA DEFENSINS-PWCOMMONS	Hemap clusters corresponding to TCGA cluster 6	0.31	37.2	7.27175	29.9283	37.6383	30.3665	6.9	0.915801	2.45593	0
INTERFERON GAMMA RESPONSE-MsigDB HALLMARKS	Hemap clusters corresponding to TCGA cluster 6	0.33	42.8	7.27175	35.5283	37.585	30.3133	4.1	0	4.45593	0
AKT UP V1 UP-MsigDB c6	Hemap clusters corresponding to TCGA cluster 6	0.37	51	7.27175	43.7283	37.5686	30.2969	8.5	2.5158	4.3098	0
MPR PATHWAY-BIOCARTA MsigDB c2	Hemap clusters corresponding to TCGA cluster 6	0.36	49.7	7.27175	42.4283	37.5528	30.2811	10.2	4.2158	9.95861	3.97441
INTRINSIC TO GOLGI MEMBRANE-MsigDB c5	Hemap clusters corresponding to TCGA cluster 6	0.38	55.7	7.27175	48.4283	37.5376	30.2659	8.5	2.5158	3.74473	0
BETA1 ADRENERGIC RECEPTOR SIGNALING PATHWAY-PWCOMMONS	Hemap clusters corresponding to TCGA cluster 6	0.38	54.9	7.27175	47.6283	37.5086	30.2369	9.3	3.3158	9.01323	3.02903
GSE3982 NEUTROPHIL VS TH1 UP-MsigDB c7	Hemap clusters corresponding to TCGA cluster 6	0.35	47	7.27175	39.7283	37.5086	30.2369	6.1	0.115801	6.69897	0.714771
LIPID METABOLIC PROCESS-MsigDB c5	Hemap clusters corresponding to TCGA cluster 6	0.35	48	7.27175	40.7283	37.4949	30.2231	8.1	2.1158	9.10237	3.11817
GSE17721 CTRL VS GARDIQUIMOD 8H BMDM DN-MsigDB c7	Hemap clusters corresponding to TCGA cluster 6	0.33	41.8	7.27175	34.5283	37.4685	30.1968	6.1	0.115801	4.49485	0
INTRACELLULAR SIGNALING CASCADE-MsigDB c5	Hemap clusters corresponding to TCGA cluster 6	0.36	48.6	7.27175	41.3283	37.4559	30.1842	7	1.0158	5.04096	0
KOHOUTEK CCNT1 TARGETS-MsigDB c2	Hemap clusters corresponding to TCGA cluster 6	0.38	56.4	7.27175	49.1283	37.3979	30.1262	4.5	0	3.65758	0
RAS PATHWAY-PID MsigDB c2	Hemap clusters corresponding to TCGA cluster 6	0.39	57	7.27175	49.7283	37.3468	30.075	5.1	0	5.4318	0
GNF2 LYN-MsigDB c4	Hemap clusters corresponding to TCGA cluster 6	0.38	56.1	7.27175	48.8283	37.3468	30.075	9.6	3.6158	9.08619	3.10199
FOSTER TOLERANT MACROPHAGE UP-MsigDB c2	Hemap clusters corresponding to TCGA cluster 6	0.34	43.4	7.27175	36.1283	37.3468	30.075	2.8	0	2.55284	0
GSE13485 CTRL VS DAY7 YF17D VACCINE PBMC DN-MsigDB c7	Hemap clusters corresponding to TCGA cluster 6	0.35	47.8	7.27175	40.5283	37.3188	30.047	5.2	0	4.30103	0
GSE27786 LIN NEG VS NKCELL DN-MsigDB c7	Hemap clusters corresponding to TCGA cluster 6	0.34	43.2	7.27175	35.9283	37.2366	29.9648	7.9	1.9158	8.35655	2.37235
GSE15659 CD45RA NEG CD4 TCELL VS NONSUPPRESSIVE TCELL DN-MsigDB c7	Hemap clusters corresponding to TCGA cluster 6	0.39	57.7	7.27175	50.4283	37.2291	29.9574	11.4	5.4158	10.4202	4.43602
REGULATION OF CATALYTIC ACTIVITY-MsigDB c5	Hemap clusters corresponding to TCGA cluster 6	0.37	53.5	7.27175	46.2283	37.2291	29.9574	9.6	3.6158	7.17393	1.18973
ASCORBATE AND ALDARATE METABOLISM-RECON1	Hemap clusters corresponding to TCGA cluster 6	0.4	61.3	7.27175	54.0283	37.2218	29.9501	11.4	5.4158	10.5528	4.56864
IMMUNE SYSTEM-PWCOMMONS	Hemap clusters corresponding to TCGA cluster 6	0.37	51.9	7.27175	44.6283	37.1938	29.9221	8	2.0158	6.35655	0.372348
LIPOPROTEIN BINDING-MsigDB c5	Hemap clusters corresponding to TCGA cluster 6	0.32	39	7.27175	31.7283	37.1487	29.877	4.3	0	4.29243	0
MODULE 401-MsigDB c4	Hemap clusters corresponding to TCGA cluster 6	0.35	47.1	7.27175	39.8283	37.0969	29.8252	12.4	6.4158	8.27572	2.29153
PEPTIDE HORMONE METABOLISM-PWCOMMONS	Hemap clusters corresponding to TCGA cluster 6	0.37	51.6	7.27175	44.3283	37.0915	29.8198	3.3	0	2.27572	0
MODULE 300-MsigDB c4	Hemap clusters corresponding to TCGA cluster 6	0.37	50.9	7.27175	43.6283	37.0506	29.7789	6.9	0.915801	5.55284	0
GSE24142 EARLY THYMIC PROGENITOR VS DN3 THYMOCYTE FETAL UP-MsigDB c7	Hemap clusters corresponding to TCGA cluster 6	0.32	39.1	7.27175	31.8283	37.0132	29.7415	6	0.0158009	6.4437	0.459498
THE NLRP3 INFLAMMASOME-REACTOME MsigDB c2	Hemap clusters corresponding to TCGA cluster 6	0.39	56.7	7.27175	49.4283	36.9586	29.6869	10.2	4.2158	7	1.0158
TONKS TARGETS OF RUNX1 RUNX1T1 FUSION GRANULOCYTE DN-MsigDB c2	Hemap clusters corresponding to TCGA cluster 6	0.37	52.8	7.27175	45.5283	36.9586	29.6869	5.8	0	4.02687	0
CREIGHTON ENDOCRINE THERAPY RESISTANCE 3-MsigDB c2	Hemap clusters corresponding to TCGA cluster 6	0.34	44	7.27175	36.7283	36.9586	29.6869	4	0	3.45593	0
GSE17721 LPS VS POLYIC 12H BMDM DN-MsigDB c7	Hemap clusters corresponding to TCGA cluster 6	0.35	47.3	7.27175	40.0283	36.9208	29.6491	7.7	1.7158	4.67778	0
GSE360 L DONOVANI VS B MALAYI HIGH DOSE DC UP-MsigDB c7	Hemap clusters corresponding to TCGA cluster 6	0.31	36.7	7.27175	29.4283	36.8539	29.5821	5.4	0	2.56864	0
GSE10856 CTRL VS TNFRSF6B IN MACROPHAGE UP-MsigDB c7	Hemap clusters corresponding to TCGA cluster 6	0.38	54.5	7.27175	47.2283	36.8239	29.5522	10.5	4.5158	9.16115	3.17695
SALMONELLA PATHWAY-BIOCARTA MsigDB c2	Hemap clusters corresponding to TCGA cluster 6	0.32	39.7	7.27175	32.4283	36.8239	29.5522	11.6	5.6158	10.585	4.60083
GSE7852 LN VS FAT TREG DN-MsigDB c7	Hemap clusters corresponding to TCGA cluster 6	0.32	39.2	7.27175	31.9283	36.8239	29.5522	4.5	0	3.42022	0
GSE13484 12H UNSTIM VS YF17D VACCINE STIM PBMC UP-MsigDB c7	Hemap clusters corresponding to TCGA cluster 6	0.33	42.9	7.27175	35.6283	36.7212	29.4495	8.2	2.2158	6.48149	0.497287
IL1R PATHWAY-BIOCARTA MsigDB c2	Hemap clusters corresponding to TCGA cluster 6	0.32	39.9	7.27175	32.6283	36.6383	29.3665	7.4	1.4158	4.26761	0
MHC CLASS II ANTIGEN PRESENTATION-PWCOMMONS	Hemap clusters corresponding to TCGA cluster 6	0.37	51.4	7.27175	44.1283	36.585	29.3133	5.1	0	3.5376	0
SIGNALLING BY NGF-REACTOME MsigDB c2	Hemap clusters corresponding to TCGA cluster 6	0.34	43.5	7.27175	36.2283	36.585	29.3133	7.2	1.2158	6.08619	0.101987
GSE1460 INTRATHYMIC T PROGENITOR VS NAIVE CD4 TCELL ADULT BLOOD DN-MsigDB c7	Hemap clusters corresponding to TCGA cluster 6	0.33	41.5	7.27175	34.2283	36.585	29.3133	3	0	2.74473	0
NEF MEDIATED DOWNREGULATION OF MHC CLASS I COMPLEX CELL SURFACE EXPRESSION-PWCOMMONS	Hemap clusters corresponding to TCGA cluster 6	0.44	72.4	7.27175	65.1283	36.5686	29.2969	11.9	5.9158	5.76955	0
REGULATION OF CYTOKINE BIOSYNTHETIC PROCESS-MsigDB c5	Hemap clusters corresponding to TCGA cluster 6	0.38	55.1	7.27175	47.8283	36.5528	29.2811	7.5	1.5158	4.60206	0
CELL SURFACE INTERACTIONS AT THE VASCULAR WALL-REACTOME MsigDB c2	Hemap clusters corresponding to TCGA cluster 6	0.32	39.6	7.27175	32.3283	36.5528	29.2811	2.8	0	2.20066	0
GNF2 TYK2-MsigDB c4	Hemap clusters corresponding to TCGA cluster 6	0.36	50.3	7.27175	43.0283	36.5086	29.2369	12.5	6.5158	9.65758	3.67338
GSE3337 CTRL VS 16H IFNG IN CD8POS DC DN-MsigDB c7	Hemap clusters corresponding to TCGA cluster 6	0.34	44.1	7.27175	36.8283	36.5086	29.2369	5.6	0	4.76955	0
MEMBRANE TRAFFICKING-REACTOME MsigDB c2	Hemap clusters corresponding to TCGA cluster 6	0.39	56.7	7.27175	49.4283	36.4815	29.2097	13	7.0158	11.1135	5.12931
INTERLEUKIN 8 BIOSYNTHETIC PROCESS-MsigDB c5	Hemap clusters corresponding to TCGA cluster 6	0.35	47.7	7.27175	40.4283	36.4685	29.1968	7.9	1.9158	3.74473	0
PHOSPHORIC DIESTER HYDROLASE ACTIVITY-MsigDB c5	Hemap clusters corresponding to TCGA cluster 6	0.39	57.3	7.27175	50.0283	36.4437	29.1719	6.7	0.715801	3.23657	0
BETA DEFENSINS-REACTOME MsigDB c2	Hemap clusters corresponding to TCGA cluster 6	0.35	46.3	7.27175	39.0283	36.3872	29.1155	5.9	0	2.56864	0
NIELSEN LEIOMYOSARCOMA UP-MsigDB c2	Hemap clusters corresponding to TCGA cluster 6	0.39	57.1	7.27175	49.8283	36.3768	29.105	8.8	2.8158	7.01773	1.03353
CHEMOKINE SIGNALING PATHWAY-KEGG MsigDB c2	Hemap clusters corresponding to TCGA cluster 6	0.35	47.5	7.27175	40.2283	36.3768	29.105	5.9	0	4.01773	0
SHC RELATED EVENTS-REACTOME MsigDB c2	Hemap clusters corresponding to TCGA cluster 6	0.39	59.2	7.27175	51.9283	36.3468	29.075	8.6	2.6158	4.36653	0
FC EPSILON RI SIGNALING PATHWAY-KEGG MsigDB c2	Hemap clusters corresponding to TCGA cluster 6	0.35	47.6	7.27175	40.3283	36.3098	29.0381	8.9	2.9158	6.02687	0.042673
WANG ESOPHAGUS CANCER VS NORMAL UP-MsigDB c2	Hemap clusters corresponding to TCGA cluster 6	0.32	39.3	7.27175	32.0283	36.2007	28.9289	5.6	0	3.82391	0
HUNTINGTON DISEASE-PWCOMMONS	Hemap clusters corresponding to TCGA cluster 6	0.36	49.2	7.27175	41.9283	36.1739	28.9022	12.3	6.3158	9.95861	3.97441
MORI MATURE B LYMPHOCYTE UP-MsigDB c2	Hemap clusters corresponding to TCGA cluster 6	0.38	54.7	7.27175	47.4283	36.1675	28.8957	6.7	0.715801	5.61979	0
GSE27786 LIN NEG VS NKTCELL DN-MsigDB c7	Hemap clusters corresponding to TCGA cluster 6	0.33	41.2	7.27175	33.9283	36.1367	28.8649	7.7	1.7158	10.1805	4.19626
POSITIVE REGULATION OF TRANSLATION-MsigDB c5	Hemap clusters corresponding to TCGA cluster 6	0.36	49.9	7.27175	42.6283	36	28.7283	8.6	2.6158	3.65758	0
HEPARAN SULFATE DEGRADATION-RECON1	Hemap clusters corresponding to TCGA cluster 6	0.41	63.4	7.27175	56.1283	35.9208	28.6491	9.4	3.4158	5.20761	0
ADAPTIVE IMMUNE RESPONSE GO 0002460-MsigDB c5	Hemap clusters corresponding to TCGA cluster 6	0.34	43.1	7.27175	35.8283	35.9208	28.6491	7.8	1.8158	4.82391	0
PLATELET DEGRANULATION-PWCOMMONS	Hemap clusters corresponding to TCGA cluster 6	0.37	52.1	7.27175	44.8283	35.7959	28.5241	5.1	0	3.72125	0
INTERLEUKIN BINDING-MsigDB c5	Hemap clusters corresponding to TCGA cluster 6	0.35	46	7.27175	38.7283	35.7959	28.5241	4.4	0	3.65758	0
MARTENS BOUND BY PML RARA FUSION-MsigDB c2	Hemap clusters corresponding to TCGA cluster 6	0.38	55.2	7.27175	47.9283	35.7212	28.4495	9.1	3.1158	5.56864	0
DACOSTA LOW DOSE UV RESPONSE VIA ERCC3 XPCS UP-MsigDB c2	Hemap clusters corresponding to TCGA cluster 6	0.35	45.8	7.27175	38.5283	35.7212	28.4495	8.6	2.6158	6	0.0158009
INFLAMMATION MEDIATED BY CHEMOKINE AND CYTOKINE SIGNALING PATHWAY-PWCOMMONS	Hemap clusters corresponding to TCGA cluster 6	0.35	46.2	7.27175	38.9283	35.6198	28.348	5	0	2.20066	0
FRUCTOSE AND MANNOSE METABOLISM-RECON1	Hemap clusters corresponding to TCGA cluster 6	0.4	62.1	7.27175	54.8283	35.6021	28.3303	7.4	1.4158	5.40894	0
WANG TARGETS OF MLL CBP FUSION UP-MsigDB c2	Hemap clusters corresponding to TCGA cluster 6	0.42	67.7	7.27175	60.4283	35.585	28.3133	12.8	6.8158	9.88606	3.90186
AXON GUIDANCE MEDIATED BY SEMAPHORINS-PWCOMMONS	Hemap clusters corresponding to TCGA cluster 6	0.38	56.3	7.27175	49.0283	35.4202	28.1485	9.7	3.7158	10.2518	4.26761
SIGNALING BY ILS-REACTOME MsigDB c2	Hemap clusters corresponding to TCGA cluster 6	0.33	40.7	7.27175	33.4283	35.4202	28.1485	5	0	4.67778	0
REGULATION OF TYROSINE PHOSPHORYLATION OF STAT PROTEIN-MsigDB c5	Hemap clusters corresponding to TCGA cluster 6	0.37	51.2	7.27175	43.9283	35.3872	28.1155	14	8.0158	4.79588	0
GNF2 INPP5D-MsigDB c4	Hemap clusters corresponding to TCGA cluster 6	0.34	45	7.27175	37.7283	35.3872	28.1155	8.6	2.6158	6.23657	0.252373
GSE360 DC VS MAC B MALAYI HIGH DOSE DN-MsigDB c7	Hemap clusters corresponding to TCGA cluster 6	0.35	47.1	7.27175	39.8283	35.2757	28.004	7.9	1.9158	6.65758	0.673378
GSE3982 MAST CELL VS TH1 UP-MsigDB c7	Hemap clusters corresponding to TCGA cluster 6	0.3	35.4	7.27175	28.1283	35.2518	27.9801	4.6	0	3.82391	0
INTERLEUKIN RECEPTOR ACTIVITY-MsigDB c5	Hemap clusters corresponding to TCGA cluster 6	0.34	43.3	7.27175	36.0283	35.2441	27.9724	4.5	0	4.60206	0
CYTOKINE BIOSYNTHETIC PROCESS-MsigDB c5	Hemap clusters corresponding to TCGA cluster 6	0.34	45.1	7.27175	37.8283	35.2007	27.9289	7	1.0158	4.14874	0
GSE12845 PRE GC VS DARKZONE GC TONSIL BCELL UP-MsigDB c7	Hemap clusters corresponding to TCGA cluster 6	0.35	46	7.27175	38.7283	35.1024	27.8306	3.8	0	3.02228	0
GSE17721 12H VS 24H GARDIQUIMOD BMDM UP-MsigDB c7	Hemap clusters corresponding to TCGA cluster 6	0.33	41.4	7.27175	34.1283	35.0969	27.8252	2.4	0	2.67778	0
PROTEOLYTIC CLEAVAGE OF SNARE COMPLEX PROTEINS-REACTOME MsigDB c2	Hemap clusters corresponding to TCGA cluster 6	0.35	47.3	7.27175	40.0283	35.0809	27.8092	8.7	2.7158	6.63827	0.654073
POSITIVE REGULATION OF CYTOKINE BIOSYNTHETIC PROCESS-MsigDB c5	Hemap clusters corresponding to TCGA cluster 6	0.36	49.3	7.27175	42.0283	35.0655	27.7938	7	1.0158	3.45593	0
GNF2 PAK2-MsigDB c4	Hemap clusters corresponding to TCGA cluster 6	0.37	52.2	7.27175	44.9283	35.041	27.7692	10.2	4.2158	9.08092	3.09672
D GALACTOSE DEGRADATION V LELOIR PATHWAY-PWCOMMONS	Hemap clusters corresponding to TCGA cluster 6	0.31	36.6	7.27175	29.3283	35.0132	27.7415	5.6	0	3.56864	0
GSE17721 POLYIC VS GARDIQUIMOD 1H BMDM DN-MsigDB c7	Hemap clusters corresponding to TCGA cluster 6	0.33	42.9	7.27175	35.6283	35	27.7283	6.2	0.215801	4.13077	0
NUCLEOTIDE BINDING DOMAIN LEUCINE RICH REPEAT CONTAINING RECEPTOR NLR SIGNALING PATHWAYS-REACTOME MsigDB c2	Hemap clusters corresponding to TCGA cluster 6	0.33	42.1	7.27175	34.8283	35	27.7283	6.3	0.315801	6.1549	0.170703
IL8 AND CXCR2 MEDIATED SIGNALING EVENTS-PWCOMMONS	Hemap clusters corresponding to TCGA cluster 6	0.32	38.2	7.27175	30.9283	35	27.7283	8	2.0158	6.92082	0.93662
GSE11864 CSF1 IFNG VS CSF1 IFNG PAM3CYS IN MAC UP-MsigDB c7	Hemap clusters corresponding to TCGA cluster 6	0.29	32.2	7.27175	24.9283	34.9586	27.6869	9.2	3.2158	8.45593	2.47173
LYSOSOME VESICLE BIOGENESIS-PWCOMMONS	Hemap clusters corresponding to TCGA cluster 6	0.44	74.2	7.27175	66.9283	34.9208	27.6491	13.7	7.7158	11.1675	5.18329
GSE24142 DN2 VS DN3 THYMOCYTE UP-MsigDB c7	Hemap clusters corresponding to TCGA cluster 6	0.29	31.5	7.27175	24.2283	34.9208	27.6491	6.1	0.115801	5.46852	0
BOTULINUM NEUROTOXICITY-REACTOME MsigDB c2	Hemap clusters corresponding to TCGA cluster 6	0.36	49.3	7.27175	42.0283	34.8861	27.6143	9.1	3.1158	6.95861	0.974408
GSE24634 IL4 VS CTRL TREATED NAIVE CD4 TCELL DAY3 DN-MsigDB c7	Hemap clusters corresponding to TCGA cluster 6	0.32	38.1	7.27175	30.8283	34.8861	27.6143	3.1	0	2.76955	0
GSE27786 NKCELL VS NEUTROPHIL DN-MsigDB c7	Hemap clusters corresponding to TCGA cluster 6	0.34	45.4	7.27175	38.1283	34.8239	27.5522	9	3.0158	7.35655	1.37235
CELLULAR CARBOHYDRATE METABOLIC PROCESS-MsigDB c5	Hemap clusters corresponding to TCGA cluster 6	0.4	60.9	7.27175	53.6283	34.7959	27.5241	8.4	2.4158	6.46852	0.484322
RESPONSE TO ELEVATED PLATELET CYTOSOLIC CA2-REACTOME MsigDB c2	Hemap clusters corresponding to TCGA cluster 6	0.37	53.3	7.27175	46.0283	34.7959	27.5241	6.4	0.415801	5.25964	0
INTEGRIN SIGNALLING PATHWAY-PWCOMMONS	Hemap clusters corresponding to TCGA cluster 6	0.36	50.6	7.27175	43.3283	34.7959	27.5241	4.6	0	3.52288	0
ZHANG TLX TARGETS DN-MsigDB c2	Hemap clusters corresponding to TCGA cluster 6	0.34	43.8	7.27175	36.5283	34.7959	27.5241	7.1	1.1158	6.23657	0.252373
GSE32423 MEMORY VS NAIVE CD8 TCELL UP-MsigDB c7	Hemap clusters corresponding to TCGA cluster 6	0.35	47.6	7.27175	40.3283	34.7696	27.4978	4.6	0	3.38722	0
GSE26495 NAIVE VS PD1LOW CD8 TCELL DN-MsigDB c7	Hemap clusters corresponding to TCGA cluster 6	0.35	45.9	7.27175	38.6283	34.7212	27.4495	3.8	0	3.07058	0
GSE17721 LPS VS PAM3CSK4 12H BMDM UP-MsigDB c7	Hemap clusters corresponding to TCGA cluster 6	0.28	31.2	7.27175	23.9283	34.6021	27.3303	8.4	2.4158	4.92082	0
SANDERSON PPARA TARGETS-MsigDB c2	Hemap clusters corresponding to TCGA cluster 6	0.35	47.6	7.27175	40.3283	34.585	27.3133	12.5	6.5158	13.2441	7.25993
THE ROLE OF NEF IN HIV 1 REPLICATION AND DISEASE PATHOGENESIS-PWCOMMONS	Hemap clusters corresponding to TCGA cluster 6	0.34	44.4	7.27175	37.1283	34.5686	27.2969	8.6	2.6158	4.3279	0
INTERFERON GAMMA SIGNALING-REACTOME MsigDB c2	Hemap clusters corresponding to TCGA cluster 6	0.36	49.6	7.27175	42.3283	34.5229	27.2511	4.7	0	2.95861	0
V SRF C-MsigDB c3	Hemap clusters corresponding to TCGA cluster 6	0.35	47.8	7.27175	40.5283	34.4685	27.1968	7.6	1.6158	7.4318	1.4476
GSE339 EX VIVO VS IN CULTURE CD4CD8DN DC UP-MsigDB c7	Hemap clusters corresponding to TCGA cluster 6	0.34	43.4	7.27175	36.1283	34.4685	27.1968	9.8	3.8158	8.79588	2.81168
GSE37416 12H VS 24H F TULARENSIS LVS NEUTROPHIL UP-MsigDB c7	Hemap clusters corresponding to TCGA cluster 6	0.32	38.3	7.27175	31.0283	34.4685	27.1968	7.9	1.9158	6.67778	0.693582
XU RESPONSE TO TRETINOIN UP-MsigDB c2	Hemap clusters corresponding to TCGA cluster 6	0.41	65.4	7.27175	58.1283	34.4318	27.16	9.1	3.1158	7.16115	1.17695
GSE17721 LPS VS POLYIC 8H BMDM DN-MsigDB c7	Hemap clusters corresponding to TCGA cluster 6	0.35	47.4	7.27175	40.1283	34.3098	27.0381	7.7	1.7158	7.60206	1.61786
RESPONSE TO STRESS-MsigDB c5	Hemap clusters corresponding to TCGA cluster 6	0.37	52.9	7.27175	45.6283	34.301	27.0293	4.6	0	3.25181	0
GSE7460 CTRL VS TGFB TREATED ACT FOXP3 MUT TCONV DN-MsigDB c7	Hemap clusters corresponding to TCGA cluster 6	0.35	47	7.27175	39.7283	34.301	27.0293	7.8	1.8158	4.13077	0
PLATELET SENSITIZATION BY LDL-REACTOME MsigDB c2	Hemap clusters corresponding to TCGA cluster 6	0.35	47.9	7.27175	40.6283	34.284	27.0122	9.4	3.4158	7.01773	1.03353
GSE13484 12H UNSTIM VS YF17D VACCINE STIM PBMC DN-MsigDB c7	Hemap clusters corresponding to TCGA cluster 6	0.34	45	7.27175	37.7283	34.2218	26.9501	4.2	0	2.4437	0
DUNNE TARGETS OF AML1 MTG8 FUSION UP-MsigDB c2	Hemap clusters corresponding to TCGA cluster 6	0.38	54.1	7.27175	46.8283	34.1739	26.9022	11.8	5.8158	12.3768	6.39255
GSE9006 HEALTHY VS TYPE 1 DIABETES PBMC AT DX DN-MsigDB c7	Hemap clusters corresponding to TCGA cluster 6	0.29	32.8	7.27175	25.5283	34.1487	26.877	6.2	0.215801	7.11351	1.12931
FAELT B CLL WITH VH REARRANGEMENTS UP-MsigDB c2	Hemap clusters corresponding to TCGA cluster 6	0.32	40.5	7.27175	33.2283	34.1079	26.8362	5	0	3.23657	0
ENZYME ACTIVATOR ACTIVITY-MsigDB c5	Hemap clusters corresponding to TCGA cluster 6	0.33	42.2	7.27175	34.9283	34.0969	26.8252	4.4	0	4.03152	0
CHIARADONNA NEOPLASTIC TRANSFORMATION CDC25 DN-MsigDB c2	Hemap clusters corresponding to TCGA cluster 6	0.36	50.7	7.27175	43.4283	34.0458	26.774	6.7	0.715801	5.03621	0
MIKKELSEN MCV6 LCP WITH H3K4ME3-MsigDB c2	Hemap clusters corresponding to TCGA cluster 6	0.32	39.4	7.27175	32.1283	34.0315	26.7598	6	0.0158009	4.63827	0
LIM MAMMARY STEM CELL DN-MsigDB c2	Hemap clusters corresponding to TCGA cluster 6	0.35	47.8	7.27175	40.5283	34.0177	26.746	11	5.0158	6.48149	0.497287
POSITIVE REGULATION OF HYDROLASE ACTIVITY-MsigDB c5	Hemap clusters corresponding to TCGA cluster 6	0.39	57	7.27175	49.7283	34.0088	26.737	12.7	6.7158	11.1079	5.12371
SIGNALING BY GPCR-REACTOME MsigDB c2	Hemap clusters corresponding to TCGA cluster 6	0.33	42.9	7.27175	35.6283	33.9208	26.6491	3.1	0	2.50864	0
PKA MEDIATED PHOSPHORYLATION OF CREB-PWCOMMONS	Hemap clusters corresponding to TCGA cluster 6	0.38	53.8	7.27175	46.5283	33.8861	26.6143	10.9	4.9158	5.76955	0
IL8 CXCR2 PATHWAY-PID MsigDB c2	Hemap clusters corresponding to TCGA cluster 6	0.32	38.8	7.27175	31.5283	33.8861	26.6143	8	2.0158	6.92082	0.93662
IL8 AND CXCR2 MEDIATED SIGNALING EVENTS-NCI NATURE V4 PID	Hemap clusters corresponding to TCGA cluster 6	0.32	38.8	7.27175	31.5283	33.8861	26.6143	8	2.0158	6.92082	0.93662
GSE17721 PAM3CSK4 VS CPG 4H BMDM UP-MsigDB c7	Hemap clusters corresponding to TCGA cluster 6	0.36	49	7.27175	41.7283	33.8539	26.5821	11.1	5.1158	8.79588	2.81168
NEMETH INFLAMMATORY RESPONSE LPS UP-MsigDB c2	Hemap clusters corresponding to TCGA cluster 6	0.33	42.8	7.27175	35.5283	33.8239	26.5522	6.8	0.815801	6.01323	0.0290292
GSE39820 CTRL VS IL1B IL6 IL23A CD4 TCELL DN-MsigDB c7	Hemap clusters corresponding to TCGA cluster 6	0.32	40	7.27175	32.7283	33.8239	26.5522	6.1	0.115801	5.22185	0
LEE AGING NEOCORTEX UP-MsigDB c2	Hemap clusters corresponding to TCGA cluster 6	0.34	44.6	7.27175	37.3283	33.7959	26.5241	8.7	2.7158	8.04576	2.06156
GSE22886 DAY0 VS DAY7 MONOCYTE IN CULTURE UP-MsigDB c7	Hemap clusters corresponding to TCGA cluster 6	0.32	39.9	7.27175	32.6283	33.7696	26.4978	6.8	0.815801	4.72125	0
GSE3982 EOSINOPHIL VS NKCELL UP-MsigDB c7	Hemap clusters corresponding to TCGA cluster 6	0.3	34.1	7.27175	26.8283	33.7696	26.4978	3.8	0	4.49485	0
GSE9650 EFFECTOR VS EXHAUSTED CD8 TCELL UP-MsigDB c7	Hemap clusters corresponding to TCGA cluster 6	0.33	42.6	7.27175	35.3283	33.699	26.4272	6.9	0.915801	5.18046	0
HISTAMINE H2 RECEPTOR MEDIATED SIGNALING PATHWAY-PWCOMMONS	Hemap clusters corresponding to TCGA cluster 6	0.37	51.4	7.27175	44.1283	33.6778	26.406	7.8	1.8158	5.76955	0
THE ACTIVATION OF ARYLSULFATASES-REACTOME MsigDB c2	Hemap clusters corresponding to TCGA cluster 6	0.4	60.6	7.27175	53.3283	33.6576	26.3858	11.6	5.6158	7.12494	1.14074
CELLULAR CARBOHYDRATE CATABOLIC PROCESS-MsigDB c5	Hemap clusters corresponding to TCGA cluster 6	0.42	65.7	7.27175	58.4283	33.6383	26.3665	9.4	3.4158	6.02228	0.0380773
CARBOHYDRATE CATABOLIC PROCESS-MsigDB c5	Hemap clusters corresponding to TCGA cluster 6	0.42	65.7	7.27175	58.4283	33.6383	26.3665	9.7	3.7158	5.10791	0
INTERFERON GAMMA SIGNALING-PWCOMMONS	Hemap clusters corresponding to TCGA cluster 6	0.35	46.3	7.27175	39.0283	33.585	26.3133	4.3	0	2.82391	0
CARBOHYDRATE METABOLIC PROCESS-MsigDB c5	Hemap clusters corresponding to TCGA cluster 6	0.41	63.9	7.27175	56.6283	33.5376	26.2659	8.1	2.1158	4.95861	0
GSE17721 0 5H VS 4H CPG BMDM UP-MsigDB c7	Hemap clusters corresponding to TCGA cluster 6	0.33	41.4	7.27175	34.1283	33.5376	26.2659	4.8	0	4.39794	0
GSE3982 MAST CELL VS NEUTROPHIL DN-MsigDB c7	Hemap clusters corresponding to TCGA cluster 6	0.33	40.7	7.27175	33.4283	33.4559	26.1842	6.6	0.615801	4.85387	0
ENDOTHELIN PATHWAY-PID MsigDB c2	Hemap clusters corresponding to TCGA cluster 6	0.37	51.5	7.27175	44.2283	33.3979	26.1262	6.4	0.415801	3.26761	0
ENDOTHELINS-PWCOMMONS	Hemap clusters corresponding to TCGA cluster 6	0.37	51.5	7.27175	44.2283	33.3979	26.1262	6.4	0.415801	3.26761	0
GSE3982 BCELL VS NKCELL DN-MsigDB c7	Hemap clusters corresponding to TCGA cluster 6	0.37	52.7	7.27175	45.4283	33.3565	26.0848	5.6	0	3	0
GSE2706 UNSTIM VS 8H R848 DC UP-MsigDB c7	Hemap clusters corresponding to TCGA cluster 6	0.36	49.9	7.27175	42.6283	33.3468	26.075	5.3	0	5.42022	0
MODULE 164-MsigDB c4	Hemap clusters corresponding to TCGA cluster 6	0.37	52.5	7.27175	45.2283	33.2924	26.0207	7.8	1.8158	5.88606	0
GSE16522 MEMORY VS NAIVE ANTI CD3CD28 STIM CD8 TCELL UP-MsigDB c7	Hemap clusters corresponding to TCGA cluster 6	0.35	45.8	7.27175	38.5283	33.2924	26.0207	10.3	4.3158	9.08092	3.09672
NUCLEOTIDE BINDING DOMAIN LEUCINE RICH REPEAT CONTAINING RECEPTOR NLR SIGNALING PATHWAYS-PWCOMMONS	Hemap clusters corresponding to TCGA cluster 6	0.31	38	7.27175	30.7283	33.2924	26.0207	8	2.0158	6.06048	0.0762816
EXTRACELLULAR SPACE-MsigDB c5	Hemap clusters corresponding to TCGA cluster 6	0.34	43.4	7.27175	36.1283	33.2757	26.004	5.2	0	2.56864	0
BURTON ADIPOGENESIS 9-MsigDB c2	Hemap clusters corresponding to TCGA cluster 6	0.32	39.8	7.27175	32.5283	33.2518	25.9801	4	0	3.88606	0
TRAF6 MEDIATED INDUCTION OF NFKB AND MAP KINASES UPON TLR7 8 OR 9 ACTIVATION-REACTOME MsigDB c2	Hemap clusters corresponding to TCGA cluster 6	0.33	40.8	7.27175	33.5283	33.2291	25.9574	6.8	0.815801	5.46852	0
GSE7460 CTRL VS TGFB TREATED ACT FOXP3 MUT TCONV UP-MsigDB c7	Hemap clusters corresponding to TCGA cluster 6	0.37	51.3	7.27175	44.0283	33.1805	25.9087	2.8	0	3.09151	0
GSE17721 LPS VS PAM3CSK4 1H BMDM DN-MsigDB c7	Hemap clusters corresponding to TCGA cluster 6	0.33	42.2	7.27175	34.9283	33.1135	25.8418	4.3	0	2.95861	0
RESPONSE TO BACTERIUM-MsigDB c5	Hemap clusters corresponding to TCGA cluster 6	0.38	54.1	7.27175	46.8283	33.1079	25.8362	6.4	0.415801	3.65758	0
IFN GAMMA PATHWAY-NCI NATURE V4 PID	Hemap clusters corresponding to TCGA cluster 6	0.34	45	7.27175	37.7283	33.1079	25.8362	4.4	0	2.4437	0
IFN GAMMA PATHWAY-PWCOMMONS	Hemap clusters corresponding to TCGA cluster 6	0.34	45	7.27175	37.7283	33.1079	25.8362	4.4	0	2.4437	0
ERKS ARE INACTIVATED-PWCOMMONS	Hemap clusters corresponding to TCGA cluster 6	0.34	45.5	7.27175	38.2283	33.1024	25.8306	6.8	0.815801	4.27572	0
REGULATION OF RHO PROTEIN SIGNAL TRANSDUCTION-MsigDB c5	Hemap clusters corresponding to TCGA cluster 6	0.31	37.5	7.27175	30.2283	33.0862	25.8144	5.6	0	5.16115	0
CYTOSKELETAL REGULATION BY RHO GTPASE-PWCOMMONS	Hemap clusters corresponding to TCGA cluster 6	0.37	51.5	7.27175	44.2283	33.0223	25.7505	11.1	5.1158	9.45593	3.47173
MODULE 491-MsigDB c4	Hemap clusters corresponding to TCGA cluster 6	0.38	56.3	7.27175	49.0283	32.9586	25.6869	9.6	3.6158	8.25964	2.27544
V ELF1 Q6-MsigDB c3	Hemap clusters corresponding to TCGA cluster 6	0.34	43	7.27175	35.7283	32.9208	25.6491	7.7	1.7158	6.01323	0.0290292
REGULATION OF RAS PROTEIN SIGNAL TRANSDUCTION-MsigDB c5	Hemap clusters corresponding to TCGA cluster 6	0.31	36.9	7.27175	29.6283	32.9208	25.6491	5.6	0	5.55284	0
SCHRAETS MLL TARGETS DN-MsigDB c2	Hemap clusters corresponding to TCGA cluster 6	0.36	49.9	7.27175	42.6283	32.8239	25.5522	7	1.0158	3.74473	0
GSE360 L DONOVANI VS B MALAYI LOW DOSE DC DN-MsigDB c7	Hemap clusters corresponding to TCGA cluster 6	0.36	48.2	7.27175	40.9283	32.8239	25.5522	8.7	2.7158	7.37675	1.39255
COMP PATHWAY-BIOCARTA MsigDB c2	Hemap clusters corresponding to TCGA cluster 6	0.33	41.4	7.27175	34.1283	32.8239	25.5522	4.7	0	2.33724	0
BILD HRAS ONCOGENIC SIGNATURE-MsigDB c2	Hemap clusters corresponding to TCGA cluster 6	0.3	35	7.27175	27.7283	32.8239	25.5522	3.7	0	3.08092	0
SHC MEDIATED SIGNALLING-REACTOME MsigDB c2	Hemap clusters corresponding to TCGA cluster 6	0.38	55.5	7.27175	48.2283	32.7959	25.5241	7.7	1.7158	4.85387	0
LABBE TARGETS OF TGFB1 AND WNT3A DN-MsigDB c2	Hemap clusters corresponding to TCGA cluster 6	0.33	41.2	7.27175	33.9283	32.7696	25.4978	9.3	3.3158	4.82391	0
SIGNALING BY NOTCH4-REACTOME MsigDB c2	Hemap clusters corresponding to TCGA cluster 6	0.43	69	7.27175	61.7283	32.7447	25.473	8.8	2.8158	5.34679	0
MARTINELLI IMMATURE NEUTROPHIL DN-MsigDB c2	Hemap clusters corresponding to TCGA cluster 6	0.37	53.3	7.27175	46.0283	32.7447	25.473	6.3	0.315801	4.3279	0
GSE360 CTRL VS L MAJOR DC DN-MsigDB c7	Hemap clusters corresponding to TCGA cluster 6	0.33	41	7.27175	33.7283	32.6576	25.3858	5.8	0	4.67778	0
APOPTOSIS-KEGG MsigDB c2	Hemap clusters corresponding to TCGA cluster 6	0.33	41.9	7.27175	34.6283	32.6198	25.348	9	3.0158	8.04576	2.06156
GSE27786 NEUTROPHIL VS MONO MAC UP-MsigDB c7	Hemap clusters corresponding to TCGA cluster 6	0.33	40.5	7.27175	33.2283	32.6198	25.348	11.2	5.2158	11.041	5.05676
YAO TEMPORAL RESPONSE TO PROGESTERONE CLUSTER 9-MsigDB c2	Hemap clusters corresponding to TCGA cluster 6	0.33	42.1	7.27175	34.8283	32.6021	25.3303	8.4	2.4158	5	0
GSE17721 POLYIC VS GARDIQUIMOD 12H BMDM UP-MsigDB c7	Hemap clusters corresponding to TCGA cluster 6	0.35	47.7	7.27175	40.4283	32.5686	25.2969	5.3	0	5.3098	0
PANTOTHENATE AND COA-PWCOMMONS	Hemap clusters corresponding to TCGA cluster 6	0.42	65.8	7.27175	58.5283	32.5528	25.2811	11.7	5.7158	6.82391	0.83971
MONNIER POSTRADIATION TUMOR ESCAPE DN-MsigDB c2	Hemap clusters corresponding to TCGA cluster 6	0.35	47.2	7.27175	39.9283	32.5528	25.2811	8.3	2.3158	4.55284	0
GSE360 LOW DOSE B MALAYI VS M TUBERCULOSIS MAC DN-MsigDB c7	Hemap clusters corresponding to TCGA cluster 6	0.29	32.4	7.27175	25.1283	32.5528	25.2811	9	3.0158	8.79588	2.81168
PENG GLUCOSE DEPRIVATION UP-MsigDB c2	Hemap clusters corresponding to TCGA cluster 6	0.38	56	7.27175	48.7283	32.5086	25.2369	8.3	2.3158	6.95861	0.974408
CHONDROITIN SULFATE DEGRADATION METAZOA-PWCOMMONS	Hemap clusters corresponding to TCGA cluster 6	0.4	60.9	7.27175	53.6283	32.4815	25.2097	11.9	5.9158	9.58503	3.60083
HISTIDINE METABOLISM-RECON1	Hemap clusters corresponding to TCGA cluster 6	0.39	59.2	7.27175	51.9283	32.4559	25.1842	10.1	4.1158	3.14874	0
IVANOVA HEMATOPOIESIS LATE PROGENITOR-MsigDB c2	Hemap clusters corresponding to TCGA cluster 6	0.32	40.2	7.27175	32.9283	32.4202	25.1485	5.6	0	5.4437	0
NAKAMURA ADIPOGENESIS EARLY UP-MsigDB c2	Hemap clusters corresponding to TCGA cluster 6	0.29	32.9	7.27175	25.6283	32.4089	25.1372	4.6	0	2.74473	0
ACTIVATION OF IRF3 IRF7 MEDIATED BY TBK1 IKK EPSILON-REACTOME MsigDB c2	Hemap clusters corresponding to TCGA cluster 6	0.37	53.5	7.27175	46.2283	32.3665	25.0948	9.9	3.9158	7.35655	1.37235
GALACTOSE METABOLISM-KEGG MsigDB c2	Hemap clusters corresponding to TCGA cluster 6	0.33	42.4	7.27175	35.1283	32.3565	25.0848	9.8	3.8158	6.36653	0.382332
CLASS A 1 RHODOPSIN LIKE RECEPTORS-PWCOMMONS	Hemap clusters corresponding to TCGA cluster 6	0.32	38.2	7.27175	30.9283	32.3188	25.047	4.4	0	3.08619	0
IL1 PATHWAY-PID MsigDB c2	Hemap clusters corresponding to TCGA cluster 6	0.3	35.7	7.27175	28.4283	32.301	25.0293	6.2	0.215801	4.22915	0
IL1 MEDIATED SIGNALING EVENTS-NCI NATURE V4 PID	Hemap clusters corresponding to TCGA cluster 6	0.3	35.7	7.27175	28.4283	32.301	25.0293	6.2	0.215801	4.22915	0
IL1 MEDIATED SIGNALING EVENTS-PWCOMMONS	Hemap clusters corresponding to TCGA cluster 6	0.3	35.7	7.27175	28.4283	32.301	25.0293	6.2	0.215801	4.22915	0
GERY CEBP TARGETS-MsigDB c2	Hemap clusters corresponding to TCGA cluster 6	0.35	46.9	7.27175	39.6283	32.2676	24.9959	8.9	2.9158	8.0655	2.0813
MULTI ORGANISM PROCESS-MsigDB c5	Hemap clusters corresponding to TCGA cluster 6	0.36	49.4	7.27175	42.1283	32.2518	24.9801	5.3	0	3.95861	0
UPA UPAR PATHWAY-PID MsigDB c2	Hemap clusters corresponding to TCGA cluster 6	0.34	43.4	7.27175	36.1283	32.2291	24.9574	4.4	0	2.18046	0
UROKINASE TYPE PLASMINOGEN ACTIVATOR UPA AND UPAR MEDIATED SIGNALING-NCI NATURE V4 PID	Hemap clusters corresponding to TCGA cluster 6	0.34	43.4	7.27175	36.1283	32.2291	24.9574	4.4	0	2.18046	0
UROKINASE TYPE PLASMINOGEN ACTIVATOR UPA AND UPAR MEDIATED SIGNALING-PWCOMMONS	Hemap clusters corresponding to TCGA cluster 6	0.34	43.4	7.27175	36.1283	32.2291	24.9574	4.4	0	2.18046	0
GSE7852 TREG VS TCONV THYMUS UP-MsigDB c7	Hemap clusters corresponding to TCGA cluster 6	0.31	37.7	7.27175	30.4283	32.2291	24.9574	3.7	0	2.09151	0
HINATA NFKB TARGETS KERATINOCYTE UP-MsigDB c2	Hemap clusters corresponding to TCGA cluster 6	0.3	35.3	7.27175	28.0283	32.2291	24.9574	3.9	0	3.63827	0
POSITIVE REGULATION OF TRANSFERASE ACTIVITY-MsigDB c5	Hemap clusters corresponding to TCGA cluster 6	0.38	54	7.27175	46.7283	32.2218	24.9501	6.1	0.115801	3.74473	0
MYD88 INDEPENDENT CASCADE-PWCOMMONS	Hemap clusters corresponding to TCGA cluster 6	0.32	40.2	7.27175	32.9283	32.2076	24.9359	7.7	1.7158	6.69897	0.714771
TRIF MEDIATED TLR3 TLR4 SIGNALING-PWCOMMONS	Hemap clusters corresponding to TCGA cluster 6	0.32	40.2	7.27175	32.9283	32.2076	24.9359	7.7	1.7158	6.69897	0.714771
TOLL LIKE RECEPTOR 3 TLR3 CASCADE-PWCOMMONS	Hemap clusters corresponding to TCGA cluster 6	0.32	40.2	7.27175	32.9283	32.2076	24.9359	7.7	1.7158	6.69897	0.714771
INSULIN SIGNALING PATHWAY-KEGG MsigDB c2	Hemap clusters corresponding to TCGA cluster 6	0.34	44.3	7.27175	37.0283	32.2007	24.9289	8.6	2.6158	5.10791	0
MODULE 247-MsigDB c4	Hemap clusters corresponding to TCGA cluster 6	0.38	55.9	7.27175	48.6283	32.1938	24.9221	10.1	4.1158	6.76955	0.785352
LYSOSOME VESICLE BIOGENESIS-REACTOME MsigDB c2	Hemap clusters corresponding to TCGA cluster 6	0.4	60.5	7.27175	53.2283	32.1805	24.9087	12.3	6.3158	11.6778	5.69358
INTERLEUKIN 8 PRODUCTION-MsigDB c5	Hemap clusters corresponding to TCGA cluster 6	0.34	43.1	7.27175	35.8283	32.1805	24.9087	6.7	0.715801	3.00877	0
BDNF SIGNALING PATHWAY HOMO SAPIENS-WIKIPW	Hemap clusters corresponding to TCGA cluster 6	0.33	42	7.27175	34.7283	32.1805	24.9087	7.1	1.1158	6.61979	0.63559
GSE360 L DONOVANI VS M TUBERCULOSIS DC DN-MsigDB c7	Hemap clusters corresponding to TCGA cluster 6	0.32	39.6	7.27175	32.3283	32.1739	24.9022	7.4	1.4158	5.42022	0
GSE3982 NKCELL VS TH2 UP-MsigDB c7	Hemap clusters corresponding to TCGA cluster 6	0.32	38.5	7.27175	31.2283	32.1367	24.8649	5.5	0	4.92082	0
GSE17721 LPS VS PAM3CSK4 24H BMDM DN-MsigDB c7	Hemap clusters corresponding to TCGA cluster 6	0.37	52.3	7.27175	45.0283	32.1079	24.8362	7.4	1.4158	6.03621	0.0520131
MONOVALENT INORGANIC CATION TRANSPORT-MsigDB c5	Hemap clusters corresponding to TCGA cluster 6	0.36	50.8	7.27175	43.5283	32.0177	24.746	8.1	2.1158	2.50864	0
GLYCEROLIPID METABOLISM-KEGG MsigDB c2	Hemap clusters corresponding to TCGA cluster 6	0.36	48.2	7.27175	40.9283	32.0177	24.746	5.2	0	4.3279	0
GSE360 DC VS MAC DN-MsigDB c7	Hemap clusters corresponding to TCGA cluster 6	0.31	36.7	7.27175	29.4283	31.9586	24.6869	7.7	1.7158	6.23657	0.252373
GSK3 PATHWAY-BIOCARTA MsigDB c2	Hemap clusters corresponding to TCGA cluster 6	0.32	39.9	7.27175	32.6283	31.9208	24.6491	5.5	0	4.02687	0
GSE37416 0H VS 24H F TULARENSIS LVS NEUTROPHIL UP-MsigDB c7	Hemap clusters corresponding to TCGA cluster 6	0.32	38.2	7.27175	30.9283	31.8861	24.6143	10.5	4.5158	8.92082	2.93662
IONOTROPIC GLUTAMATE RECEPTOR PATHWAY-PWCOMMONS	Hemap clusters corresponding to TCGA cluster 6	0.31	36.8	7.27175	29.5283	31.8539	24.5821	8.8	2.8158	3.92082	0
NOTCH SIGNALING PATHWAY-PWCOMMONS	Hemap clusters corresponding to TCGA cluster 6	0.29	32.1	7.27175	24.8283	31.8539	24.5821	4	0	6.4437	0.459498
GSE360 L DONOVANI VS M TUBERCULOSIS MAC DN-MsigDB c7	Hemap clusters corresponding to TCGA cluster 6	0.27	28.3	7.27175	21.0283	31.7959	24.5241	5.6	0	4.72125	0
CS DS DEGRADATION-REACTOME MsigDB c2	Hemap clusters corresponding to TCGA cluster 6	0.41	64.4	7.27175	57.1283	31.7696	24.4978	9.5	3.5158	6.63827	0.654073
GSE17721 CTRL VS POLYIC 24H BMDM DN-MsigDB c7	Hemap clusters corresponding to TCGA cluster 6	0.29	32.4	7.27175	25.1283	31.7447	24.473	7.2	1.2158	5.5376	0
TBK1 DF UP-MsigDB c6	Hemap clusters corresponding to TCGA cluster 6	0.3	33.8	7.27175	26.5283	31.6576	24.3858	5.7	0	4.85387	0
SIGNALING BY GPCR-PWCOMMONS	Hemap clusters corresponding to TCGA cluster 6	0.34	43.7	7.27175	36.4283	31.6383	24.3665	2.5	0	3.29243	0
DEGRADATION OF THE EXTRACELLULAR MATRIX-PWCOMMONS	Hemap clusters corresponding to TCGA cluster 6	0.35	47.2	7.27175	39.9283	31.5229	24.2511	5.5	0	2.13077	0
WENG POR DOSAGE-MsigDB c2	Hemap clusters corresponding to TCGA cluster 6	0.41	63.9	7.27175	56.6283	31.4685	24.1968	9.8	3.8158	2.26761	0
GNF2 CD53-MsigDB c4	Hemap clusters corresponding to TCGA cluster 6	0.35	46.6	7.27175	39.3283	31.4685	24.1968	8.1	2.1158	6.88606	0.901858
GSE39820 CTRL VS TGFBETA1 IL6 CD4 TCELL DN-MsigDB c7	Hemap clusters corresponding to TCGA cluster 6	0.28	30.4	7.27175	23.1283	31.4318	24.16	9.4	3.4158	9.60206	3.61786
SPHINGOLIPID METABOLISM-KEGG MsigDB c2	Hemap clusters corresponding to TCGA cluster 6	0.37	53.3	7.27175	46.0283	31.4089	24.1372	7.8	1.8158	2.55284	0
DAG AND IP3 SIGNALING-PWCOMMONS	Hemap clusters corresponding to TCGA cluster 6	0.37	52.3	7.27175	45.0283	31.3468	24.075	8.2	2.2158	4.04576	0
INTERLEUKIN 13 PATHWAY-ST MsigDB c2	Hemap clusters corresponding to TCGA cluster 6	0.34	44.5	7.27175	37.2283	31.3468	24.075	7.1	1.1158	4.27572	0
IL 13 PATHWAY-ST MsigDB c2	Hemap clusters corresponding to TCGA cluster 6	0.34	44.5	7.27175	37.2283	31.3468	24.075	7.1	1.1158	4.27572	0
GSE9988 LPS VS CTRL TREATED MONOCYTE DN-MsigDB c7	Hemap clusters corresponding to TCGA cluster 6	0.35	45.8	7.27175	38.5283	31.3279	24.0562	9.1	3.1158	7.04576	1.06156
INITIAL TRIGGERING OF COMPLEMENT-PWCOMMONS	Hemap clusters corresponding to TCGA cluster 6	0.31	37	7.27175	29.7283	31.3188	24.047	5.6	0	2.85387	0
GNRH SIGNALING PATHWAY-KEGG MsigDB c2	Hemap clusters corresponding to TCGA cluster 6	0.35	46	7.27175	38.7283	31.301	24.0293	5.3	0	3.92082	0
KATSANOU ELAVL1 TARGETS UP-MsigDB c2	Hemap clusters corresponding to TCGA cluster 6	0.25	25.1	7.27175	17.8283	31.284	24.0122	2.6	0	2.55284	0
IFNG PATHWAY-PID MsigDB c2	Hemap clusters corresponding to TCGA cluster 6	0.32	38.2	7.27175	30.9283	31.2757	24.004	3.6	0	3.13668	0
GSE27786 LSK VS CD4 TCELL DN-MsigDB c7	Hemap clusters corresponding to TCGA cluster 6	0.33	42.6	7.27175	35.3283	31.2291	23.9574	6.8	0.815801	9.3279	3.3437
G ALPHA I SIGNALLING EVENTS-PWCOMMONS	Hemap clusters corresponding to TCGA cluster 6	0.31	37.5	7.27175	30.2283	31.2218	23.9501	2.9	0	2.22915	0
TETRAHYDROBIOPTERIN BH4 SYNTHESIS RECYCLING SALVAGE AND REGULATION-PWCOMMONS	Hemap clusters corresponding to TCGA cluster 6	0.37	52	7.27175	44.7283	31.2076	23.9359	8.3	2.3158	5.56864	0
GABA B RECEPTOR II SIGNALING-PWCOMMONS	Hemap clusters corresponding to TCGA cluster 6	0.36	49.2	7.27175	41.9283	31.2076	23.9359	7	1.0158	3.56864	0
EPH EPHRIN SIGNALING-PWCOMMONS	Hemap clusters corresponding to TCGA cluster 6	0.33	42.9	7.27175	35.6283	31.0809	23.8092	8.3	2.3158	4.52288	0
HS GAG DEGRADATION-PWCOMMONS	Hemap clusters corresponding to TCGA cluster 6	0.33	42.3	7.27175	35.0283	31.0315	23.7598	9.2	3.2158	6.31876	0.33456
MEMBRANE TRAFFICKING-PWCOMMONS	Hemap clusters corresponding to TCGA cluster 6	0.36	48.3	7.27175	41.0283	31	23.7283	11.2	5.2158	13.2218	7.23765
CLATHRIN COATED VESICLE-MsigDB c5	Hemap clusters corresponding to TCGA cluster 6	0.33	40.8	7.27175	33.5283	31	23.7283	9.2	3.2158	4.04576	0
STK33 UP-MsigDB c6	Hemap clusters corresponding to TCGA cluster 6	0.28	30.2	7.27175	22.9283	31	23.7283	2.9	0	2.3279	0
PYRIMIDINE CATABOLISM-REACTOME MsigDB c2	Hemap clusters corresponding to TCGA cluster 6	0.31	36.4	7.27175	29.1283	30.9586	23.6869	8.5	2.5158	2.52288	0
RGAGGAARY V PU1 Q6-MsigDB c3	Hemap clusters corresponding to TCGA cluster 6	0.3	33.7	7.27175	26.4283	30.9586	23.6869	5.9	0	3.88606	0
WALLACE PROSTATE CANCER RACE UP-MsigDB c2	Hemap clusters corresponding to TCGA cluster 6	0.34	43.4	7.27175	36.1283	30.9208	23.6491	3.4	0	2.04096	0
ZHANG TLX TARGETS 36HR UP-MsigDB c2	Hemap clusters corresponding to TCGA cluster 6	0.33	40.9	7.27175	33.6283	30.9208	23.6491	6.9	0.915801	5.46852	0
SPHINGOLIPID METABOLISM-RECON1	Hemap clusters corresponding to TCGA cluster 6	0.37	51.3	7.27175	44.0283	30.8861	23.6143	5.3	0	2.25181	0
GSE17721 LPS VS CPG 2H BMDM DN-MsigDB c7	Hemap clusters corresponding to TCGA cluster 6	0.37	51.9	7.27175	44.6283	30.8539	23.5821	6.3	0.315801	6.50864	0.524439
GSE3982 EOSINOPHIL VS TH2 UP-MsigDB c7	Hemap clusters corresponding to TCGA cluster 6	0.29	31.7	7.27175	24.4283	30.8539	23.5821	4.9	0	5.85387	0
POSITIVE REGULATION OF PROTEIN MODIFICATION PROCESS-MsigDB c5	Hemap clusters corresponding to TCGA cluster 6	0.37	52.5	7.27175	45.2283	30.7959	23.5241	11.4	5.4158	8.39794	2.41374
REGULATION OF SIGNALING BY CBL-REACTOME MsigDB c2	Hemap clusters corresponding to TCGA cluster 6	0.33	41.8	7.27175	34.5283	30.7959	23.5241	8.7	2.7158	4.4437	0
REGULATION OF SIGNALING BY CBL-PWCOMMONS	Hemap clusters corresponding to TCGA cluster 6	0.33	41.8	7.27175	34.5283	30.7959	23.5241	8.7	2.7158	4.4437	0
TETRAHYDROBIOPTERIN BH4 SYNTHESIS RECYCLING SALVAGE AND REGULATION-REACTOME MsigDB c2	Hemap clusters corresponding to TCGA cluster 6	0.37	52	7.27175	44.7283	30.7696	23.4978	8.3	2.3158	5.56864	0
METABOTROPIC GLUTAMATE RECEPTOR GROUP II PATHWAY-PWCOMMONS	Hemap clusters corresponding to TCGA cluster 6	0.34	43.2	7.27175	35.9283	30.7696	23.4978	10.3	4.3158	4.95861	0
POSITIVE REGULATION OF MAP KINASE ACTIVITY-MsigDB c5	Hemap clusters corresponding to TCGA cluster 6	0.38	56.3	7.27175	49.0283	30.6778	23.406	5.1	0	3.92082	0
SCHUHMACHER MYC TARGETS DN-MsigDB c2	Hemap clusters corresponding to TCGA cluster 6	0.32	40.4	7.27175	33.1283	30.6383	23.3665	6.6	0.615801	3.26761	0
GSE7764 IL15 NK CELL 24H VS SPLENOCYTE DN-MsigDB c7	Hemap clusters corresponding to TCGA cluster 6	0.34	43.2	7.27175	35.9283	30.6198	23.348	8.2	2.2158	6.48149	0.497287
GSE17721 POLYIC VS PAM3CSK4 8H BMDM UP-MsigDB c7	Hemap clusters corresponding to TCGA cluster 6	0.3	33.9	7.27175	26.6283	30.6198	23.348	6.2	0.215801	4.49485	0
GSE9650 EFFECTOR VS MEMORY CD8 TCELL UP-MsigDB c7	Hemap clusters corresponding to TCGA cluster 6	0.34	43.2	7.27175	35.9283	30.585	23.3133	8.4	2.4158	9.92082	3.93662
GSE9988 ANTI TREM1 VS LPS MONOCYTE DN-MsigDB c7	Hemap clusters corresponding to TCGA cluster 6	0.29	32.8	7.27175	25.5283	30.5686	23.2969	5.8	0	4.61979	0
FMLP PATHWAY-BIOCARTA MsigDB c2	Hemap clusters corresponding to TCGA cluster 6	0.35	47.6	7.27175	40.3283	30.5528	23.2811	6.8	0.815801	5.42022	0
VITAMIN A AND CAROTENOID METABOLISM HOMO SAPIENS-WIKIPW	Hemap clusters corresponding to TCGA cluster 6	0.32	38.3	7.27175	31.0283	30.5528	23.2811	5.8	0	2.08092	0
GERHOLD ADIPOGENESIS DN-MsigDB c2	Hemap clusters corresponding to TCGA cluster 6	0.38	55	7.27175	47.7283	30.5086	23.2369	4.2	0	3.18709	0
BIDUS METASTASIS DN-MsigDB c2	Hemap clusters corresponding to TCGA cluster 6	0.29	31.6	7.27175	24.3283	30.4949	23.2231	7	1.0158	8.55284	2.56864
GSE9988 ANTI TREM1 VS CTRL TREATED MONOCYTES DN-MsigDB c7	Hemap clusters corresponding to TCGA cluster 6	0.34	45.2	7.27175	37.9283	30.4437	23.1719	6.9	0.915801	5.88606	0
SEMAPHORIN INTERACTIONS-REACTOME MsigDB c2	Hemap clusters corresponding to TCGA cluster 6	0.35	46.5	7.27175	39.2283	30.4318	23.16	6.7	0.715801	3.63827	0
IMMUNOREGULATORY INTERACTIONS BETWEEN A LYMPHOID AND A NON LYMPHOID CELL-REACTOME MsigDB c2	Hemap clusters corresponding to TCGA cluster 6	0.37	51	7.27175	43.7283	30.3979	23.1262	4.1	0	2.67778	0
REGULATION OF IFNG SIGNALING-REACTOME MsigDB c2	Hemap clusters corresponding to TCGA cluster 6	0.3	34	7.27175	26.7283	30.3565	23.0848	5.2	0	3.26761	0
DC PATHWAY-BIOCARTA MsigDB c2	Hemap clusters corresponding to TCGA cluster 6	0.34	43.2	7.27175	35.9283	30.3372	23.0655	4.3	0	3	0
GSE34205 HEALTHY VS FLU INF INFANT PBMC DN-MsigDB c7	Hemap clusters corresponding to TCGA cluster 6	0.32	38.4	7.27175	31.1283	30.2676	22.9959	8.9	2.9158	8.60206	2.61786
GSE31082 DP VS CD4 SP THYMOCYTE DN-MsigDB c7	Hemap clusters corresponding to TCGA cluster 6	0.35	47.3	7.27175	40.0283	30.2076	22.9359	5.4	0	2.82391	0
GSE17721 ALL VS 24H PAM3CSK4 BMDM DN-MsigDB c7	Hemap clusters corresponding to TCGA cluster 6	0.33	41	7.27175	33.7283	30.0969	22.8252	9.5	3.5158	8.06048	2.07628
GSE360 L DONOVANI VS B MALAYI HIGH DOSE MAC UP-MsigDB c7	Hemap clusters corresponding to TCGA cluster 6	0.31	37.4	7.27175	30.1283	30.0757	22.804	3.6	0	2.67778	0
RASHI RESPONSE TO IONIZING RADIATION 6-MsigDB c2	Hemap clusters corresponding to TCGA cluster 6	0.36	49.4	7.27175	42.1283	30.0555	22.7838	7.8	1.8158	4.33724	0
GSE17721 0 5H VS 12H PAM3CSK4 BMDM UP-MsigDB c7	Hemap clusters corresponding to TCGA cluster 6	0.32	39.9	7.27175	32.6283	30.0555	22.7838	6.8	0.815801	7.09691	1.11271
SULFATION BIOTRANSFORMATION REACTION HOMO SAPIENS-WIKIPW	Hemap clusters corresponding to TCGA cluster 6	0.31	36.6	7.27175	29.3283	30.0458	22.774	8.5	2.5158	5.46852	0
PPAR SIGNALING PATHWAY-KEGG MsigDB c2	Hemap clusters corresponding to TCGA cluster 6	0.37	52.4	7.27175	45.1283	30.041	22.7692	6.7	0.715801	4.03621	0
MEINHOLD OVARIAN CANCER LOW GRADE UP-MsigDB c2	Hemap clusters corresponding to TCGA cluster 6	0.37	51	7.27175	43.7283	30.0315	22.7598	7.7	1.7158	5.40894	0
GSE9988 LOW LPS VS ANTI TREM1 AND LPS MONOCYTE DN-MsigDB c7	Hemap clusters corresponding to TCGA cluster 6	0.34	43	7.27175	35.7283	30.0269	22.7551	8.7	2.7158	5.4318	0
TRYPTOPHAN METABOLISM-KEGG MsigDB c2	Hemap clusters corresponding to TCGA cluster 6	0.34	43.2	7.27175	35.9283	30.0223	22.7505	5.8	0	3	0
SENESCENCE AND AUTOPHAGY HOMO SAPIENS-WIKIPW	Hemap clusters corresponding to TCGA cluster 6	0.32	39.3	7.27175	32.0283	30.0223	22.7505	7.3	1.3158	6.76955	0.785352
SHIN B CELL LYMPHOMA CLUSTER 3-MsigDB c2	Hemap clusters corresponding to TCGA cluster 6	0.36	48.6	7.27175	41.3283	30.0132	22.7415	6.4	0.415801	2.61979	0
PDGFR BETA SIGNALING PATHWAY-PWCOMMONS	Hemap clusters corresponding to TCGA cluster 6	0.3	35.3	7.27175	28.0283	30.0132	22.7415	6.1	0.115801	5.03621	0
KERATAN SULFATE DEGRADATION-REACTOME MsigDB c2	Hemap clusters corresponding to TCGA cluster 6	0.35	47	7.27175	39.7283	29.8861	22.6143	3.7	0	3.23657	0
CLASS A1 RHODOPSIN LIKE RECEPTORS-REACTOME MsigDB c2	Hemap clusters corresponding to TCGA cluster 6	0.31	36.8	7.27175	29.5283	29.8861	22.6143	3	0	3.08619	0
INSULIN RECEPTOR RECYCLING-REACTOME MsigDB c2	Hemap clusters corresponding to TCGA cluster 6	0.39	56.8	7.27175	49.5283	29.8539	22.5821	13.4	7.4158	8.40894	2.42474
GSE37416 0H VS 6H F TULARENSIS LVS NEUTROPHIL UP-MsigDB c7	Hemap clusters corresponding to TCGA cluster 6	0.29	33.1	7.27175	25.8283	29.8239	22.5522	8.7	2.7158	8.79588	2.81168
GENERATION OF PRECURSOR METABOLITES AND ENERGY-MsigDB c5	Hemap clusters corresponding to TCGA cluster 6	0.29	32.5	7.27175	25.2283	29.7212	22.4495	11.8	5.8158	10.3565	4.37235
V SRF 01-MsigDB c3	Hemap clusters corresponding to TCGA cluster 6	0.34	43.5	7.27175	36.2283	29.699	22.4272	8.4	2.4158	4.95861	0
SWEET KRAS ONCOGENIC SIGNATURE-MsigDB c2	Hemap clusters corresponding to TCGA cluster 6	0.37	51.6	7.27175	44.3283	29.6778	22.406	8	2.0158	5.5376	0
APOPTOSIS SIGNALING PATHWAY-PWCOMMONS	Hemap clusters corresponding to TCGA cluster 6	0.32	38.5	7.27175	31.2283	29.6576	22.3858	7.9	1.9158	5.85387	0
V CEBPB 01-MsigDB c3	Hemap clusters corresponding to TCGA cluster 6	0.28	30.9	7.27175	23.6283	29.6576	22.3858	4.8	0	2.46852	0
REGULATION OF PEPTIDYL TYROSINE PHOSPHORYLATION-MsigDB c5	Hemap clusters corresponding to TCGA cluster 6	0.36	49.6	7.27175	42.3283	29.6383	22.3665	10.6	4.6158	6.79588	0.811681
PHONG TNF RESPONSE NOT VIA P38-MsigDB c2	Hemap clusters corresponding to TCGA cluster 6	0.31	37.6	7.27175	30.3283	29.6198	22.348	4.4	0	2.95861	0
GSE12845 IGD NEG BLOOD VS DARKZONE GC TONSIL BCELL UP-MsigDB c7	Hemap clusters corresponding to TCGA cluster 6	0.32	39.9	7.27175	32.6283	29.6021	22.3303	7.1	1.1158	5.11351	0
REGULATION OF ACTIN CYTOSKELETON-KEGG MsigDB c2	Hemap clusters corresponding to TCGA cluster 6	0.31	36.2	7.27175	28.9283	29.5686	22.2969	4.7	0	3.22185	0
CAIRO HEPATOBLASTOMA DN-MsigDB c2	Hemap clusters corresponding to TCGA cluster 6	0.35	47	7.27175	39.7283	29.5376	22.2659	7.2	1.2158	2.12494	0
GSE30083 SP1 VS SP3 THYMOCYTE DN-MsigDB c7	Hemap clusters corresponding to TCGA cluster 6	0.32	39.4	7.27175	32.1283	29.5376	22.2659	5.2	0	5.63827	0
CHR10Q22-MsigDB c1	Hemap clusters corresponding to TCGA cluster 6	0.41	62.3	7.27175	55.0283	29.5229	22.2511	10.3	4.3158	3.23657	0
PI3KCI PATHWAY-PID MsigDB c2	Hemap clusters corresponding to TCGA cluster 6	0.29	32.6	7.27175	25.3283	29.5086	22.2369	7.6	1.6158	6.29243	0.308231
ACTIVATION OF IRF3 IRF7 MEDIATED BY TBK1 IKK EPSILON-PWCOMMONS	Hemap clusters corresponding to TCGA cluster 6	0.33	41.5	7.27175	34.2283	29.4318	22.16	9.2	3.2158	5.40894	0
GSE11864 UNTREATED VS CSF1 PAM3CYS IN MAC UP-MsigDB c7	Hemap clusters corresponding to TCGA cluster 6	0.24	22.5	7.27175	15.2283	29.4089	22.1372	6.3	0.315801	6.4437	0.459498
SIGNALING BY NOTCH4-PWCOMMONS	Hemap clusters corresponding to TCGA cluster 6	0.42	66.8	7.27175	59.5283	29.3872	22.1155	8.1	2.1158	4.29243	0
ECTODERM DEVELOPMENT-MsigDB c5	Hemap clusters corresponding to TCGA cluster 6	0.32	39	7.27175	31.7283	29.3768	22.105	3.3	0	4.3098	0
PDGFRB PATHWAY-PID MsigDB c2	Hemap clusters corresponding to TCGA cluster 6	0.32	38.5	7.27175	31.2283	29.3372	22.0655	6.8	0.815801	5.82391	0
PDGFR BETA SIGNALING PATHWAY-NCI NATURE V4 PID	Hemap clusters corresponding to TCGA cluster 6	0.32	38.5	7.27175	31.2283	29.3372	22.0655	6.8	0.815801	5.82391	0
GROSS HYPOXIA VIA HIF1A DN-MsigDB c2	Hemap clusters corresponding to TCGA cluster 6	0.3	33.8	7.27175	26.5283	29.2924	22.0207	5	0	3.02687	0
REGULATION OF IFNA SIGNALING-REACTOME MsigDB c2	Hemap clusters corresponding to TCGA cluster 6	0.31	35.8	7.27175	28.5283	29.2676	21.9959	3.5	0	2.18046	0
DAP12 INTERACTIONS-PWCOMMONS	Hemap clusters corresponding to TCGA cluster 6	0.35	47.1	7.27175	39.8283	29.2441	21.9724	5	0	3.45593	0
THE ROLE OF NEF IN HIV1 REPLICATION AND DISEASE PATHOGENESIS-REACTOME MsigDB c2	Hemap clusters corresponding to TCGA cluster 6	0.31	37.3	7.27175	30.0283	29.2147	21.9429	6.5	0.515801	3.63827	0
REGULATION OF PROTEIN MODIFICATION PROCESS-MsigDB c5	Hemap clusters corresponding to TCGA cluster 6	0.37	53.4	7.27175	46.1283	29.2076	21.9359	10.9	4.9158	6.36653	0.382332
TAKEDA TARGETS OF NUP98 HOXA9 FUSION 16D UP-MsigDB c2	Hemap clusters corresponding to TCGA cluster 6	0.37	51.8	7.27175	44.5283	29.1739	21.9022	4.2	0	2.4437	0
INTEGRIN ALPHAIIB BETA3 SIGNALING-REACTOME MsigDB c2	Hemap clusters corresponding to TCGA cluster 6	0.34	44.5	7.27175	37.2283	29.1612	21.8894	6.5	0.515801	4.22915	0
INTEGRIN ALPHAIIB BETA3 SIGNALING-PWCOMMONS	Hemap clusters corresponding to TCGA cluster 6	0.34	44.5	7.27175	37.2283	29.1612	21.8894	6.5	0.515801	4.22915	0
IL8 AND CXCR1 MEDIATED SIGNALING EVENTS-PWCOMMONS	Hemap clusters corresponding to TCGA cluster 6	0.31	36.1	7.27175	28.8283	29.1487	21.877	6.9	0.915801	6.13668	0.152478
GLYCEROLIPID METABOLISM-PWCOMMONS	Hemap clusters corresponding to TCGA cluster 6	0.38	54.2	7.27175	46.9283	29.0862	21.8144	9.9	3.9158	6.4437	0.459498
GSE39820 CTRL VS TGFBETA3 IL6 CD4 TCELL DN-MsigDB c7	Hemap clusters corresponding to TCGA cluster 6	0.3	34	7.27175	26.7283	29.0862	21.8144	7.9	1.9158	8.30103	2.31683
TRANSFERRIN ENDOCYTOSIS AND RECYCLING-REACTOME MsigDB c2	Hemap clusters corresponding to TCGA cluster 6	0.38	54.7	7.27175	47.4283	29.0555	21.7838	12.3	6.3158	8.40894	2.42474
MAPK CASCADE HOMO SAPIENS-WIKIPW	Hemap clusters corresponding to TCGA cluster 6	0.3	34.1	7.27175	26.8283	29.041	21.7692	5.3	0	4.22915	0
V PU1 Q6-MsigDB c3	Hemap clusters corresponding to TCGA cluster 6	0.29	32.6	7.27175	25.3283	29.041	21.7692	8.1	2.1158	9.36653	3.38233
CYTOKINE ACTIVITY-MsigDB c5	Hemap clusters corresponding to TCGA cluster 6	0.3	35.3	7.27175	28.0283	29.0088	21.737	6.8	0.815801	2.18709	0
GSE3982 MEMORY CD4 TCELL VS BCELL DN-MsigDB c7	Hemap clusters corresponding to TCGA cluster 6	0.34	44.2	7.27175	36.9283	29.0044	21.7326	5.5	0	5.56864	0
AT1R PATHWAY-BIOCARTA MsigDB c2	Hemap clusters corresponding to TCGA cluster 6	0.39	57.3	7.27175	50.0283	29	21.7283	5.3	0	3.46852	0
GSE2706 LPS VS R848 AND LPS 8H STIM DC UP-MsigDB c7	Hemap clusters corresponding to TCGA cluster 6	0.32	38.6	7.27175	31.3283	29	21.7283	5.5	0	5.0655	0
TGANTCA V AP1 C-MsigDB c3	Hemap clusters corresponding to TCGA cluster 6	0.3	35.2	7.27175	27.9283	29	21.7283	7.9	1.9158	5.31876	0
GSE31082 DN VS CD8 SP THYMOCYTE DN-MsigDB c7	Hemap clusters corresponding to TCGA cluster 6	0.29	31.8	7.27175	24.5283	28.9586	21.6869	4	0	4.85387	0
CONCANNON APOPTOSIS BY EPOXOMICIN UP-MsigDB c2	Hemap clusters corresponding to TCGA cluster 6	0.3	35.7	7.27175	28.4283	28.9208	21.6491	6	0.0158009	3.55284	0
DOWNSTREAM SIGNALING OF ACTIVATED FGFR-REACTOME MsigDB c2	Hemap clusters corresponding to TCGA cluster 6	0.34	44.2	7.27175	36.9283	28.8861	21.6143	6.9	0.915801	3.58503	0
TRAF6 MEDIATED INDUCTION OF NFKB AND MAP KINASES UPON TLR7 8 OR 9 ACTIVATION-PWCOMMONS	Hemap clusters corresponding to TCGA cluster 6	0.31	37	7.27175	29.7283	28.8861	21.6143	6.3	0.315801	4.52288	0
KRAS KIDNEY UP V1 DN-MsigDB c6	Hemap clusters corresponding to TCGA cluster 6	0.31	36.3	7.27175	29.0283	28.8861	21.6143	6.3	0.315801	3	0
GSE13485 PRE VS POST YF17D VACCINATION PBMC DN-MsigDB c7	Hemap clusters corresponding to TCGA cluster 6	0.32	40	7.27175	32.7283	28.8539	21.5821	6.1	0.115801	5.18046	0
TSAI RESPONSE TO IONIZING RADIATION-MsigDB c2	Hemap clusters corresponding to TCGA cluster 6	0.28	30.5	7.27175	23.2283	28.8539	21.5821	7.3	1.3158	6.07572	0.0915216
SENESE HDAC1 AND HDAC2 TARGETS UP-MsigDB c2	Hemap clusters corresponding to TCGA cluster 6	0.32	39.7	7.27175	32.4283	28.7696	21.4978	5	0	3.22185	0
CCR3 PATHWAY-BIOCARTA MsigDB c2	Hemap clusters corresponding to TCGA cluster 6	0.35	46.4	7.27175	39.1283	28.7212	21.4495	5.8	0	2.42022	0
RUFFLE-MsigDB c5	Hemap clusters corresponding to TCGA cluster 6	0.36	48.4	7.27175	41.1283	28.6383	21.3665	5.7	0	3.63827	0
FOSTER KDM1A TARGETS UP-MsigDB c2	Hemap clusters corresponding to TCGA cluster 6	0.33	40.8	7.27175	33.5283	28.6198	21.348	7.6	1.6158	3.74473	0
WAKABAYASHI ADIPOGENESIS PPARG RXRA BOUND 8D-MsigDB c2	Hemap clusters corresponding to TCGA cluster 6	0.36	48.9	7.27175	41.6283	28.5686	21.2969	10.8	4.8158	9.76955	3.78535
GALINDO IMMUNE RESPONSE TO ENTEROTOXIN-MsigDB c2	Hemap clusters corresponding to TCGA cluster 6	0.3	34.6	7.27175	27.3283	28.5376	21.2659	6	0.0158009	4	0
TID PATHWAY-BIOCARTA MsigDB c2	Hemap clusters corresponding to TCGA cluster 6	0.31	38.1	7.27175	30.8283	28.3565	21.0848	9.7	3.7158	4.3098	0
LAIHO COLORECTAL CANCER SERRATED UP-MsigDB c2	Hemap clusters corresponding to TCGA cluster 6	0.29	31.4	7.27175	24.1283	28.3468	21.075	6.4	0.415801	2.95861	0
APOPTOSIS-MsigDB HALLMARKS	Hemap clusters corresponding to TCGA cluster 6	0.29	32.3	7.27175	25.0283	28.3188	21.047	5.5	0	5.22915	0
BCR SIGNALING PATHWAY-NCI NATURE V4 PID	Hemap clusters corresponding to TCGA cluster 6	0.34	43.8	7.27175	36.5283	28.2924	21.0207	6.1	0.115801	4.56864	0
BCR SIGNALING PATHWAY-PWCOMMONS	Hemap clusters corresponding to TCGA cluster 6	0.34	43.8	7.27175	36.5283	28.2924	21.0207	6.1	0.115801	4.56864	0
P53 PATHWAY-MsigDB HALLMARKS	Hemap clusters corresponding to TCGA cluster 6	0.29	32.3	7.27175	25.0283	28.2676	20.9959	9.8	3.8158	7.37675	1.39255
FOCAL ADHESION HOMO SAPIENS-WIKIPW	Hemap clusters corresponding to TCGA cluster 6	0.35	46.4	7.27175	39.1283	28.2518	20.9801	3.7	0	3.18709	0
HS GAG DEGRADATION-REACTOME MsigDB c2	Hemap clusters corresponding to TCGA cluster 6	0.32	40.4	7.27175	33.1283	28.1805	20.9087	9.2	3.2158	6.02228	0.0380773
EGFR INTERACTS WITH PHOSPHOLIPASE C GAMMA-PWCOMMONS	Hemap clusters corresponding to TCGA cluster 6	0.36	49.4	7.27175	42.1283	28.1549	20.8832	5.9	0	3.79588	0
PLCG1 EVENTS IN ERBB2 SIGNALING-PWCOMMONS	Hemap clusters corresponding to TCGA cluster 6	0.36	49.4	7.27175	42.1283	28.1549	20.8832	5	0	3.03621	0
GLYCOLYSIS GLUCONEOGENESIS-KEGG MsigDB c2	Hemap clusters corresponding to TCGA cluster 6	0.32	39.9	7.27175	32.6283	28.1549	20.8832	8.9	2.9158	6.08619	0.101987
RHEIN ALL GLUCOCORTICOID THERAPY UP-MsigDB c2	Hemap clusters corresponding to TCGA cluster 6	0.3	34.4	7.27175	27.1283	28.1427	20.8709	4.5	0	3.37675	0
SEKI INFLAMMATORY RESPONSE LPS UP-MsigDB c2	Hemap clusters corresponding to TCGA cluster 6	0.26	26	7.27175	18.7283	28.1367	20.8649	3.9	0	2.79588	0
FAELT B CLL WITH VH3 21 DN-MsigDB c2	Hemap clusters corresponding to TCGA cluster 6	0.27	27.6	7.27175	20.3283	28.1249	20.8532	7.1	1.1158	6.1549	0.170703
IL8 CXCR1 PATHWAY-PID MsigDB c2	Hemap clusters corresponding to TCGA cluster 6	0.31	37	7.27175	29.7283	28.1192	20.8474	6.9	0.915801	6.13668	0.152478
IL8 AND CXCR1 MEDIATED SIGNALING EVENTS-NCI NATURE V4 PID	Hemap clusters corresponding to TCGA cluster 6	0.31	37	7.27175	29.7283	28.1192	20.8474	6.9	0.915801	6.13668	0.152478
DEFECTIVE B3GAT3 CAUSES JDSSDHD-PWCOMMONS	Hemap clusters corresponding to TCGA cluster 6	0.36	48.2	7.27175	40.9283	28.1079	20.8362	4.6	0	3.18709	0
DEFECTIVE B4GALT1 CAUSES B4GALT1 CDG CDG 2D-PWCOMMONS	Hemap clusters corresponding to TCGA cluster 6	0.36	48.2	7.27175	40.9283	28.1079	20.8362	4.6	0	3.18709	0
DEFECTIVE CHST14 CAUSES EDS MUSCULOCONTRACTURAL TYPE-PWCOMMONS	Hemap clusters corresponding to TCGA cluster 6	0.36	48.2	7.27175	40.9283	28.1079	20.8362	4.6	0	3.18709	0
DEFECTIVE CHST3 CAUSES SEDCJD-PWCOMMONS	Hemap clusters corresponding to TCGA cluster 6	0.36	48.2	7.27175	40.9283	28.1079	20.8362	4.6	0	3.18709	0
DEFECTIVE CHST6 CAUSES MCDC1-PWCOMMONS	Hemap clusters corresponding to TCGA cluster 6	0.36	48.2	7.27175	40.9283	28.1079	20.8362	4.6	0	3.18709	0
DEFECTIVE CHSY1 CAUSES TPBS-PWCOMMONS	Hemap clusters corresponding to TCGA cluster 6	0.36	48.2	7.27175	40.9283	28.1079	20.8362	4.6	0	3.18709	0
DEFECTIVE EXT1 CAUSES EXOSTOSES 1 TRPS2 AND CHDS-PWCOMMONS	Hemap clusters corresponding to TCGA cluster 6	0.36	48.2	7.27175	40.9283	28.1079	20.8362	4.6	0	3.18709	0
DEFECTIVE EXT2 CAUSES EXOSTOSES 2-PWCOMMONS	Hemap clusters corresponding to TCGA cluster 6	0.36	48.2	7.27175	40.9283	28.1079	20.8362	4.6	0	3.18709	0
DEFECTIVE PAPSS2 CAUSES SEMD PA-PWCOMMONS	Hemap clusters corresponding to TCGA cluster 6	0.36	48.2	7.27175	40.9283	28.1079	20.8362	4.6	0	3.18709	0
DEFECTIVE SLC26A2 CAUSES CHONDRODYSPLASIAS-PWCOMMONS	Hemap clusters corresponding to TCGA cluster 6	0.36	48.2	7.27175	40.9283	28.1079	20.8362	4.6	0	3.18709	0
DISEASES ASSOCIATED WITH GLYCOSAMINOGLYCAN METABOLISM-PWCOMMONS	Hemap clusters corresponding to TCGA cluster 6	0.36	48.2	7.27175	40.9283	28.1079	20.8362	4.6	0	3.18709	0
DISEASES OF GLYCOSYLATION-PWCOMMONS	Hemap clusters corresponding to TCGA cluster 6	0.36	48.2	7.27175	40.9283	28.1079	20.8362	4.6	0	3.18709	0
GLYCOSAMINOGLYCAN METABOLISM-PWCOMMONS	Hemap clusters corresponding to TCGA cluster 6	0.36	48.2	7.27175	40.9283	28.1079	20.8362	4.6	0	3.18709	0
MPS I HURLER SYNDROME-PWCOMMONS	Hemap clusters corresponding to TCGA cluster 6	0.36	48.2	7.27175	40.9283	28.1079	20.8362	4.6	0	3.18709	0
MPS II HUNTER SYNDROME-PWCOMMONS	Hemap clusters corresponding to TCGA cluster 6	0.36	48.2	7.27175	40.9283	28.1079	20.8362	4.6	0	3.18709	0
MPS IIIA SANFILIPPO SYNDROME A-PWCOMMONS	Hemap clusters corresponding to TCGA cluster 6	0.36	48.2	7.27175	40.9283	28.1079	20.8362	4.6	0	3.18709	0
MPS IIIB SANFILIPPO SYNDROME B-PWCOMMONS	Hemap clusters corresponding to TCGA cluster 6	0.36	48.2	7.27175	40.9283	28.1079	20.8362	4.6	0	3.18709	0
MPS IIIC SANFILIPPO SYNDROME C-PWCOMMONS	Hemap clusters corresponding to TCGA cluster 6	0.36	48.2	7.27175	40.9283	28.1079	20.8362	4.6	0	3.18709	0
MPS IIID SANFILIPPO SYNDROME D-PWCOMMONS	Hemap clusters corresponding to TCGA cluster 6	0.36	48.2	7.27175	40.9283	28.1079	20.8362	4.6	0	3.18709	0
MPS IV MORQUIO SYNDROME A-PWCOMMONS	Hemap clusters corresponding to TCGA cluster 6	0.36	48.2	7.27175	40.9283	28.1079	20.8362	4.6	0	3.18709	0
MPS IV MORQUIO SYNDROME B-PWCOMMONS	Hemap clusters corresponding to TCGA cluster 6	0.36	48.2	7.27175	40.9283	28.1079	20.8362	4.6	0	3.18709	0
MPS IX NATOWICZ SYNDROME-PWCOMMONS	Hemap clusters corresponding to TCGA cluster 6	0.36	48.2	7.27175	40.9283	28.1079	20.8362	4.6	0	3.18709	0
MPS VI MAROTEAUX LAMY SYNDROME-PWCOMMONS	Hemap clusters corresponding to TCGA cluster 6	0.36	48.2	7.27175	40.9283	28.1079	20.8362	4.6	0	3.18709	0
MPS VII SLY SYNDROME-PWCOMMONS	Hemap clusters corresponding to TCGA cluster 6	0.36	48.2	7.27175	40.9283	28.1079	20.8362	4.6	0	3.18709	0
MUCOPOLYSACCHARIDOSES-PWCOMMONS	Hemap clusters corresponding to TCGA cluster 6	0.36	48.2	7.27175	40.9283	28.1079	20.8362	4.6	0	3.18709	0
MUSCARINIC ACETYLCHOLINE RECEPTOR 2 AND 4 SIGNALING PATHWAY-PWCOMMONS	Hemap clusters corresponding to TCGA cluster 6	0.32	38.9	7.27175	31.6283	28.0088	20.737	7.3	1.3158	2.95861	0
TONKS TARGETS OF RUNX1 RUNX1T1 FUSION HSC DN-MsigDB c2	Hemap clusters corresponding to TCGA cluster 6	0.33	40.9	7.27175	33.6283	28	20.7283	5.4	0	3.60206	0
MISSIAGLIA REGULATED BY METHYLATION UP-MsigDB c2	Hemap clusters corresponding to TCGA cluster 6	0.29	33.1	7.27175	25.8283	27.9586	20.6869	7.3	1.3158	4.33724	0
GSE360 CTRL VS L DONOVANI MAC UP-MsigDB c7	Hemap clusters corresponding to TCGA cluster 6	0.28	31.1	7.27175	23.8283	27.9586	20.6869	7.8	1.8158	5.35655	0
ERBB1 DOWNSTREAM SIGNALING-NCI NATURE V4 PID	Hemap clusters corresponding to TCGA cluster 6	0.32	40	7.27175	32.7283	27.9208	20.6491	7.9	1.9158	6.65758	0.673378
G PROTEIN SIGNALING ADENYLATE CYCLASE ACTIVATING PATHWAY-MsigDB c5	Hemap clusters corresponding to TCGA cluster 6	0.32	39.9	7.27175	32.6283	27.9208	20.6491	5.3	0	2.52288	0
LEE EARLY T LYMPHOCYTE DN-MsigDB c2	Hemap clusters corresponding to TCGA cluster 6	0.32	39.3	7.27175	32.0283	27.9208	20.6491	2.4	0	2.3098	0
GSE17721 POLYIC VS CPG 24H BMDM UP-MsigDB c7	Hemap clusters corresponding to TCGA cluster 6	0.29	33.1	7.27175	25.8283	27.9208	20.6491	6.7	0.715801	4.52288	0
GSE17721 PAM3CSK4 VS GADIQUIMOD 6H BMDM DN-MsigDB c7	Hemap clusters corresponding to TCGA cluster 6	0.28	30.1	7.27175	22.8283	27.9208	20.6491	4.6	0	2.18709	0
ESTROGEN METABOLISM HOMO SAPIENS-WIKIPW	Hemap clusters corresponding to TCGA cluster 6	0.36	49.1	7.27175	41.8283	27.8861	20.6143	6.9	0.915801	2.07572	0
FERREIRA EWINGS SARCOMA UNSTABLE VS STABLE DN-MsigDB c2	Hemap clusters corresponding to TCGA cluster 6	0.32	40.1	7.27175	32.8283	27.8539	20.5821	5.4	0	6.07572	0.0915216
HUMMERICH BENIGN SKIN TUMOR DN-MsigDB c2	Hemap clusters corresponding to TCGA cluster 6	0.3	34	7.27175	26.7283	27.8239	20.5522	6.9	0.915801	3	0
VERRECCHIA RESPONSE TO TGFB1 C3-MsigDB c2	Hemap clusters corresponding to TCGA cluster 6	0.3	33.5	7.27175	26.2283	27.8239	20.5522	5.8	0	3	0
GSE339 CD4POS VS CD4CD8DN DC UP-MsigDB c7	Hemap clusters corresponding to TCGA cluster 6	0.3	34.6	7.27175	27.3283	27.7959	20.5241	8.3	2.3158	6.22185	0.23765
KUROKAWA LIVER CANCER EARLY RECURRENCE DN-MsigDB c2	Hemap clusters corresponding to TCGA cluster 6	0.35	46.5	7.27175	39.2283	27.7447	20.473	8.3	2.3158	4.04576	0
GSE13411 IGM VS SWITCHED MEMORY BCELL DN-MsigDB c7	Hemap clusters corresponding to TCGA cluster 6	0.27	28.8	7.27175	21.5283	27.7447	20.473	3.1	0	2.69897	0
AGE RAGE PATHWAY HOMO SAPIENS-WIKIPW	Hemap clusters corresponding to TCGA cluster 6	0.33	42.4	7.27175	35.1283	27.6383	20.3665	7.3	1.3158	5.42022	0
MODULE 412-MsigDB c4	Hemap clusters corresponding to TCGA cluster 6	0.36	49.1	7.27175	41.8283	27.6198	20.348	5.6	0	4.04576	0
GSE7852 LN VS THYMUS TCONV UP-MsigDB c7	Hemap clusters corresponding to TCGA cluster 6	0.33	41	7.27175	33.7283	27.6198	20.348	3.9	0	4.56864	0
GSE17721 CTRL VS PAM3CSK4 12H BMDM UP-MsigDB c7	Hemap clusters corresponding to TCGA cluster 6	0.29	31.8	7.27175	24.5283	27.6198	20.348	10	4.0158	7.3279	1.3437
GPVI MEDIATED ACTIVATION CASCADE-PWCOMMONS	Hemap clusters corresponding to TCGA cluster 6	0.31	37.7	7.27175	30.4283	27.5686	20.2969	8.5	2.5158	6.50864	0.524439
GSE360 L MAJOR VS T GONDII MAC UP-MsigDB c7	Hemap clusters corresponding to TCGA cluster 6	0.31	36.1	7.27175	28.8283	27.5686	20.2969	4.1	0	2.42022	0
KAYO CALORIE RESTRICTION MUSCLE UP-MsigDB c2	Hemap clusters corresponding to TCGA cluster 6	0.28	30.7	7.27175	23.4283	27.5686	20.2969	5.4	0	5.76955	0
HALMOS CEBPA TARGETS UP-MsigDB c2	Hemap clusters corresponding to TCGA cluster 6	0.28	29.5	7.27175	22.2283	27.5376	20.2659	4.7	0	2.76955	0
TOLL LIKE RECEPTOR 9 TLR9 CASCADE-PWCOMMONS	Hemap clusters corresponding to TCGA cluster 6	0.29	32.9	7.27175	25.6283	27.5229	20.2511	4.7	0	4.16749	0
GUTIERREZ WALDENSTROEMS MACROGLOBULINEMIA 1 DN-MsigDB c2	Hemap clusters corresponding to TCGA cluster 6	0.3	33.7	7.27175	26.4283	27.4685	20.1968	6.2	0.215801	2.56864	0
THE NLRP3 INFLAMMASOME-PWCOMMONS	Hemap clusters corresponding to TCGA cluster 6	0.36	49.1	7.27175	41.8283	27.4202	20.1485	9.7	3.7158	7.65758	1.67338
PLATELET ACTIVATION SIGNALING AND AGGREGATION-REACTOME MsigDB c2	Hemap clusters corresponding to TCGA cluster 6	0.31	37.1	7.27175	29.8283	27.3665	20.0948	5	0	4.04096	0
KAMIKUBO MYELOID CEBPA NETWORK-MsigDB c2	Hemap clusters corresponding to TCGA cluster 6	0.32	40	7.27175	32.7283	27.3468	20.075	6.7	0.715801	4.33724	0
HIRSCH CELLULAR TRANSFORMATION SIGNATURE UP-MsigDB c2	Hemap clusters corresponding to TCGA cluster 6	0.25	23.9	7.27175	16.6283	27.3279	20.0562	5.2	0	4.08619	0
VITAMIN D METABOLISM HOMO SAPIENS-WIKIPW	Hemap clusters corresponding to TCGA cluster 6	0.36	48.8	7.27175	41.5283	27.1871	19.9153	7.8	1.8158	2.21467	0
GHANDHI DIRECT IRRADIATION UP-MsigDB c2	Hemap clusters corresponding to TCGA cluster 6	0.27	29.1	7.27175	21.8283	27.1805	19.9087	4.6	0	2.92082	0
WANG ESOPHAGUS CANCER VS NORMAL DN-MsigDB c2	Hemap clusters corresponding to TCGA cluster 6	0.31	36.9	7.27175	29.6283	27.1549	19.8832	7	1.0158	3.22185	0
GSE7852 THYMUS VS FAT TREG DN-MsigDB c7	Hemap clusters corresponding to TCGA cluster 6	0.31	36.5	7.27175	29.2283	27.1549	19.8832	3.2	0	2.09151	0
DUTTA APOPTOSIS VIA NFKB-MsigDB c2	Hemap clusters corresponding to TCGA cluster 6	0.27	28.6	7.27175	21.3283	27.1487	19.877	4.5	0	4.85387	0
BCR 5PATHWAY-PID MsigDB c2	Hemap clusters corresponding to TCGA cluster 6	0.33	41.9	7.27175	34.6283	27.1308	19.859	5.6	0	4.01773	0
B CELL RECEPTOR COMPLEXES-SA MsigDB c2	Hemap clusters corresponding to TCGA cluster 6	0.34	45.3	7.27175	38.0283	27.1249	19.8532	7.4	1.4158	3.74473	0
ENK UV RESPONSE EPIDERMIS UP-MsigDB c2	Hemap clusters corresponding to TCGA cluster 6	0.33	41.6	7.27175	34.3283	27.0605	19.7887	6.5	0.515801	5.61979	0
GNF2 PTPRC-MsigDB c4	Hemap clusters corresponding to TCGA cluster 6	0.33	42.2	7.27175	34.9283	27.0506	19.7789	7.5	1.5158	6.4318	0.447599
GSE14000 UNSTIM VS 16H LPS DC DN-MsigDB c7	Hemap clusters corresponding to TCGA cluster 6	0.27	27.7	7.27175	20.4283	27.0088	19.737	4.1	0	3.74473	0
MEMBRANE FUSION-MsigDB c5	Hemap clusters corresponding to TCGA cluster 6	0.31	37.2	7.27175	29.9283	27	19.7283	3.9	0	3.49485	0
EPHB MEDIATED FORWARD SIGNALING-PWCOMMONS	Hemap clusters corresponding to TCGA cluster 6	0.33	42.2	7.27175	34.9283	26.9586	19.6869	8.9	2.9158	6.45593	0.471733
ZHANG RESPONSE TO IKK INHIBITOR AND TNF UP-MsigDB c2	Hemap clusters corresponding to TCGA cluster 6	0.29	33.1	7.27175	25.8283	26.9208	19.6491	4.6	0	3.74473	0
KESHELAVA MULTIPLE DRUG RESISTANCE-MsigDB c2	Hemap clusters corresponding to TCGA cluster 6	0.36	50.6	7.27175	43.3283	26.8861	19.6143	10.3	4.3158	9.30103	3.31683
SPPA PATHWAY-BIOCARTA MsigDB c2	Hemap clusters corresponding to TCGA cluster 6	0.35	46	7.27175	38.7283	26.8861	19.6143	3.5	0	2.50864	0
CHR11Q12-MsigDB c1	Hemap clusters corresponding to TCGA cluster 6	0.3	34.4	7.27175	27.1283	26.8539	19.5821	5.8	0	6.35655	0.372348
GPCR LIGAND BINDING-REACTOME MsigDB c2	Hemap clusters corresponding to TCGA cluster 6	0.28	30.2	7.27175	22.9283	26.8539	19.5821	3.3	0	2.42022	0
MEMBRANE TRAFFICKING HOMO SAPIENS-WIKIPW	Hemap clusters corresponding to TCGA cluster 6	0.35	46.7	7.27175	39.4283	26.7696	19.4978	11.9	5.9158	10.585	4.60083
GSE16522 ANTI CD3CD28 STIM VS UNSTIM MEMORY CD8 TCELL DN-MsigDB c7	Hemap clusters corresponding to TCGA cluster 6	0.28	30.5	7.27175	23.2283	26.7696	19.4978	14	8.0158	11.1024	5.11817
GSE13411 NAIVE VS SWITCHED MEMORY BCELL DN-MsigDB c7	Hemap clusters corresponding to TCGA cluster 6	0.36	48.2	7.27175	40.9283	26.7212	19.4495	7.5	1.5158	5.69897	0
VEGFR2 MEDIATED CELL PROLIFERATION-PWCOMMONS	Hemap clusters corresponding to TCGA cluster 6	0.35	48	7.27175	40.7283	26.7212	19.4495	3.3	0	2.09691	0
GSE13229 IMM VS MATURE NKCELL DN-MsigDB c7	Hemap clusters corresponding to TCGA cluster 6	0.3	35.1	7.27175	27.8283	26.7212	19.4495	4.9	0	4.85387	0
CARDIAC HYPERTROPHIC RESPONSE HOMO SAPIENS-WIKIPW	Hemap clusters corresponding to TCGA cluster 6	0.3	34	7.27175	26.7283	26.7212	19.4495	5.5	0	3.36653	0
GSE17721 POLYIC VS CPG 4H BMDM DN-MsigDB c7	Hemap clusters corresponding to TCGA cluster 6	0.3	33.5	7.27175	26.2283	26.7212	19.4495	10.9	4.9158	8.40894	2.42474
MYD88 DEPENDENT CASCADE INITIATED ON ENDOSOME-PWCOMMONS	Hemap clusters corresponding to TCGA cluster 6	0.3	34.1	7.27175	26.8283	26.6778	19.406	5.8	0	4.52288	0
TOLL LIKE RECEPTOR 7 8 TLR7 8 CASCADE-PWCOMMONS	Hemap clusters corresponding to TCGA cluster 6	0.3	34.1	7.27175	26.8283	26.6778	19.406	5.8	0	4.52288	0
REGULATED PROTEOLYSIS OF P75NTR-REACTOME MsigDB c2	Hemap clusters corresponding to TCGA cluster 6	0.32	39.8	7.27175	32.5283	26.6383	19.3665	12.1	6.1158	5.82391	0
TH1TH2 PATHWAY-BIOCARTA MsigDB c2	Hemap clusters corresponding to TCGA cluster 6	0.31	37.5	7.27175	30.2283	26.6383	19.3665	6.4	0.415801	2.85387	0
GSE9988 ANTI TREM1 VS LOW LPS MONOCYTE DN-MsigDB c7	Hemap clusters corresponding to TCGA cluster 6	0.26	27.2	7.27175	19.9283	26.6198	19.348	5.8	0	3.45593	0
METABOLISM OF CARBOHYDRATES-REACTOME MsigDB c2	Hemap clusters corresponding to TCGA cluster 6	0.33	40.8	7.27175	33.5283	26.585	19.3133	5.8	0	2.4318	0
THEILGAARD NEUTROPHIL AT SKIN WOUND UP-MsigDB c2	Hemap clusters corresponding to TCGA cluster 6	0.29	31.8	7.27175	24.5283	26.585	19.3133	10.4	4.4158	7.35655	1.37235
NEURONAL SYSTEM-REACTOME MsigDB c2	Hemap clusters corresponding to TCGA cluster 6	0.32	39.2	7.27175	31.9283	26.5528	19.2811	3.5	0	2.35655	0
GLYCOGEN BREAKDOWN GLYCOGENOLYSIS-PWCOMMONS	Hemap clusters corresponding to TCGA cluster 6	0.31	37	7.27175	29.7283	26.5528	19.2811	9.1	3.1158	5.82391	0
SIGNALING BY ERBB2-REACTOME MsigDB c2	Hemap clusters corresponding to TCGA cluster 6	0.31	36.3	7.27175	29.0283	26.5528	19.2811	8.9	2.9158	6.37675	0.392552
TONKS TARGETS OF RUNX1 RUNX1T1 FUSION MONOCYTE DN-MsigDB c2	Hemap clusters corresponding to TCGA cluster 6	0.34	43.9	7.27175	36.6283	26.5229	19.2511	2	0	2.82391	0
KAECH NAIVE VS DAY8 EFF CD8 TCELL DN-MsigDB c7	Hemap clusters corresponding to TCGA cluster 6	0.32	38.5	7.27175	31.2283	26.4815	19.2097	6.5	0.515801	6.26761	0.283407
GSE39820 TGFBETA1 VS TGFBETA3 IN IL6 IL23A TREATED CD4 TCELL DN-MsigDB c7	Hemap clusters corresponding to TCGA cluster 6	0.31	37	7.27175	29.7283	26.4815	19.2097	9.7	3.7158	7.35655	1.37235
CS DS DEGRADATION-PWCOMMONS	Hemap clusters corresponding to TCGA cluster 6	0.39	57.5	7.27175	50.2283	26.4559	19.1842	9.9	3.9158	6.08619	0.101987
SCHLESINGER METHYLATED DE NOVO IN CANCER-MsigDB c2	Hemap clusters corresponding to TCGA cluster 6	0.33	42.5	7.27175	35.2283	26.4559	19.1842	9.7	3.7158	5.60206	0
SEMAPHORIN INTERACTIONS-PWCOMMONS	Hemap clusters corresponding to TCGA cluster 6	0.34	45.5	7.27175	38.2283	26.4318	19.16	6.1	0.115801	3.26761	0
BETA ALANINE METABOLISM-KEGG MsigDB c2	Hemap clusters corresponding to TCGA cluster 6	0.28	30.9	7.27175	23.6283	26.4202	19.1485	3.4	0	3.72125	0
RASHI RESPONSE TO IONIZING RADIATION 2-MsigDB c2	Hemap clusters corresponding to TCGA cluster 6	0.29	33	7.27175	25.7283	26.4089	19.1372	8	2.0158	6.25181	0.267613
CLASS I PI3K SIGNALING EVENTS-PWCOMMONS	Hemap clusters corresponding to TCGA cluster 6	0.27	27.8	7.27175	20.5283	26.3872	19.1155	6.6	0.615801	6.13668	0.152478
THUM SYSTOLIC HEART FAILURE UP-MsigDB c2	Hemap clusters corresponding to TCGA cluster 6	0.29	31.7	7.27175	24.4283	26.3565	19.0848	5.2	0	3.07058	0
MURAKAMI UV RESPONSE 6HR DN-MsigDB c2	Hemap clusters corresponding to TCGA cluster 6	0.32	39.3	7.27175	32.0283	26.3188	19.047	7.1	1.1158	5.40894	0
GLYCOLYSIS GLUCONEOGENESIS-RECON1	Hemap clusters corresponding to TCGA cluster 6	0.3	34.3	7.27175	27.0283	26.301	19.0293	7.6	1.6158	5.40894	0
KIM LRRC3B TARGETS-MsigDB c2	Hemap clusters corresponding to TCGA cluster 6	0.32	40.3	7.27175	33.0283	26.2757	19.004	3.9	0	2.30103	0
HETEROTRIMERIC G PROTEIN SIGNALING PATHWAY GI ALPHA AND GS ALPHA MEDIATED PATHWAY-PWCOMMONS	Hemap clusters corresponding to TCGA cluster 6	0.29	32.9	7.27175	25.6283	26.2676	18.9959	7.4	1.4158	3.22915	0
[truncated: 1,100 more rows]

## Sheet: cluster negative score
Gene set name	Cluster	Spearman coef	-log10 P-value (Spearman)	BH correction factor (Spearman)	-log10 adj. P-value (Spearman)	-log10 P-value (enrichment)	-log10 adj. P-value (enrichment)	TCGA AML -log10 P-value (Spearman)	TCGA AML -log10 adj. P-value (Spearman)	TCGA AML -log10 P-value (enrichment)	TCGA AML -log10 adj. P-value (enrichment)
BERTUCCI MEDULLARY VS DUCTAL BREAST CANCER UP-MsigDB c2	Hemap clusters corresponding to TCGA cluster 1	-0.34	43.4	7.27175	36.1283	47.1487	39.877	8.5	2.5158	7.36653	1.38233
VALK AML CLUSTER 6-MsigDB c2	Hemap clusters corresponding to TCGA cluster 1	-0.34	43	7.27175	35.7283	43.5229	36.2511	6.5	0.515801	5.61979	0
GEORGANTAS HSC MARKERS-MsigDB c2	Hemap clusters corresponding to TCGA cluster 1	-0.34	43.9	7.27175	36.6283	41.2518	33.9801	8	2.0158	8.55284	2.56864
NIKOLSKY BREAST CANCER 7P15 AMPLICON-MsigDB c2	Hemap clusters corresponding to TCGA cluster 1	-0.32	39	7.27175	31.7283	39.2076	31.9359	8.1	2.1158	5.65758	0
CHR10Q23-MsigDB c1	Hemap clusters corresponding to TCGA cluster 1	-0.32	39	7.27175	31.7283	38.8861	31.6143	8.1	2.1158	7.85387	1.86967
TAKEDA TARGETS OF NUP98 HOXA9 FUSION 16D UP-MsigDB c2	Hemap clusters corresponding to TCGA cluster 1	-0.3	34.7	7.27175	27.4283	34.8861	27.6143	7	1.0158	7.36653	1.38233
POSITIVE REGULATION OF DEFENSE RESPONSE-MsigDB c5	Hemap clusters corresponding to TCGA cluster 1	-0.3	35.6	7.27175	28.3283	34.7959	27.5241	5.1	0	2.92082	0
TAKEDA TARGETS OF NUP98 HOXA9 FUSION 10D UP-MsigDB c2	Hemap clusters corresponding to TCGA cluster 1	-0.32	39.1	7.27175	31.8283	34.5686	27.2969	8.7	2.7158	7.74473	1.76053
GRAESSMANN APOPTOSIS BY SERUM DEPRIVATION UP-MsigDB c2	Hemap clusters corresponding to TCGA cluster 1	-0.3	33.7	7.27175	26.4283	34.1612	26.8894	6.5	0.515801	4.72125	0
LYM PATHWAY-BIOCARTA MsigDB c2	Hemap clusters corresponding to TCGA cluster 1	-0.32	40.1	7.27175	32.8283	33.8239	26.5522	7.6	1.6158	8.42022	2.43602
WUNDER INFLAMMATORY RESPONSE AND CHOLESTEROL UP-MsigDB c2	Hemap clusters corresponding to TCGA cluster 1	-0.3	34.7	7.27175	27.4283	33.4202	26.1485	6.7	0.715801	7.29243	1.30823
ROETH TERT TARGETS UP-MsigDB c2	Hemap clusters corresponding to TCGA cluster 1	-0.3	35.5	7.27175	28.2283	33.3565	26.0848	7.7	1.7158	7.88606	1.90186
TAKEDA TARGETS OF NUP98 HOXA9 FUSION 3D UP-MsigDB c2	Hemap clusters corresponding to TCGA cluster 1	-0.32	38.7	7.27175	31.4283	33.2291	25.9574	8.8	2.8158	8.13668	2.15248
VERHAAK AML WITH NPM1 MUTATED UP-MsigDB c2	Hemap clusters corresponding to TCGA cluster 1	-0.27	28.8	7.27175	21.5283	31.5528	24.2811	5	0	4.36653	0
GNF2 LYN-MsigDB c4	Hemap clusters corresponding to TCGA cluster 1	-0.29	32	7.27175	24.7283	31.5086	24.2369	5.4	0	7.12494	1.14074
INTERFERON ALPHA RESPONSE-MsigDB HALLMARKS	Hemap clusters corresponding to TCGA cluster 1	-0.3	33.9	7.27175	26.6283	31.4318	24.16	6.8	0.815801	7.12494	1.14074
HYDROLYSIS OF LPC-PWCOMMONS	Hemap clusters corresponding to TCGA cluster 1	-0.3	35	7.27175	27.7283	31.1938	23.9221	7.1	1.1158	6.82391	0.83971
LEUKOCYTE MIGRATION-MsigDB c5	Hemap clusters corresponding to TCGA cluster 1	-0.29	32.6	7.27175	25.3283	30.699	23.4272	7	1.0158	6.3279	0.343703
ICHIBA GRAFT VERSUS HOST DISEASE D7 UP-MsigDB c2	Hemap clusters corresponding to TCGA cluster 1	-0.3	34.9	7.27175	27.6283	30.6021	23.3303	6	0.0158009	5.39794	0
GSE31082 DP VS CD8 SP THYMOCYTE DN-MsigDB c7	Hemap clusters corresponding to TCGA cluster 1	-0.3	35.1	7.27175	27.8283	30.0706	22.7988	9.7	3.7158	8.13668	2.15248
ZHAN MULTIPLE MYELOMA LB DN-MsigDB c2	Hemap clusters corresponding to TCGA cluster 1	-0.27	28.7	7.27175	21.4283	29.7212	22.4495	5.8	0	5.79588	0
GSE1432 1H VS 24H IFNG MICROGLIA DN-MsigDB c7	Hemap clusters corresponding to TCGA cluster 1	-0.29	31.5	7.27175	24.2283	29.4949	22.2231	8.1	2.1158	6.14267	0.158468
TAKEDA TARGETS OF NUP98 HOXA9 FUSION 6HR UP-MsigDB c2	Hemap clusters corresponding to TCGA cluster 1	-0.27	28.8	7.27175	21.5283	29.3768	22.105	7.9	1.9158	7.29243	1.30823
GSE3982 BCELL VS TH2 UP-MsigDB c7	Hemap clusters corresponding to TCGA cluster 1	-0.28	29.9	7.27175	22.6283	29.3098	22.0381	3.8	0	4.72125	0
MEL18 DN V1 DN-MsigDB c6	Hemap clusters corresponding to TCGA cluster 1	-0.28	30.2	7.27175	22.9283	28.5086	21.2369	2.8	0	2.05552	0
GSE1432 CTRL VS IFNG 24H MICROGLIA DN-MsigDB c7	Hemap clusters corresponding to TCGA cluster 1	-0.3	33.6	7.27175	26.3283	28.4202	21.1485	7.6	1.6158	6.14267	0.158468
VALK AML CLUSTER 15-MsigDB c2	Hemap clusters corresponding to TCGA cluster 1	-0.27	27.4	7.27175	20.1283	28.3768	21.105	6.6	0.615801	9.31876	3.33456
GSE3982 BCELL VS EFF MEMORY CD4 TCELL UP-MsigDB c7	Hemap clusters corresponding to TCGA cluster 1	-0.3	34.7	7.27175	27.4283	28.3565	21.0848	6.8	0.815801	6.04096	0.0567595
TRAF6 MEDIATED INDUCTION OF TAK1 COMPLEX-PWCOMMONS	Hemap clusters corresponding to TCGA cluster 1	-0.3	35	7.27175	27.7283	28.2518	20.9801	5.4	0	2.34679	0
GRAHAM CML QUIESCENT VS NORMAL QUIESCENT DN-MsigDB c2	Hemap clusters corresponding to TCGA cluster 1	-0.29	33.2	7.27175	25.9283	28.2147	20.9429	7.4	1.4158	8.42022	2.43602
NIELSEN SYNOVIAL SARCOMA DN-MsigDB c2	Hemap clusters corresponding to TCGA cluster 1	-0.29	33.2	7.27175	25.9283	27.7959	20.5241	5.6	0	5.69897	0
GRAESSMANN RESPONSE TO MC AND SERUM DEPRIVATION UP-MsigDB c2	Hemap clusters corresponding to TCGA cluster 1	-0.29	31.4	7.27175	24.1283	27.7212	20.4495	7.2	1.2158	7.00877	1.02457
VALK AML CLUSTER 1-MsigDB c2	Hemap clusters corresponding to TCGA cluster 1	-0.28	30.7	7.27175	23.4283	27.699	20.4272	7.2	1.2158	5.23657	0
GRANULOCYTES PATHWAY-BIOCARTA MsigDB c2	Hemap clusters corresponding to TCGA cluster 1	-0.28	30.1	7.27175	22.8283	27.3979	20.1262	7.1	1.1158	7.34679	1.36259
WANG RESPONSE TO BEXAROTENE DN-MsigDB c2	Hemap clusters corresponding to TCGA cluster 1	-0.26	27.1	7.27175	19.8283	27.3279	20.0562	6	0.0158009	5.72125	0
LEISHMANIA INFECTION-KEGG MsigDB c2	Hemap clusters corresponding to TCGA cluster 1	-0.27	27.6	7.27175	20.3283	27.1487	19.877	5.3	0	4.88606	0
MAHADEVAN RESPONSE TO MP470 UP-MsigDB c2	Hemap clusters corresponding to TCGA cluster 1	-0.27	28.4	7.27175	21.1283	26.4318	19.16	5.7	0	7.03152	1.04732
GSE13485 CTRL VS DAY7 YF17D VACCINE PBMC DN-MsigDB c7	Hemap clusters corresponding to TCGA cluster 1	-0.27	27.4	7.27175	20.1283	26.4202	19.1485	6.4	0.415801	5.65758	0
BROWNE INTERFERON RESPONSIVE GENES-MsigDB c2	Hemap clusters corresponding to TCGA cluster 1	-0.28	30.1	7.27175	22.8283	26.2518	18.9801	6.5	0.515801	5.60206	0
ACTIVATION OF IRF3 IRF7 MEDIATED BY TBK1 IKK EPSILON-REACTOME MsigDB c2	Hemap clusters corresponding to TCGA cluster 1	-0.31	36	7.27175	28.7283	26.2291	18.9574	4.9	0	3.69897	0
TRAF6 MEDIATED INDUCTION OF TAK1 COMPLEX-REACTOME MsigDB c2	Hemap clusters corresponding to TCGA cluster 1	-0.29	32.9	7.27175	25.6283	26.2007	18.9289	6.7	0.715801	4.95861	0
GSE3982 MEMORY CD4 TCELL VS BCELL DN-MsigDB c7	Hemap clusters corresponding to TCGA cluster 1	-0.27	28.7	7.27175	21.4283	25.8861	18.6143	6.8	0.815801	6.04096	0.0567595
ENDOGENOUS TLR SIGNALING-PWCOMMONS	Hemap clusters corresponding to TCGA cluster 1	-0.28	31.2	7.27175	23.9283	25.6576	18.3858	5.8	0	4.25181	0
TOLL ENDOGENOUS PATHWAY-PID MsigDB c2	Hemap clusters corresponding to TCGA cluster 1	-0.28	31.2	7.27175	23.9283	25.5528	18.2811	5.9	0	3.69897	0
ENDOGENOUS TLR SIGNALING-NCI NATURE V4 PID	Hemap clusters corresponding to TCGA cluster 1	-0.28	31.2	7.27175	23.9283	25.5528	18.2811	5.7	0	4.14874	0
MONOCYTE PATHWAY-BIOCARTA MsigDB c2	Hemap clusters corresponding to TCGA cluster 1	-0.28	30.1	7.27175	22.8283	25.4202	18.1485	5.2	0	3.35655	0
INTERFERON GAMMA RESPONSE-MsigDB HALLMARKS	Hemap clusters corresponding to TCGA cluster 1	-0.27	28.8	7.27175	21.5283	25.3565	18.0848	5.9	0	5.85387	0
GSE3982 BCELL VS NKCELL UP-MsigDB c7	Hemap clusters corresponding to TCGA cluster 1	-0.26	27	7.27175	19.7283	24.9586	17.6869	3.5	0	2.29243	0
INTESTINAL IMMUNE NETWORK FOR IGA PRODUCTION-KEGG MsigDB c2	Hemap clusters corresponding to TCGA cluster 1	-0.28	29.5	7.27175	22.2283	24.7212	17.4495	6.6	0.615801	5.3279	0
MOSERLE IFNA RESPONSE-MsigDB c2	Hemap clusters corresponding to TCGA cluster 1	-0.26	27	7.27175	19.7283	24.3979	17.1262	6.8	0.815801	7.12494	1.14074
GSE18791 UNSTIM VS NEWCATSLE VIRUS DC 6H DN-MsigDB c7	Hemap clusters corresponding to TCGA cluster 1	-0.27	28.2	7.27175	20.9283	23.5686	16.2969	6.6	0.615801	6.34679	0.362588
GSE10325 CD4 TCELL VS LUPUS CD4 TCELL DN-MsigDB c7	Hemap clusters corresponding to TCGA cluster 1	-0.28	29.6	7.27175	22.3283	23.4815	16.2097	7	1.0158	6.34679	0.362588
RAGHAVACHARI PLATELET SPECIFIC GENES-MsigDB c2	Hemap clusters corresponding to TCGA cluster 1	-0.26	25.7	7.27175	18.4283	23.4437	16.1719	4.7	0	3.39794	0
CHR6Q23-MsigDB c1	Hemap clusters corresponding to TCGA cluster 1	-0.24	22.4	7.27175	15.1283	23.4318	16.16	5.9	0	4.14267	0
PANTOTHENATE AND COA BIOSYNTHESIS-KEGG MsigDB c2	Hemap clusters corresponding to TCGA cluster 1	-0.28	30.9	7.27175	23.6283	23.3979	16.1262	8.9	2.9158	12.2147	6.23047
GENTLES LEUKEMIC STEM CELL UP-MsigDB c2	Hemap clusters corresponding to TCGA cluster 1	-0.26	26.4	7.27175	19.1283	23.3979	16.1262	7	1.0158	6.50864	0.524439
GNF2 CD1D-MsigDB c4	Hemap clusters corresponding to TCGA cluster 1	-0.2	16.3	7.27175	9.02825	23.3372	16.0655	2.8	0	3.79588	0
GSE3982 MAST CELL VS BCELL DN-MsigDB c7	Hemap clusters corresponding to TCGA cluster 1	-0.25	24.8	7.27175	17.5283	23.2518	15.9801	4	0	2.42022	0
GSE18791 UNSTIM VS NEWCATSLE VIRUS DC 10H DN-MsigDB c7	Hemap clusters corresponding to TCGA cluster 1	-0.27	28.3	7.27175	21.0283	23.2147	15.9429	6	0.0158009	5.29243	0
CHR10Q21-MsigDB c1	Hemap clusters corresponding to TCGA cluster 1	-0.26	26.6	7.27175	19.3283	23.041	15.7692	5.9	0	6.05061	0.0664109
SHIN B CELL LYMPHOMA CLUSTER 3-MsigDB c2	Hemap clusters corresponding to TCGA cluster 1	-0.26	25.6	7.27175	18.3283	23	15.7283	7.4	1.4158	7.50864	1.52444
GSE24634 IL4 VS CTRL TREATED NAIVE CD4 TCELL DAY3 DN-MsigDB c7	Hemap clusters corresponding to TCGA cluster 1	-0.27	28.1	7.27175	20.8283	22.7212	15.4495	4	0	3.3279	0
CELL2CELL PATHWAY-BIOCARTA MsigDB c2	Hemap clusters corresponding to TCGA cluster 1	-0.27	28.1	7.27175	20.8283	22.6198	15.348	5.3	0	3.02687	0
GSE18791 UNSTIM VS NEWCATSLE VIRUS DC 18H DN-MsigDB c7	Hemap clusters corresponding to TCGA cluster 1	-0.26	26.7	7.27175	19.4283	22.585	15.3133	6.4	0.415801	5.49485	0
PARK TRETINOIN RESPONSE AND PML RARA FUSION-MsigDB c2	Hemap clusters corresponding to TCGA cluster 1	-0.23	20.3	7.27175	13.0283	22.585	15.3133	5.3	0	3.95861	0
WANG TARGETS OF MLL CBP FUSION UP-MsigDB c2	Hemap clusters corresponding to TCGA cluster 1	-0.28	30.8	7.27175	23.5283	22.5376	15.2659	6.1	0.115801	6.07058	0.086382
GSE9006 HEALTHY VS TYPE 1 DIABETES PBMC AT DX UP-MsigDB c7	Hemap clusters corresponding to TCGA cluster 1	-0.26	26.6	7.27175	19.3283	22.5086	15.2369	3.5	0	4.284	0
IIZUKA LIVER CANCER PROGRESSION G1 G2 UP-MsigDB c2	Hemap clusters corresponding to TCGA cluster 1	-0.27	27.4	7.27175	20.1283	22.1938	14.9221	5.1	0	2.56864	0
GSE14000 UNSTIM VS 4H LPS DC DN-MsigDB c7	Hemap clusters corresponding to TCGA cluster 1	-0.25	24.9	7.27175	17.6283	21.8539	14.5821	6.8	0.815801	5.284	0
GSE32423 CTRL VS IL4 MEMORY CD8 TCELL DN-MsigDB c7	Hemap clusters corresponding to TCGA cluster 1	-0.27	28.2	7.27175	20.9283	21.7959	14.5241	4.3	0	4.14874	0
GSE2826 XID VS BTK KO BCELL UP-MsigDB c7	Hemap clusters corresponding to TCGA cluster 1	-0.28	30.9	7.27175	23.6283	21.7447	14.473	5.3	0	2.58503	0
PLATELET SENSITIZATION BY LDL-REACTOME MsigDB c2	Hemap clusters corresponding to TCGA cluster 1	-0.26	26.9	7.27175	19.6283	21.6021	14.3303	8	2.0158	8.18046	2.19626
GSE17721 LPS VS GARDIQUIMOD 0 5H BMDM UP-MsigDB c7	Hemap clusters corresponding to TCGA cluster 1	-0.27	28.3	7.27175	21.0283	21.5376	14.2659	5.6	0	5.4437	0
ZHAN V1 LATE DIFFERENTIATION GENES DN-MsigDB c2	Hemap clusters corresponding to TCGA cluster 1	-0.3	34.5	7.27175	27.2283	21.4949	14.2231	4.9	0	3.16749	0
LEUKOCYTE CHEMOTAXIS-MsigDB c5	Hemap clusters corresponding to TCGA cluster 1	-0.26	27.1	7.27175	19.8283	21.4559	14.1842	6.2	0.215801	4.33724	0
GNF2 CD33-MsigDB c4	Hemap clusters corresponding to TCGA cluster 1	-0.2	15.6	7.27175	8.32825	21.3979	14.1262	2.7	0	3.79588	0
MODULE 177-MsigDB c4	Hemap clusters corresponding to TCGA cluster 1	-0.23	21.2	7.27175	13.9283	21.1938	13.9221	5.1	0	4.60206	0
ZHANG INTERFERON RESPONSE-MsigDB c2	Hemap clusters corresponding to TCGA cluster 1	-0.25	24.7	7.27175	17.4283	21.1675	13.8957	4.4	0	4.34679	0
GSE339 EX VIVO VS IN CULTURE CD4CD8DN DC UP-MsigDB c7	Hemap clusters corresponding to TCGA cluster 1	-0.25	25.1	7.27175	17.8283	20.9586	13.6869	6.1	0.115801	5.95861	0
PLATELET SENSITIZATION BY LDL-PWCOMMONS	Hemap clusters corresponding to TCGA cluster 1	-0.24	22.5	7.27175	15.2283	20.9586	13.6869	7.9	1.9158	8.40894	2.42474
CHR7P15-MsigDB c1	Hemap clusters corresponding to TCGA cluster 1	-0.25	24.7	7.27175	17.4283	20.8239	13.5522	5.8	0	8.42022	2.43602
UROSEVIC RESPONSE TO IMIQUIMOD-MsigDB c2	Hemap clusters corresponding to TCGA cluster 1	-0.26	26.8	7.27175	19.5283	20.7959	13.5241	4.9	0	5.56864	0
CHR10Q25-MsigDB c1	Hemap clusters corresponding to TCGA cluster 1	-0.25	25.3	7.27175	18.0283	20.7959	13.5241	6.8	0.815801	7.4318	1.4476
ZBP1 DAI MEDIATED INDUCTION OF TYPE I IFNS-PWCOMMONS	Hemap clusters corresponding to TCGA cluster 1	-0.24	22.4	7.27175	15.1283	20.6778	13.406	5.2	0	6.33724	0.353043
SANA TNF SIGNALING UP-MsigDB c2	Hemap clusters corresponding to TCGA cluster 1	-0.28	29.6	7.27175	22.3283	20.6021	13.3303	6.7	0.715801	8.27572	2.29153
TRAF6 MEDIATED IRF7 ACTIVATION IN TLR7 8 OR 9 SIGNALING-REACTOME MsigDB c2	Hemap clusters corresponding to TCGA cluster 1	-0.27	27.9	7.27175	20.6283	20.5086	13.2369	7.2	1.2158	7.74473	1.76053
GRAHAM CML DIVIDING VS NORMAL QUIESCENT DN-MsigDB c2	Hemap clusters corresponding to TCGA cluster 1	-0.25	24.6	7.27175	17.3283	20.4815	13.2097	6.8	0.815801	7.61979	1.63559
SYSTEMIC LUPUS ERYTHEMATOSUS-KEGG MsigDB c2	Hemap clusters corresponding to TCGA cluster 1	-0.25	24.5	7.27175	17.2283	20.4437	13.1719	4.1	0	4.79588	0
SCHRAETS MLL TARGETS UP-MsigDB c2	Hemap clusters corresponding to TCGA cluster 1	-0.26	26.6	7.27175	19.3283	20.3468	13.075	4.7	0	3.02687	0
GSE31082 DP VS CD4 SP THYMOCYTE DN-MsigDB c7	Hemap clusters corresponding to TCGA cluster 1	-0.25	24.2	7.27175	16.9283	20.2676	12.9959	5.4	0	5.39794	0
BOSCO INTERFERON INDUCED ANTIVIRAL MODULE-MsigDB c2	Hemap clusters corresponding to TCGA cluster 1	-0.26	26.6	7.27175	19.3283	20.2366	12.9648	6.5	0.515801	6.67778	0.693582
MORI SMALL PRE BII LYMPHOCYTE UP-MsigDB c2	Hemap clusters corresponding to TCGA cluster 1	-0.28	30	7.27175	22.7283	20.1938	12.9221	5.7	0	2.39794	0
INTERFERON SIGNALING-PWCOMMONS	Hemap clusters corresponding to TCGA cluster 1	-0.25	24.4	7.27175	17.1283	20.1871	12.9153	7.3	1.3158	7.4318	1.4476
GNF2 CARD15-MsigDB c4	Hemap clusters corresponding to TCGA cluster 1	-0.19	14.7	7.27175	7.42825	20.1612	12.8894	2.6	0	3.65758	0
PARK TRETINOIN RESPONSE AND RARA PLZF FUSION-MsigDB c2	Hemap clusters corresponding to TCGA cluster 1	-0.2	16	7.27175	8.72825	20.1249	12.8532	2.3	0	2.08619	0
GSE10325 LUPUS CD4 TCELL VS LUPUS BCELL DN-MsigDB c7	Hemap clusters corresponding to TCGA cluster 1	-0.25	23.8	7.27175	16.5283	20.1079	12.8362	5.3	0	5.65758	0
GSE3982 BCELL VS CENT MEMORY CD4 TCELL UP-MsigDB c7	Hemap clusters corresponding to TCGA cluster 1	-0.26	27	7.27175	19.7283	20.0809	12.8092	5.6	0	6.04096	0.0567595
GSE13485 DAY3 VS DAY7 YF17D VACCINE PBMC DN-MsigDB c7	Hemap clusters corresponding to TCGA cluster 1	-0.26	26.8	7.27175	19.5283	20	12.7283	6.9	0.915801	8.42022	2.43602
V ISRE 01-MsigDB c3	Hemap clusters corresponding to TCGA cluster 1	-0.26	25.7	7.27175	18.4283	19.699	12.4272	8.7	2.7158	9.82391	3.83971
PYRIMIDINE METABOLISM-PWCOMMONS	Hemap clusters corresponding to TCGA cluster 1	-0.27	28	7.27175	20.7283	19.6576	12.3858	5.9	0	4.67778	0
INTERFERON SIGNALING-REACTOME MsigDB c2	Hemap clusters corresponding to TCGA cluster 1	-0.24	23.3	7.27175	16.0283	19.5686	12.2969	7.4	1.4158	7.58503	1.60083
KIM LRRC3B TARGETS-MsigDB c2	Hemap clusters corresponding to TCGA cluster 1	-0.24	23	7.27175	15.7283	19.5528	12.2811	2.8	0	2.09691	0
CHEMELLO SOLEUS VS EDL MYOFIBERS DN-MsigDB c2	Hemap clusters corresponding to TCGA cluster 1	-0.26	26.7	7.27175	19.4283	19.1938	11.9221	7.6	1.6158	4.21467	0
MOOTHA ROS-MsigDB c2	Hemap clusters corresponding to TCGA cluster 1	-0.3	35.7	7.27175	28.4283	19.1192	11.8474	6.8	0.815801	6.18709	0.202888
REGULATION OF DEFENSE RESPONSE-MsigDB c5	Hemap clusters corresponding to TCGA cluster 1	-0.28	29.3	7.27175	22.0283	19.0177	11.746	5.6	0	4.0655	0
LUI THYROID CANCER CLUSTER 4-MsigDB c2	Hemap clusters corresponding to TCGA cluster 1	-0.22	19.2	7.27175	11.9283	19	11.7283	3.7	0	3.03152	0
KRASNOSELSKAYA ILF3 TARGETS UP-MsigDB c2	Hemap clusters corresponding to TCGA cluster 1	-0.26	25.4	7.27175	18.1283	18.7959	11.5241	5	0	3.46852	0
HECKER IFNB1 TARGETS-MsigDB c2	Hemap clusters corresponding to TCGA cluster 1	-0.25	25.2	7.27175	17.9283	18.6778	11.406	4	0	4.13668	0
TTTNNANAGCYR UNKNOWN-MsigDB c3	Hemap clusters corresponding to TCGA cluster 1	-0.24	23.1	7.27175	15.8283	18.6576	11.3858	4.9	0	5.92082	0
GSE17721 POLYIC VS GARDIQUIMOD 6H BMDM UP-MsigDB c7	Hemap clusters corresponding to TCGA cluster 1	-0.23	20.5	7.27175	13.2283	18.585	11.3133	7.5	1.5158	7.49485	1.51065
GSE10325 CD4 TCELL VS BCELL DN-MsigDB c7	Hemap clusters corresponding to TCGA cluster 1	-0.23	20.5	7.27175	13.2283	18.3872	11.1155	5.6	0	5.85387	0
NIELSEN LIPOSARCOMA DN-MsigDB c2	Hemap clusters corresponding to TCGA cluster 1	-0.24	23.1	7.27175	15.8283	18.1805	10.9087	7.7	1.7158	6.12494	0.14074
FATTY ACYL COA BIOSYNTHESIS-REACTOME MsigDB c2	Hemap clusters corresponding to TCGA cluster 1	-0.25	25	7.27175	17.7283	18.1079	10.8362	5.7	0	4.79588	0
CHR13Q21-MsigDB c1	Hemap clusters corresponding to TCGA cluster 1	-0.22	19.7	7.27175	12.4283	18.0177	10.746	3.2	0	2.95861	0
YU MYC TARGETS DN-MsigDB c2	Hemap clusters corresponding to TCGA cluster 1	-0.21	18.2	7.27175	10.9283	18	10.7283	4.1	0	4.40894	0
MARKEY RB1 ACUTE LOF UP-MsigDB c2	Hemap clusters corresponding to TCGA cluster 1	-0.24	21.8	7.27175	14.5283	17.9586	10.6869	3.9	0	3.63827	0
GSE17721 POLYIC VS CPG 4H BMDM UP-MsigDB c7	Hemap clusters corresponding to TCGA cluster 1	-0.25	23.5	7.27175	16.2283	17.9208	10.6491	5.4	0	5.29243	0
GSE22886 DAY0 VS DAY1 MONOCYTE IN CULTURE UP-MsigDB c7	Hemap clusters corresponding to TCGA cluster 1	-0.2	16	7.27175	8.72825	17.9208	10.6491	3.1	0	3.72125	0
GSE13485 DAY1 VS DAY7 YF17D VACCINE PBMC DN-MsigDB c7	Hemap clusters corresponding to TCGA cluster 1	-0.22	19.7	7.27175	12.4283	17.8239	10.5522	6.8	0.815801	4.76955	0
GSE10325 CD4 TCELL VS MYELOID DN-MsigDB c7	Hemap clusters corresponding to TCGA cluster 1	-0.21	16.8	7.27175	9.52825	17.7447	10.473	3.4	0	3.65758	0
V IRF Q6-MsigDB c3	Hemap clusters corresponding to TCGA cluster 1	-0.24	22.5	7.27175	15.2283	17.7212	10.4495	7.2	1.2158	8.42022	2.43602
GSE20715 0H VS 48H OZONE LUNG UP-MsigDB c7	Hemap clusters corresponding to TCGA cluster 1	-0.22	18.3	7.27175	11.0283	17.6383	10.3665	2.9	0	2.76955	0
DAUER STAT3 TARGETS DN-MsigDB c2	Hemap clusters corresponding to TCGA cluster 1	-0.24	22.5	7.27175	15.2283	17.6198	10.348	7.1	1.1158	7.24413	1.25993
NUCLEAR CHROMATIN-MsigDB c5	Hemap clusters corresponding to TCGA cluster 1	-0.25	23.7	7.27175	16.4283	17.4437	10.1719	4.5	0	3.92082	0
WIELAND UP BY HBV INFECTION-MsigDB c2	Hemap clusters corresponding to TCGA cluster 1	-0.22	19.4	7.27175	12.1283	17.4318	10.16	3.7	0	4.63827	0
GNF2 HCK-MsigDB c4	Hemap clusters corresponding to TCGA cluster 1	-0.2	15.2	7.27175	7.92825	17.4089	10.1372	2.4	0	2.01773	0
GSE13484 12H UNSTIM VS YF17D VACCINE STIM PBMC DN-MsigDB c7	Hemap clusters corresponding to TCGA cluster 1	-0.25	24.1	7.27175	16.8283	17.3768	10.105	5.4	0	4.5376	0
BOWIE RESPONSE TO EXTRACELLULAR MATRIX-MsigDB c2	Hemap clusters corresponding to TCGA cluster 1	-0.25	23.6	7.27175	16.3283	17.3768	10.105	5.1	0	5.3279	0
GSE22886 IGA VS IGM MEMORY BCELL DN-MsigDB c7	Hemap clusters corresponding to TCGA cluster 1	-0.23	20.4	7.27175	13.1283	17.1805	9.90871	6.1	0.115801	4.65758	0
GSE339 CD4POS VS CD8POS DC IN CULTURE UP-MsigDB c7	Hemap clusters corresponding to TCGA cluster 1	-0.25	23.6	7.27175	16.3283	17.1675	9.89574	5.7	0	4.69897	0
GNF2 CD14-MsigDB c4	Hemap clusters corresponding to TCGA cluster 1	-0.18	13.5	7.27175	6.22825	17.1549	9.88315	2.4	0	3.39794	0
SPPA PATHWAY-BIOCARTA MsigDB c2	Hemap clusters corresponding to TCGA cluster 1	-0.25	24.4	7.27175	17.1283	17.1487	9.87699	3.7	0	3.69897	0
GSE22886 CTRL VS LPS 24H DC DN-MsigDB c7	Hemap clusters corresponding to TCGA cluster 1	-0.23	21.6	7.27175	14.3283	17.1427	9.87092	5	0	5.37675	0
CHR4Q32-MsigDB c1	Hemap clusters corresponding to TCGA cluster 1	-0.23	20.6	7.27175	13.3283	17.1192	9.84744	6.2	0.215801	7	1.0158
KLEIN PRIMARY EFFUSION LYMPHOMA DN-MsigDB c2	Hemap clusters corresponding to TCGA cluster 1	-0.21	17.7	7.27175	10.4283	17.0915	9.81977	5.2	0	3.3279	0
PENTOSE PHOSPHATE PATHWAY HEXOSE MONOPHOSPHATE SHUNT-PWCOMMONS	Hemap clusters corresponding to TCGA cluster 1	-0.26	26.1	7.27175	18.8283	17.041	9.76921	2.3	0	2.79588	0
HESS TARGETS OF HOXA9 AND MEIS1 DN-MsigDB c2	Hemap clusters corresponding to TCGA cluster 1	-0.21	17.4	7.27175	10.1283	16.8239	9.55216	3.1	0	4.20066	0
RESPONSE TO WOUNDING-MsigDB c5	Hemap clusters corresponding to TCGA cluster 1	-0.24	22.8	7.27175	15.5283	16.6778	9.40603	4.1	0	3.79588	0
GSE29618 MONOCYTE VS MDC DN-MsigDB c7	Hemap clusters corresponding to TCGA cluster 1	-0.22	19.6	7.27175	12.3283	16.6383	9.36652	4.3	0	3.79588	0
PENTOSE PHOSPHATE PATHWAY HOMO SAPIENS-WIKIPW	Hemap clusters corresponding to TCGA cluster 1	-0.26	26.1	7.27175	18.8283	16.5376	9.26585	2.3	0	2.21467	0
GSE3337 CTRL VS 4H IFNG IN CD8POS DC DN-MsigDB c7	Hemap clusters corresponding to TCGA cluster 1	-0.26	26.8	7.27175	19.5283	16.5086	9.23689	6.5	0.515801	7.00877	1.02457
CROONQUIST NRAS SIGNALING UP-MsigDB c2	Hemap clusters corresponding to TCGA cluster 1	-0.23	19.9	7.27175	12.6283	16.4815	9.20974	4.2	0	5.60206	0
GNF2 CASP1-MsigDB c4	Hemap clusters corresponding to TCGA cluster 1	-0.19	15	7.27175	7.72825	16.4685	9.19677	2.3	0	2.13077	0
KIM MYCN AMPLIFICATION TARGETS UP-MsigDB c2	Hemap clusters corresponding to TCGA cluster 1	-0.27	28.1	7.27175	20.8283	16.3372	9.06549	8	2.0158	10.5528	4.56864
ASTHMA-KEGG MsigDB c2	Hemap clusters corresponding to TCGA cluster 1	-0.22	19	7.27175	11.7283	16.3372	9.06549	3.9	0	3.69897	0
GSE29618 MONOCYTE VS MDC DAY7 FLU VACCINE DN-MsigDB c7	Hemap clusters corresponding to TCGA cluster 1	-0.23	21.4	7.27175	14.1283	16.3098	9.03806	4.3	0	4.72125	0
GSE17721 PAM3CSK4 VS CPG 6H BMDM DN-MsigDB c7	Hemap clusters corresponding to TCGA cluster 1	-0.24	22.4	7.27175	15.1283	16.2596	8.98789	6.4	0.415801	4.76955	0
V ER Q6 02-MsigDB c3	Hemap clusters corresponding to TCGA cluster 1	-0.16	10.3	7.27175	3.02825	16.2596	8.98789	4.9	0	2.92082	0
V ICSBP Q6-MsigDB c3	Hemap clusters corresponding to TCGA cluster 1	-0.23	21.3	7.27175	14.0283	16.0757	8.80397	7.6	1.6158	7.1549	1.1707
RUTELLA RESPONSE TO HGF DN-MsigDB c2	Hemap clusters corresponding to TCGA cluster 1	-0.2	16.4	7.27175	9.12825	16.0088	8.73703	2.5	0	3.95861	0
PACKAGING OF TELOMERE ENDS-PWCOMMONS	Hemap clusters corresponding to TCGA cluster 1	-0.2	16.3	7.27175	9.02825	16	8.72825	2.4	0	2.35655	0
CHEMOKINE RECEPTOR BINDING-MsigDB c5	Hemap clusters corresponding to TCGA cluster 1	-0.22	19.6	7.27175	12.3283	15.9208	8.64907	4	0	2.38722	0
GSE17721 PAM3CSK4 VS CPG 4H BMDM DN-MsigDB c7	Hemap clusters corresponding to TCGA cluster 1	-0.22	19.9	7.27175	12.6283	15.8861	8.61431	6.7	0.715801	7.24413	1.25993
GSE17721 POLYIC VS PAM3CSK4 4H BMDM UP-MsigDB c7	Hemap clusters corresponding to TCGA cluster 1	-0.27	27.3	7.27175	20.0283	15.8239	8.55216	6.5	0.515801	4.72125	0
TYPE I DIABETES MELLITUS-KEGG MsigDB c2	Hemap clusters corresponding to TCGA cluster 1	-0.2	16.5	7.27175	9.22825	15.8239	8.55216	4.6	0	3.79588	0
BEIER GLIOMA STEM CELL DN-MsigDB c2	Hemap clusters corresponding to TCGA cluster 1	-0.23	21.1	7.27175	13.8283	15.7447	8.47298	4.9	0	4.88606	0
BLYMPHOCYTE PATHWAY-BIOCARTA MsigDB c2	Hemap clusters corresponding to TCGA cluster 1	-0.22	18.5	7.27175	11.2283	15.7447	8.47298	5.3	0	7.18709	1.20289
GSE24142 EARLY THYMIC PROGENITOR VS DN2 THYMOCYTE FETAL UP-MsigDB c7	Hemap clusters corresponding to TCGA cluster 1	-0.21	17.9	7.27175	10.6283	15.7212	8.4495	4.2	0	4.20066	0
ICHIBA GRAFT VERSUS HOST DISEASE 35D UP-MsigDB c2	Hemap clusters corresponding to TCGA cluster 1	-0.21	17.6	7.27175	10.3283	15.699	8.42722	3.1	0	2.88606	0
EINAV INTERFERON SIGNATURE IN CANCER-MsigDB c2	Hemap clusters corresponding to TCGA cluster 1	-0.22	19.4	7.27175	12.1283	15.6778	8.40603	5.6	0	4.65758	0
GSE18791 CTRL VS NEWCASTLE VIRUS DC 12H DN-MsigDB c7	Hemap clusters corresponding to TCGA cluster 1	-0.21	16.8	7.27175	9.52825	15.6778	8.40603	5	0	4.92082	0
GSE17721 LPS VS GARDIQUIMOD 12H BMDM UP-MsigDB c7	Hemap clusters corresponding to TCGA cluster 1	-0.24	22.3	7.27175	15.0283	15.6383	8.36652	3.2	0	3.55284	0
GSE17974 CTRL VS ACT IL4 AND ANTI IL12 2H CD4 TCELL UP-MsigDB c7	Hemap clusters corresponding to TCGA cluster 1	-0.23	20.9	7.27175	13.6283	15.6021	8.33031	3.4	0	2.88606	0
CONDENSATION OF PROPHASE CHROMOSOMES-PWCOMMONS	Hemap clusters corresponding to TCGA cluster 1	-0.22	18.6	7.27175	11.3283	15.5229	8.25113	3	0	2.55284	0
PACKAGING OF TELOMERE ENDS-REACTOME MsigDB c2	Hemap clusters corresponding to TCGA cluster 1	-0.2	16.3	7.27175	9.02825	15.5229	8.25113	2.4	0	2.63827	0
GSE17721 LPS VS GARDIQUIMOD 6H BMDM UP-MsigDB c7	Hemap clusters corresponding to TCGA cluster 1	-0.19	14	7.27175	6.72825	15.4202	8.14847	6.1	0.115801	5.22185	0
MORI IMMATURE B LYMPHOCYTE UP-MsigDB c2	Hemap clusters corresponding to TCGA cluster 1	-0.21	17.7	7.27175	10.4283	15.3979	8.12619	4.3	0	4.22915	0
GSE13485 DAY7 VS DAY21 YF17D VACCINE PBMC UP-MsigDB c7	Hemap clusters corresponding to TCGA cluster 1	-0.23	20.6	7.27175	13.3283	15.3768	8.105	5.1	0	3.95861	0
MODULE 345-MsigDB c4	Hemap clusters corresponding to TCGA cluster 1	-0.22	18.8	7.27175	11.5283	15.2924	8.02068	3.4	0	3.52288	0
GSE13306 RA VS UNTREATED MEM CD4 TCELL UP-MsigDB c7	Hemap clusters corresponding to TCGA cluster 1	-0.2	15.9	7.27175	8.62825	15.1427	7.87092	3.2	0	3.88606	0
EICOSANOID LIGAND BINDING RECEPTORS-REACTOME MsigDB c2	Hemap clusters corresponding to TCGA cluster 1	-0.22	19.7	7.27175	12.4283	15.0315	7.75977	2.2	0	4.08092	0
TOLL PATHWAY-BIOCARTA MsigDB c2	Hemap clusters corresponding to TCGA cluster 1	-0.23	21.3	7.27175	14.0283	15.0088	7.73703	7.1	1.1158	6.88606	0.901858
CHROMATIN-MsigDB c5	Hemap clusters corresponding to TCGA cluster 1	-0.22	19.7	7.27175	12.4283	14.9586	7.68686	4.4	0	2.95861	0
P75NTR SIGNALS VIA NFKB-REACTOME MsigDB c2	Hemap clusters corresponding to TCGA cluster 1	-0.22	18.9	7.27175	11.6283	14.9208	7.64907	2.6	0	2.95861	0
GSE13485 PRE VS POST YF17D VACCINATION PBMC DN-MsigDB c7	Hemap clusters corresponding to TCGA cluster 1	-0.21	18	7.27175	10.7283	14.8539	7.58212	7.3	1.3158	5.37675	0
CHR4Q22-MsigDB c1	Hemap clusters corresponding to TCGA cluster 1	-0.21	17.2	7.27175	9.92825	14.7959	7.52413	2.5	0	3.1549	0
GSE24142 EARLY THYMIC PROGENITOR VS DN2 THYMOCYTE ADULT UP-MsigDB c7	Hemap clusters corresponding to TCGA cluster 1	-0.21	16.9	7.27175	9.62825	14.7959	7.52413	5.7	0	6.45593	0.471733
GSE2706 2H VS 8H R848 STIM DC DN-MsigDB c7	Hemap clusters corresponding to TCGA cluster 1	-0.22	18.4	7.27175	11.1283	14.7212	7.4495	6.7	0.715801	6.56864	0.584437
A4B7 INTEGRIN SIGNALING-PWCOMMONS	Hemap clusters corresponding to TCGA cluster 1	-0.24	23.1	7.27175	15.8283	14.699	7.42722	3.5	0	2.45593	0
MEK UP V1 DN-MsigDB c6	Hemap clusters corresponding to TCGA cluster 1	-0.21	17.5	7.27175	10.2283	14.5686	7.29689	5.8	0	6.3098	0.325605
BOWIE RESPONSE TO TAMOXIFEN-MsigDB c2	Hemap clusters corresponding to TCGA cluster 1	-0.23	20	7.27175	12.7283	14.5528	7.28109	4.3	0	4.55284	0
FATTY ACYL COA BIOSYNTHESIS-PWCOMMONS	Hemap clusters corresponding to TCGA cluster 1	-0.22	19.4	7.27175	12.1283	14.4949	7.2231	4.9	0	5.39794	0
GSE18791 CTRL VS NEWCASTLE VIRUS DC 10H DN-MsigDB c7	Hemap clusters corresponding to TCGA cluster 1	-0.22	19.1	7.27175	11.8283	14.4949	7.2231	5.3	0	6.24413	0.259926
CHRXQ23-MsigDB c1	Hemap clusters corresponding to TCGA cluster 1	-0.2	15.2	7.27175	7.92825	14.4815	7.20974	3.6	0	2.85387	0
INFLAMMATORY RESPONSE-MsigDB c5	Hemap clusters corresponding to TCGA cluster 1	-0.22	19	7.27175	11.7283	14.4437	7.17195	4.1	0	3.3279	0
MITOTIC PROPHASE-PWCOMMONS	Hemap clusters corresponding to TCGA cluster 1	-0.21	16.8	7.27175	9.52825	14.4318	7.16005	4	0	3.95861	0
MATZUK CUMULUS EXPANSION-MsigDB c2	Hemap clusters corresponding to TCGA cluster 1	-0.21	17.9	7.27175	10.6283	14.3979	7.12619	5.1	0	3.13668	0
GNF2 FGR-MsigDB c4	Hemap clusters corresponding to TCGA cluster 1	-0.22	19.3	7.27175	12.0283	14.284	7.01225	3.1	0	2.56864	0
V IRF1 01-MsigDB c3	Hemap clusters corresponding to TCGA cluster 1	-0.21	17.2	7.27175	9.92825	14.2757	7.00398	3	0	2.34679	0
ROSS AML WITH CBFB MYH11 FUSION-MsigDB c2	Hemap clusters corresponding to TCGA cluster 1	-0.21	17.1	7.27175	9.82825	14.2518	6.98006	3.7	0	3.55284	0
LEE CALORIE RESTRICTION MUSCLE DN-MsigDB c2	Hemap clusters corresponding to TCGA cluster 1	-0.25	24.6	7.27175	17.3283	14.1938	6.92207	4.2	0	2.67778	0
FCERI MEDIATED NF KB ACTIVATION-PWCOMMONS	Hemap clusters corresponding to TCGA cluster 1	-0.2	16.1	7.27175	8.82825	14.0655	6.79375	7.2	1.2158	6.72125	0.737047
GSE17974 IL4 AND ANTI IL12 VS UNTREATED 48H ACT CD4 TCELL DN-MsigDB c7	Hemap clusters corresponding to TCGA cluster 1	-0.2	16	7.27175	8.72825	14.0177	6.74598	3.9	0	3.95861	0
INTERFERON GAMMA SIGNALING-PWCOMMONS	Hemap clusters corresponding to TCGA cluster 1	-0.22	19.2	7.27175	11.9283	13.9208	6.64907	5.6	0	5.82391	0
WEST ADRENOCORTICAL CARCINOMA VS ADENOMA DN-MsigDB c2	Hemap clusters corresponding to TCGA cluster 1	-0.22	18.8	7.27175	11.5283	13.9208	6.64907	5.8	0	4.0655	0
CHR8Q23-MsigDB c1	Hemap clusters corresponding to TCGA cluster 1	-0.21	16.9	7.27175	9.62825	13.8539	6.58212	6.4	0.415801	4.65758	0
GARGALOVIC RESPONSE TO OXIDIZED PHOSPHOLIPIDS BLUE DN-MsigDB c2	Hemap clusters corresponding to TCGA cluster 1	-0.22	19.8	7.27175	12.5283	13.7959	6.52413	8.9	2.9158	11.0132	5.02903
MODULE 436-MsigDB c4	Hemap clusters corresponding to TCGA cluster 1	-0.21	17.5	7.27175	10.2283	13.7959	6.52413	3.4	0	2.27572	0
KAECH NAIVE VS DAY15 EFF CD8 TCELL UP-MsigDB c7	Hemap clusters corresponding to TCGA cluster 1	-0.22	18.6	7.27175	11.3283	13.6383	6.36652	2.1	0	2.69897	0
MCLACHLAN DENTAL CARIES UP-MsigDB c2	Hemap clusters corresponding to TCGA cluster 1	-0.17	11.9	7.27175	4.62825	13.6383	6.36652	2	0	3.03621	0
IMMUNE SYSTEM PROCESS-MsigDB c5	Hemap clusters corresponding to TCGA cluster 1	-0.2	15.7	7.27175	8.42825	13.6198	6.34804	3.6	0	3.88606	0
GSE22886 CD8 TCELL VS BCELL NAIVE DN-MsigDB c7	Hemap clusters corresponding to TCGA cluster 1	-0.22	18.4	7.27175	11.1283	13.585	6.31328	5	0	4.50864	0
GSK3 PATHWAY-BIOCARTA MsigDB c2	Hemap clusters corresponding to TCGA cluster 1	-0.2	15.9	7.27175	8.62825	13.5086	6.23689	4.9	0	4.26761	0
GRAHAM CML DIVIDING VS NORMAL DIVIDING DN-MsigDB c2	Hemap clusters corresponding to TCGA cluster 1	-0.22	18.6	7.27175	11.3283	13.4949	6.2231	4.6	0	3.284	0
LTE2 UP V1 DN-MsigDB c6	Hemap clusters corresponding to TCGA cluster 1	-0.22	18.7	7.27175	11.4283	13.4559	6.18418	5.5	0	5.23657	0
TRAF6 MEDIATED IRF7 ACTIVATION IN TLR7 8 OR 9 SIGNALING-PWCOMMONS	Hemap clusters corresponding to TCGA cluster 1	-0.26	25.4	7.27175	18.1283	13.4089	6.13719	8.8	2.8158	9.50864	3.52444
AUTOIMMUNE THYROID DISEASE-KEGG MsigDB c2	Hemap clusters corresponding to TCGA cluster 1	-0.18	13.1	7.27175	5.82825	13.3768	6.105	3.9	0	4.65758	0
GNF2 CBFB-MsigDB c4	Hemap clusters corresponding to TCGA cluster 1	-0.21	17	7.27175	9.72825	13.3565	6.0848	4.7	0	4.42022	0
GSE14000 UNSTIM VS 16H LPS DC TRANSLATED RNA DN-MsigDB c7	Hemap clusters corresponding to TCGA cluster 1	-0.21	18.1	7.27175	10.8283	13.3468	6.07504	4.9	0	4.45593	0
CHR6P22-MsigDB c1	Hemap clusters corresponding to TCGA cluster 1	-0.22	19.5	7.27175	12.2283	13.3279	6.05615	3.9	0	4.09151	0
GSE15930 STIM VS STIM AND TRICHOSTATINA 48H CD8 T CELL DN-MsigDB c7	Hemap clusters corresponding to TCGA cluster 1	-0.23	21	7.27175	13.7283	13.301	6.02928	5.9	0	5.39794	0
GNF2 INPP5D-MsigDB c4	Hemap clusters corresponding to TCGA cluster 1	-0.2	16.3	7.27175	9.02825	13.301	6.02928	4.7	0	5.60206	0
V IRF2 01-MsigDB c3	Hemap clusters corresponding to TCGA cluster 1	-0.24	23	7.27175	15.7283	13.1549	5.88315	7.1	1.1158	8.82391	2.83971
VIRAL REPRODUCTIVE PROCESS-MsigDB c5	Hemap clusters corresponding to TCGA cluster 1	-0.23	20	7.27175	12.7283	13.1308	5.85902	8.9	2.9158	9.72125	3.73705
GSE8678 IL7R LOW VS HIGH EFF CD8 TCELL DN-MsigDB c7	Hemap clusters corresponding to TCGA cluster 1	-0.23	20.8	7.27175	13.5283	13.0862	5.81444	4.3	0	4.40894	0
FULCHER INFLAMMATORY RESPONSE LECTIN VS LPS DN-MsigDB c2	Hemap clusters corresponding to TCGA cluster 1	-0.2	15.9	7.27175	8.62825	13	5.72825	4.2	0	3.21467	0
GSE17721 POLYIC VS CPG 8H BMDM UP-MsigDB c7	Hemap clusters corresponding to TCGA cluster 1	-0.21	17.1	7.27175	9.82825	12.9208	5.64907	4.7	0	4.05061	0
INTEGRIN ALPHAIIB BETA3 SIGNALING-REACTOME MsigDB c2	Hemap clusters corresponding to TCGA cluster 1	-0.2	16.5	7.27175	9.22825	12.9208	5.64907	5.8	0	4.0655	0
INTEGRIN ALPHAIIB BETA3 SIGNALING-PWCOMMONS	Hemap clusters corresponding to TCGA cluster 1	-0.2	16.5	7.27175	9.22825	12.9208	5.64907	5.8	0	4.0655	0
GNF2 CD97-MsigDB c4	Hemap clusters corresponding to TCGA cluster 1	-0.21	18.2	7.27175	10.9283	12.8861	5.61431	4.5	0	4.22915	0
RETINOL BIOSYNTHESIS-PWCOMMONS	Hemap clusters corresponding to TCGA cluster 1	-0.21	17.3	7.27175	10.0283	12.8239	5.55216	4.6	0	3.76955	0
GSE339 EX VIVO VS IN CULTURE CD8POS DC UP-MsigDB c7	Hemap clusters corresponding to TCGA cluster 1	-0.24	22.5	7.27175	15.2283	12.7959	5.52413	5.5	0	2.82391	0
ACTIN BINDING-MsigDB c5	Hemap clusters corresponding to TCGA cluster 1	-0.2	16.6	7.27175	9.32825	12.7959	5.52413	3.5	0	4	0
V OCT1 Q5 01-MsigDB c3	Hemap clusters corresponding to TCGA cluster 1	-0.2	16	7.27175	8.72825	12.7696	5.4978	3.5	0	2.36653	0
GAURNIER PSMD4 TARGETS-MsigDB c2	Hemap clusters corresponding to TCGA cluster 1	-0.22	18.3	7.27175	11.0283	12.7447	5.47298	4.5	0	4.05552	0
GSE1432 CTRL VS IFNG 6H MICROGLIA DN-MsigDB c7	Hemap clusters corresponding to TCGA cluster 1	-0.21	18.1	7.27175	10.8283	12.7447	5.47298	6.1	0.115801	5.55284	0
XU RESPONSE TO TRETINOIN UP-MsigDB c2	Hemap clusters corresponding to TCGA cluster 1	-0.23	20.2	7.27175	12.9283	12.7212	5.4495	5.4	0	3.60206	0
GNF2 CASP4-MsigDB c4	Hemap clusters corresponding to TCGA cluster 1	-0.21	18	7.27175	10.7283	12.7212	5.4495	3.5	0	2.92082	0
GNF2 MYD88-MsigDB c4	Hemap clusters corresponding to TCGA cluster 1	-0.21	17.3	7.27175	10.0283	12.7212	5.4495	3	0	2.49485	0
TOLL LIKE RECEPTOR SIGNALING PATHWAY HOMO SAPIENS-WIKIPW	Hemap clusters corresponding to TCGA cluster 1	-0.2	15.3	7.27175	8.02825	12.699	5.42722	4	0	2.20761	0
HINATA NFKB IMMU INF-MsigDB c6	Hemap clusters corresponding to TCGA cluster 1	-0.21	16.9	7.27175	9.62825	12.6383	5.36652	5.6	0	4.65758	0
GSE29617 DAY3 VS DAY7 TIV FLU VACCINE PBMC 2008 UP-MsigDB c7	Hemap clusters corresponding to TCGA cluster 1	-0.2	15.7	7.27175	8.42825	12.585	5.31328	2.9	0	3.10791	0
GSE18791 CTRL VS NEWCASTLE VIRUS DC 6H DN-MsigDB c7	Hemap clusters corresponding to TCGA cluster 1	-0.2	16.5	7.27175	9.22825	12.5686	5.29689	5.4	0	5.46852	0
GSE9037 CTRL VS LPS 4H STIM BMDM UP-MsigDB c7	Hemap clusters corresponding to TCGA cluster 1	-0.19	15	7.27175	7.72825	12.5376	5.26585	5.5	0	3.24413	0
GSE32423 MEMORY VS NAIVE CD8 TCELL IL7 UP-MsigDB c7	Hemap clusters corresponding to TCGA cluster 1	-0.17	11.8	7.27175	4.52825	12.4949	5.2231	3	0	2.22915	0
IKK COMPLEX RECRUITMENT MEDIATED BY RIP1-REACTOME MsigDB c2	Hemap clusters corresponding to TCGA cluster 1	-0.23	20.8	7.27175	13.5283	12.4815	5.20974	3	0	2.04576	0
GNF2 ITGB2-MsigDB c4	Hemap clusters corresponding to TCGA cluster 1	-0.21	17.3	7.27175	10.0283	12.4815	5.20974	3	0	2.61979	0
AMUNDSON DNA DAMAGE RESPONSE TP53-MsigDB c2	Hemap clusters corresponding to TCGA cluster 1	-0.21	17.4	7.27175	10.1283	12.4685	5.19677	3.4	0	3.56864	0
CHIN BREAST CANCER COPY NUMBER UP-MsigDB c2	Hemap clusters corresponding to TCGA cluster 1	-0.21	17.6	7.27175	10.3283	12.4202	5.14847	5.5	0	2.79588	0
INTERFERON GAMMA SIGNALING-REACTOME MsigDB c2	Hemap clusters corresponding to TCGA cluster 1	-0.21	17.4	7.27175	10.1283	12.4202	5.14847	5.2	0	5.82391	0
GSE18791 CTRL VS NEWCASTLE VIRUS DC 8H DN-MsigDB c7	Hemap clusters corresponding to TCGA cluster 1	-0.21	17.8	7.27175	10.5283	12.3565	5.0848	4.4	0	4.284	0
METABOLISM OF FOLATE AND PTERINES-PWCOMMONS	Hemap clusters corresponding to TCGA cluster 1	-0.22	18.7	7.27175	11.4283	12.3468	5.07504	4.9	0	3.55284	0
GSE11864 UNTREATED VS CSF1 IN MAC UP-MsigDB c7	Hemap clusters corresponding to TCGA cluster 1	-0.18	12.5	7.27175	5.22825	12.3372	5.06549	2.7	0	2.56864	0
TOLL RECEPTOR SIGNALING PATHWAY-PWCOMMONS	Hemap clusters corresponding to TCGA cluster 1	-0.23	21.5	7.27175	14.2283	12.2924	5.02068	4.2	0	3.27572	0
GSE13485 CTRL VS DAY3 YF17D VACCINE PBMC DN-MsigDB c7	Hemap clusters corresponding to TCGA cluster 1	-0.2	16.4	7.27175	9.12825	12.2924	5.02068	5.3	0	5.19382	0
BOYAULT LIVER CANCER SUBCLASS G5 DN-MsigDB c2	Hemap clusters corresponding to TCGA cluster 1	-0.21	16.9	7.27175	9.62825	12.2757	5.00398	4.3	0	4.45593	0
ZIRN TRETINOIN RESPONSE WT1 DN-MsigDB c2	Hemap clusters corresponding to TCGA cluster 1	-0.24	23.2	7.27175	15.9283	12.2596	4.98789	7.6	1.6158	5.63827	0
CHR2Q22-MsigDB c1	Hemap clusters corresponding to TCGA cluster 1	-0.2	15.3	7.27175	8.02825	12.2291	4.9574	4.4	0	3.35655	0
GSE17974 IL4 AND ANTI IL12 VS UNTREATED 6H ACT CD4 TCELL DN-MsigDB c7	Hemap clusters corresponding to TCGA cluster 1	-0.19	15	7.27175	7.72825	12.2007	4.92891	6.2	0.215801	6.38722	0.403017
LIANG SILENCED BY METHYLATION 2-MsigDB c2	Hemap clusters corresponding to TCGA cluster 1	-0.19	15.1	7.27175	7.82825	12.1871	4.91534	2.8	0	2.02687	0
PD 1 SIGNALING-PWCOMMONS	Hemap clusters corresponding to TCGA cluster 1	-0.17	12.2	7.27175	4.92825	12.1549	4.88315	5.4	0	6.38722	0.403017
GSE2706 UNSTIM VS 8H R848 DC DN-MsigDB c7	Hemap clusters corresponding to TCGA cluster 1	-0.22	18.9	7.27175	11.6283	12.1487	4.87699	4.2	0	3.95861	0
RANKL RANK SIGNALING PATHWAY HOMO SAPIENS-WIKIPW	Hemap clusters corresponding to TCGA cluster 1	-0.18	13.6	7.27175	6.32825	12.1427	4.87092	5.4	0	5.22185	0
GNF2 TNFRSF1B-MsigDB c4	Hemap clusters corresponding to TCGA cluster 1	-0.18	13.6	7.27175	6.32825	12.1192	4.84744	2.1	0	2.3098	0
EPONFKB PATHWAY-BIOCARTA MsigDB c2	Hemap clusters corresponding to TCGA cluster 1	-0.2	16.5	7.27175	9.22825	12.1079	4.83616	4.7	0	4.92082	0
TRANSCRIPTIONAL REGULATION BY SMALL RNAS-PWCOMMONS	Hemap clusters corresponding to TCGA cluster 1	-0.2	15.5	7.27175	8.22825	12.0269	4.75512	2.7	0	2.05061	0
MCLACHLAN DENTAL CARIES DN-MsigDB c2	Hemap clusters corresponding to TCGA cluster 1	-0.19	14.9	7.27175	7.62825	11.9586	4.68686	2.3	0	3.18046	0
CHIANG LIVER CANCER SUBCLASS INTERFERON UP-MsigDB c2	Hemap clusters corresponding to TCGA cluster 1	-0.2	16.2	7.27175	8.92825	11.8861	4.61431	5.3	0	2.74473	0
MEIOTIC RECOMBINATION-REACTOME MsigDB c2	Hemap clusters corresponding to TCGA cluster 1	-0.2	15.5	7.27175	8.22825	11.8539	4.58212	3	0	2.17393	0
GSE1448 CTRL VS ANTI VBETA5 DP THYMOCYTE DN-MsigDB c7	Hemap clusters corresponding to TCGA cluster 1	-0.23	20.8	7.27175	13.5283	11.8239	4.55216	3.3	0	3.69897	0
DEFENSE RESPONSE-MsigDB c5	Hemap clusters corresponding to TCGA cluster 1	-0.19	14.5	7.27175	7.22825	11.8239	4.55216	3.3	0	2.49485	0
LAIR PATHWAY-BIOCARTA MsigDB c2	Hemap clusters corresponding to TCGA cluster 1	-0.21	17.3	7.27175	10.0283	11.7959	4.52413	4.9	0	2.92082	0
GSE1432 1H VS 6H IFNG MICROGLIA DN-MsigDB c7	Hemap clusters corresponding to TCGA cluster 1	-0.19	14.9	7.27175	7.62825	11.7959	4.52413	6.1	0.115801	5.55284	0
ALLOGRAFT REJECTION-KEGG MsigDB c2	Hemap clusters corresponding to TCGA cluster 1	-0.18	13.2	7.27175	5.92825	11.7696	4.4978	3.6	0	3.69897	0
GSE360 T GONDII VS M TUBERCULOSIS DC DN-MsigDB c7	Hemap clusters corresponding to TCGA cluster 1	-0.22	18.6	7.27175	11.3283	11.6778	4.40603	2.3	0	3.20066	0
RNA POL I PROMOTER OPENING-REACTOME MsigDB c2	Hemap clusters corresponding to TCGA cluster 1	-0.19	14.7	7.27175	7.42825	11.6576	4.38583	2.4	0	2.35655	0
RNA POLYMERASE I PROMOTER OPENING-PWCOMMONS	Hemap clusters corresponding to TCGA cluster 1	-0.19	14.7	7.27175	7.42825	11.6576	4.38583	2.3	0	2.35655	0
PYRIMIDINE DEOXYRIBONUCLEOSIDES SALVAGE-PWCOMMONS	Hemap clusters corresponding to TCGA cluster 1	-0.23	21.6	7.27175	14.3283	11.6383	4.36652	3.6	0	2.63827	0
BOQUEST STEM CELL DN-MsigDB c2	Hemap clusters corresponding to TCGA cluster 1	-0.21	18.1	7.27175	10.8283	11.6383	4.36652	2.3	0	2.82391	0
MYLLYKANGAS AMPLIFICATION HOT SPOT 15-MsigDB c2	Hemap clusters corresponding to TCGA cluster 1	-0.19	14	7.27175	6.72825	11.6383	4.36652	7.6	1.6158	6.60206	0.617861
ADAPTIVE IMMUNE RESPONSE GO 0002460-MsigDB c5	Hemap clusters corresponding to TCGA cluster 1	-0.2	16.1	7.27175	8.82825	11.6198	4.34804	4.7	0	3.284	0
CYTOSOLIC SENSORS OF PATHOGEN ASSOCIATED DNA-PWCOMMONS	Hemap clusters corresponding to TCGA cluster 1	-0.28	29.7	7.27175	22.4283	11.6021	4.33031	4.7	0	3.16749	0
HERNANDEZ ABERRANT MITOSIS BY DOCETACEL 4NM DN-MsigDB c2	Hemap clusters corresponding to TCGA cluster 1	-0.19	14.9	7.27175	7.62825	11.5686	4.29689	5.3	0	4.0655	0
ALLOGRAFT REJECTION-MsigDB HALLMARKS	Hemap clusters corresponding to TCGA cluster 1	-0.19	14.3	7.27175	7.02825	11.5686	4.29689	3.6	0	4.63827	0
OLEATE BIOSYNTHESIS-PWCOMMONS	Hemap clusters corresponding to TCGA cluster 1	-0.21	17.2	7.27175	9.92825	11.5528	4.28109	6.9	0.915801	5.08619	0
SMITH TERT TARGETS DN-MsigDB c2	Hemap clusters corresponding to TCGA cluster 1	-0.24	21.8	7.27175	14.5283	11.5376	4.26585	4.5	0	3.79588	0
GSE17721 CTRL VS POLYIC 6H BMDM DN-MsigDB c7	Hemap clusters corresponding to TCGA cluster 1	-0.18	13.6	7.27175	6.32825	11.5086	4.23689	6.4	0.415801	7.1549	1.1707
GSE17721 CTRL VS POLYIC 4H BMDM DN-MsigDB c7	Hemap clusters corresponding to TCGA cluster 1	-0.21	17.9	7.27175	10.6283	11.4685	4.19677	5	0	3.76955	0
RIP MEDIATED NFKB ACTIVATION VIA ZBP1-PWCOMMONS	Hemap clusters corresponding to TCGA cluster 1	-0.19	14.8	7.27175	7.52825	11.4089	4.13719	3.9	0	2.74473	0
INTERLEUKIN 1 PROCESSING-PWCOMMONS	Hemap clusters corresponding to TCGA cluster 1	-0.24	22.8	7.27175	15.5283	11.3665	4.09478	7	1.0158	4.76955	0
INOSITOL PHOSPHATE METABOLISM-PWCOMMONS	Hemap clusters corresponding to TCGA cluster 1	-0.22	19	7.27175	11.7283	11.3665	4.09478	6.3	0.315801	3.72125	0
SYNTHESIS OF VERY LONG CHAIN FATTY ACYL COAS-REACTOME MsigDB c2	Hemap clusters corresponding to TCGA cluster 1	-0.23	21.5	7.27175	14.2283	11.3468	4.07504	5.7	0	5.3279	0
GNF2 PTPRC-MsigDB c4	Hemap clusters corresponding to TCGA cluster 1	-0.18	12.8	7.27175	5.52825	11.3098	4.03806	4.4	0	4.05061	0
CHR4Q25-MsigDB c1	Hemap clusters corresponding to TCGA cluster 1	-0.2	16.5	7.27175	9.22825	11.2924	4.02068	4.2	0	4.5376	0
GRAFT VERSUS HOST DISEASE-KEGG MsigDB c2	Hemap clusters corresponding to TCGA cluster 1	-0.17	11.7	7.27175	4.42825	11.2924	4.02068	3.3	0	3.08092	0
GSE2706 2H VS 8H LPS STIM DC DN-MsigDB c7	Hemap clusters corresponding to TCGA cluster 1	-0.2	16	7.27175	8.72825	11.284	4.01225	6.5	0.515801	5.29243	0
GSE22886 CD4 TCELL VS BCELL NAIVE DN-MsigDB c7	Hemap clusters corresponding to TCGA cluster 1	-0.2	15.4	7.27175	8.12825	11.2441	3.97238	5.4	0	5.56864	0
GSE26669 CD4 VS CD8 TCELL IN MLR COSTIM BLOCK UP-MsigDB c7	Hemap clusters corresponding to TCGA cluster 1	-0.22	19	7.27175	11.7283	11.2366	3.96482	6.2	0.215801	6.63827	0.654073
INTERFERON ALPHA BETA SIGNALING-REACTOME MsigDB c2	Hemap clusters corresponding to TCGA cluster 1	-0.19	14.2	7.27175	6.92825	11.1249	3.85319	3.9	0	3.39794	0
SEKI INFLAMMATORY RESPONSE LPS UP-MsigDB c2	Hemap clusters corresponding to TCGA cluster 1	-0.21	17.7	7.27175	10.4283	11.0809	3.80917	3.6	0	3.12494	0
COLDREN GEFITINIB RESISTANCE DN-MsigDB c2	Hemap clusters corresponding to TCGA cluster 1	-0.21	18.2	7.27175	10.9283	11.0655	3.79375	4.8	0	3.11919	0
GNF2 TYK2-MsigDB c4	Hemap clusters corresponding to TCGA cluster 1	-0.18	13.5	7.27175	6.22825	11.0555	3.78377	3.6	0	2.27572	0
MORI MATURE B LYMPHOCYTE UP-MsigDB c2	Hemap clusters corresponding to TCGA cluster 1	-0.19	15.1	7.27175	7.82825	11.0269	3.75512	4.9	0	4.60206	0
DNA METHYLATION-PWCOMMONS	Hemap clusters corresponding to TCGA cluster 1	-0.19	13.9	7.27175	6.62825	11.0044	3.73262	2.3	0	2.35655	0
ZHU CMV 8 HR UP-MsigDB c2	Hemap clusters corresponding to TCGA cluster 1	-0.2	16.3	7.27175	9.02825	11	3.72825	4.9	0	3.60206	0
POSITIVE REGULATION OF DNA METABOLIC PROCESS-MsigDB c5	Hemap clusters corresponding to TCGA cluster 1	-0.2	15.6	7.27175	8.32825	11	3.72825	4.9	0	3.24413	0
MEIOTIC RECOMBINATION-PWCOMMONS	Hemap clusters corresponding to TCGA cluster 1	-0.2	15.2	7.27175	7.92825	10.9208	3.64907	2.9	0	2.23657	0
LINDSTEDT DENDRITIC CELL MATURATION B-MsigDB c2	Hemap clusters corresponding to TCGA cluster 1	-0.19	13.8	7.27175	6.52825	10.8539	3.58212	5.6	0	5.60206	0
GTCAACC MIR 380 5P-MsigDB c3	Hemap clusters corresponding to TCGA cluster 1	-0.18	13.3	7.27175	6.02825	10.8539	3.58212	4.6	0	3.17393	0
ANTIVIRAL MECHANISM BY IFN STIMULATED GENES-REACTOME MsigDB c2	Hemap clusters corresponding to TCGA cluster 1	-0.17	11.5	7.27175	4.22825	10.8539	3.58212	5.3	0	4.20066	0
ZHAN MULTIPLE MYELOMA HP UP-MsigDB c2	Hemap clusters corresponding to TCGA cluster 1	-0.23	20.2	7.27175	12.9283	10.7959	3.52413	6.2	0.215801	4.33724	0
GSE1460 CORD VS ADULT BLOOD NAIVE CD4 TCELL UP-MsigDB c7	Hemap clusters corresponding to TCGA cluster 1	-0.2	16.1	7.27175	8.82825	10.7959	3.52413	6.1	0.115801	5	0
NAKAYAMA SOFT TISSUE TUMORS PCA1 UP-MsigDB c2	Hemap clusters corresponding to TCGA cluster 1	-0.19	15	7.27175	7.72825	10.7696	3.4978	2.8	0	4.63827	0
TOLL LIKE RECEPTOR SIGNALING PATHWAY-KEGG MsigDB c2	Hemap clusters corresponding to TCGA cluster 1	-0.19	14	7.27175	6.72825	10.699	3.42722	4	0	2.27572	0
LEE RECENT THYMIC EMIGRANT-MsigDB c2	Hemap clusters corresponding to TCGA cluster 1	-0.19	15	7.27175	7.72825	10.6021	3.33031	3.9	0	4.92082	0
GSE13484 UNSTIM VS YF17D VACCINE STIM PBMC DN-MsigDB c7	Hemap clusters corresponding to TCGA cluster 1	-0.18	13.5	7.27175	6.22825	10.6021	3.33031	4.2	0	2.95861	0
DER IFN BETA RESPONSE UP-MsigDB c2	Hemap clusters corresponding to TCGA cluster 1	-0.18	12.9	7.27175	5.62825	10.6021	3.33031	5.5	0	5.60206	0
CHR4P15-MsigDB c1	Hemap clusters corresponding to TCGA cluster 1	-0.18	12.4	7.27175	5.12825	10.5686	3.29689	3.8	0	3.20761	0
INFLAM PATHWAY-BIOCARTA MsigDB c2	Hemap clusters corresponding to TCGA cluster 1	-0.19	14.9	7.27175	7.62825	10.5528	3.28109	5.1	0	2.63827	0
GNF2 S100A4-MsigDB c4	Hemap clusters corresponding to TCGA cluster 1	-0.19	13.7	7.27175	6.42825	10.5528	3.28109	2.1	0	2.4318	0
GSE18791 CTRL VS NEWCASTLE VIRUS DC 16H DN-MsigDB c7	Hemap clusters corresponding to TCGA cluster 1	-0.18	12.7	7.27175	5.42825	10.5376	3.26585	2.8	0	2.69897	0
EBV LMP1 SIGNALING HOMO SAPIENS-WIKIPW	Hemap clusters corresponding to TCGA cluster 1	-0.16	10.8	7.27175	3.52825	10.5086	3.23689	4.3	0	3.92082	0
RNF MUTANTS SHOW ENHANCED WNT SIGNALING AND PROLIFERATION-PWCOMMONS	Hemap clusters corresponding to TCGA cluster 1	-0.18	13.2	7.27175	5.92825	10.4949	3.2231	3.1	0	2.35655	0
XAV939 INHIBITS TANKYRASE STABILIZING AXIN-PWCOMMONS	Hemap clusters corresponding to TCGA cluster 1	-0.18	13.2	7.27175	5.92825	10.4949	3.2231	3.1	0	2.35655	0
MISSPLICED LRP5 MUTANTS HAVE ENHANCED BETA CATENIN DEPENDENT SIGNALING-PWCOMMONS	Hemap clusters corresponding to TCGA cluster 1	-0.18	13.2	7.27175	5.92825	10.4949	3.2231	3.1	0	2.35655	0
VIRAL REPRODUCTION-MsigDB c5	Hemap clusters corresponding to TCGA cluster 1	-0.19	14.7	7.27175	7.42825	10.4559	3.18418	8.4	2.4158	9.04096	3.05676
MPR PATHWAY-BIOCARTA MsigDB c2	Hemap clusters corresponding to TCGA cluster 1	-0.17	11.3	7.27175	4.02825	10.4559	3.18418	3.9	0	2.61979	0
NAKAMURA ADIPOGENESIS LATE UP-MsigDB c2	Hemap clusters corresponding to TCGA cluster 1	-0.2	16.1	7.27175	8.82825	10.4318	3.16005	3.7	0	2.37675	0
DARWICHE PAPILLOMA PROGRESSION RISK-MsigDB c2	Hemap clusters corresponding to TCGA cluster 1	-0.23	21.6	7.27175	14.3283	10.3768	3.105	4.5	0	2.60206	0
CHEMOKINE SIGNALING PATHWAY-KEGG MsigDB c2	Hemap clusters corresponding to TCGA cluster 1	-0.2	16.6	7.27175	9.32825	10.3372	3.06549	4.8	0	4	0
PAPASPYRIDONOS UNSTABLE ATEROSCLEROTIC PLAQUE UP-MsigDB c2	Hemap clusters corresponding to TCGA cluster 1	-0.2	15.5	7.27175	8.22825	10.3279	3.05615	2	0	2.49485	0
ROSS LEUKEMIA WITH MLL FUSIONS-MsigDB c2	Hemap clusters corresponding to TCGA cluster 1	-0.19	14.6	7.27175	7.32825	10.301	3.02928	4.2	0	2.4318	0
GSE17721 POLYIC VS GARDIQUIMOD 16H BMDM UP-MsigDB c7	Hemap clusters corresponding to TCGA cluster 1	-0.19	14.5	7.27175	7.22825	10.2924	3.02068	4.6	0	3.95861	0
ACTIVATED B CELL-NORMAL CELL TF	Hemap clusters corresponding to TCGA cluster 1	-0.2	16	7.27175	8.72825	10.2757	3.00398	5.4	0	3.16749	0
NIKOLSKY BREAST CANCER 7P15 AMPLICON-MsigDB c2	Hemap clusters corresponding to TCGA cluster 2	-0.25	24.6	7.27175	17.3283	28.8861	21.6143	3.3	0	3.56864	0
NIKOLSKY BREAST CANCER 21Q22 AMPLICON-MsigDB c2	Hemap clusters corresponding to TCGA cluster 2	-0.23	20.6	7.27175	13.3283	16.7447	9.47298	3.9	0	3.67778	0
HEME BIOSYNTHESIS HOMO SAPIENS-WIKIPW	Hemap clusters corresponding to TCGA cluster 2	-0.2	16	7.27175	8.72825	16.699	9.42722	4.5	0	4.10237	0
AHSP PATHWAY-BIOCARTA MsigDB c2	Hemap clusters corresponding to TCGA cluster 2	-0.2	15.2	7.27175	7.92825	14.1675	6.89574	3.8	0	2.76955	0
CHYLA CBFA2T3 TARGETS DN-MsigDB c2	Hemap clusters corresponding to TCGA cluster 2	-0.18	12.8	7.27175	5.52825	12.7959	5.52413	2.9	0	2.33724	0
GNF2 PRDX2-MsigDB c4	Hemap clusters corresponding to TCGA cluster 2	-0.22	18.5	7.27175	11.2283	12.4685	5.19677	4.6	0	2.26761	0
GNF2 TAL1-MsigDB c4	Hemap clusters corresponding to TCGA cluster 2	-0.19	14	7.27175	6.72825	12.2366	4.96482	3.4	0	2.08092	0
CHR4Q28-MsigDB c1	Hemap clusters corresponding to TCGA cluster 2	-0.2	16.4	7.27175	9.12825	11.585	4.31328	2.6	0	2.27572	0
VALK AML WITH FLT3 ITD-MsigDB c2	Hemap clusters corresponding to TCGA cluster 2	-0.2	16.5	7.27175	9.22825	11.3665	4.09478	4.4	0	3.48149	0
MICROTUBULE ASSOCIATED COMPLEX-MsigDB c5	Hemap clusters corresponding to TCGA cluster 2	-0.23	20.5	7.27175	13.2283	11.0655	3.79375	3.3	0	2.21467	0
MODULE 333-MsigDB c4	Hemap clusters corresponding to TCGA cluster 2	-0.21	18	7.27175	10.7283	11	3.72825	5.4	0	4.20761	0
GNF2 ANK1-MsigDB c4	Hemap clusters corresponding to TCGA cluster 2	-0.18	12.7	7.27175	5.42825	10.9586	3.68686	3	0	2.26761	0
GNF2 SPTB-MsigDB c4	Hemap clusters corresponding to TCGA cluster 2	-0.18	12.7	7.27175	5.42825	10.9586	3.68686	3	0	2.26761	0
ROYLANCE BREAST CANCER 16Q COPY NUMBER UP-MsigDB c2	Hemap clusters corresponding to TCGA cluster 2	-0.18	13.2	7.27175	5.92825	10.7447	3.47298	5.1	0	4.65758	0
GSE34205 RSV VS FLU INF INFANT PBMC UP-MsigDB c7	Hemap clusters corresponding to TCGA cluster 2	-0.19	14.4	7.27175	7.12825	10.3372	3.06549	4.4	0	3.00436	0
WIELAND UP BY HBV INFECTION-MsigDB c2	Hemap clusters corresponding to TCGA cluster 3	-0.48	87	7.27175	79.7283	76.4815	69.2097	11.4	5.4158	9.55284	3.56864
LEE AGING CEREBELLUM UP-MsigDB c2	Hemap clusters corresponding to TCGA cluster 3	-0.45	75.5	7.27175	68.2283	68.6576	61.3858	12	6.0158	11.1192	5.13499
DIAZ CHRONIC MEYLOGENOUS LEUKEMIA DN-MsigDB c2	Hemap clusters corresponding to TCGA cluster 3	-0.43	69	7.27175	61.7283	66.1805	58.9087	9.9	3.9158	7.74473	1.76053
VERHAAK AML WITH NPM1 MUTATED DN-MsigDB c2	Hemap clusters corresponding to TCGA cluster 3	-0.4	59.5	7.27175	52.2283	63.6778	56.406	9.7	3.7158	9.39794	3.41374
NADLER OBESITY UP-MsigDB c2	Hemap clusters corresponding to TCGA cluster 3	-0.42	67.9	7.27175	60.6283	63.0177	55.746	10.2	4.2158	9	3.0158
ICHIBA GRAFT VERSUS HOST DISEASE 35D UP-MsigDB c2	Hemap clusters corresponding to TCGA cluster 3	-0.42	66.9	7.27175	59.6283	62.5229	55.2511	10.8	4.8158	7.40894	1.42474
ROSS AML WITH CBFB MYH11 FUSION-MsigDB c2	Hemap clusters corresponding to TCGA cluster 3	-0.41	64.3	7.27175	57.0283	60.585	53.3133	10.8	4.8158	9.55284	3.56864
GSE9650 NAIVE VS EFF CD8 TCELL DN-MsigDB c7	Hemap clusters corresponding to TCGA cluster 3	-0.43	70.8	7.27175	63.5283	60	52.7283	8.3	2.3158	7.08619	1.10199
ANTIGEN PROCESSING AND PRESENTATION-KEGG MsigDB c2	Hemap clusters corresponding to TCGA cluster 3	-0.42	67	7.27175	59.7283	59.8539	52.5821	8.6	2.6158	5.88606	0
ALCALAY AML BY NPM1 LOCALIZATION DN-MsigDB c2	Hemap clusters corresponding to TCGA cluster 3	-0.43	70	7.27175	62.7283	59.6021	52.3303	6.4	0.415801	5.92082	0
IMMUNOREGULATORY INTERACTIONS BETWEEN A LYMPHOID AND A NON LYMPHOID CELL-PWCOMMONS	Hemap clusters corresponding to TCGA cluster 3	-0.42	68	7.27175	60.7283	59.4318	52.16	9.2	3.2158	6.24413	0.259926
JAATINEN HEMATOPOIETIC STEM CELL DN-MsigDB c2	Hemap clusters corresponding to TCGA cluster 3	-0.43	70.6	7.27175	63.3283	58.1308	50.859	9.5	3.5158	6.92082	0.93662
GSE7764 NKCELL VS SPLENOCYTE DN-MsigDB c7	Hemap clusters corresponding to TCGA cluster 3	-0.46	78.6	7.27175	71.3283	57.699	50.4272	10.6	4.6158	8.38722	2.40302
SMIRNOV RESPONSE TO IR 6HR DN-MsigDB c2	Hemap clusters corresponding to TCGA cluster 3	-0.42	65.6	7.27175	58.3283	56.6576	49.3858	7.9	1.9158	6.92082	0.93662
MHC CLASS II ANTIGEN PRESENTATION-PWCOMMONS	Hemap clusters corresponding to TCGA cluster 3	-0.42	67.3	7.27175	60.0283	55.7212	48.4495	8.1	2.1158	6.24413	0.259926
LIU VAV3 PROSTATE CARCINOGENESIS UP-MsigDB c2	Hemap clusters corresponding to TCGA cluster 3	-0.43	68.8	7.27175	61.5283	54.9586	47.6869	13	7.0158	12.5086	6.52444
WALLACE PROSTATE CANCER RACE UP-MsigDB c2	Hemap clusters corresponding to TCGA cluster 3	-0.43	69.2	7.27175	61.9283	54.6778	47.406	11.8	5.8158	9.20761	3.22341
CELL ADHESION MOLECULES CAMS-KEGG MsigDB c2	Hemap clusters corresponding to TCGA cluster 3	-0.41	64.5	7.27175	57.2283	54.6778	47.406	11.4	5.4158	10.6198	4.63559
POOLA INVASIVE BREAST CANCER UP-MsigDB c2	Hemap clusters corresponding to TCGA cluster 3	-0.43	68.8	7.27175	61.5283	54.5686	47.2969	8.3	2.3158	7.92082	1.93662
GAL LEUKEMIC STEM CELL DN-MsigDB c2	Hemap clusters corresponding to TCGA cluster 3	-0.39	59.1	7.27175	51.8283	54.0315	46.7598	6.5	0.515801	5.74473	0
CLIMENT BREAST CANCER COPY NUMBER UP-MsigDB c2	Hemap clusters corresponding to TCGA cluster 3	-0.39	57.9	7.27175	50.6283	53.4949	46.2231	12.1	6.1158	5.76955	0
CELLULAR DEFENSE RESPONSE-MsigDB c5	Hemap clusters corresponding to TCGA cluster 3	-0.4	61.1	7.27175	53.8283	53.0269	45.7551	9.6	3.6158	11.2518	5.26761
MORI MATURE B LYMPHOCYTE UP-MsigDB c2	Hemap clusters corresponding to TCGA cluster 3	-0.39	57.4	7.27175	50.1283	52.6576	45.3858	11.7	5.7158	9.03621	3.05201
MCLACHLAN DENTAL CARIES UP-MsigDB c2	Hemap clusters corresponding to TCGA cluster 3	-0.42	67.4	7.27175	60.1283	52.6021	45.3303	11.1	5.1158	10	4.0158
GASTRIN CREB SIGNALLING PATHWAY VIA PKC AND MAPK-PWCOMMONS	Hemap clusters corresponding to TCGA cluster 3	-0.39	57.2	7.27175	49.9283	52.2007	44.9289	12.8	6.8158	10.699	4.71477
FLECHNER BIOPSY KIDNEY TRANSPLANT REJECTED VS OK UP-MsigDB c2	Hemap clusters corresponding to TCGA cluster 3	-0.43	70.1	7.27175	62.8283	51.7959	44.5241	11.1	5.1158	8.48149	2.49729
MODULE 436-MsigDB c4	Hemap clusters corresponding to TCGA cluster 3	-0.4	60	7.27175	52.7283	51.7959	44.5241	8.7	2.7158	8.38722	2.40302
GSE360 DC VS MAC T GONDII DN-MsigDB c7	Hemap clusters corresponding to TCGA cluster 3	-0.4	61.4	7.27175	54.1283	51.6021	44.3303	12.9	6.9158	9.01773	3.03353
MODULE 84-MsigDB c4	Hemap clusters corresponding to TCGA cluster 3	-0.42	66.1	7.27175	58.8283	51.4202	44.1485	12.4	6.4158	10	4.0158
HELLER SILENCED BY METHYLATION UP-MsigDB c2	Hemap clusters corresponding to TCGA cluster 3	-0.4	59.9	7.27175	52.6283	51.1805	43.9087	12.4	6.4158	9.20761	3.22341
MCLACHLAN DENTAL CARIES DN-MsigDB c2	Hemap clusters corresponding to TCGA cluster 3	-0.41	64.4	7.27175	57.1283	51.1192	43.8474	11.3	5.3158	10.3468	4.36259
IMMUNOREGULATORY INTERACTIONS BETWEEN A LYMPHOID AND A NON LYMPHOID CELL-REACTOME MsigDB c2	Hemap clusters corresponding to TCGA cluster 3	-0.41	63.2	7.27175	55.9283	51.0809	43.8092	8.9	2.9158	7.08092	1.09672
PLASMA MEMBRANE PART-MsigDB c5	Hemap clusters corresponding to TCGA cluster 3	-0.4	62.3	7.27175	55.0283	50.9586	43.6869	13.1	7.1158	13.9208	7.93662
HUMMERICH MALIGNANT SKIN TUMOR UP-MsigDB c2	Hemap clusters corresponding to TCGA cluster 3	-0.4	61.1	7.27175	53.8283	50.9586	43.6869	10.5	4.5158	13.4815	7.49729
MODULE 171-MsigDB c4	Hemap clusters corresponding to TCGA cluster 3	-0.4	62.1	7.27175	54.8283	50.7959	43.5241	9.7	3.7158	8.65758	2.67338
GENERATION OF SECOND MESSENGER MOLECULES-PWCOMMONS	Hemap clusters corresponding to TCGA cluster 3	-0.4	60.1	7.27175	52.8283	50.4815	43.2097	9.8	3.8158	9	3.0158
MODULE 208-MsigDB c4	Hemap clusters corresponding to TCGA cluster 3	-0.4	60.6	7.27175	53.3283	50.3468	43.075	9.6	3.6158	8.65758	2.67338
WILENSKY RESPONSE TO DARAPLADIB-MsigDB c2	Hemap clusters corresponding to TCGA cluster 3	-0.39	59	7.27175	51.7283	50.1079	42.8362	9.6	3.6158	6.74473	0.760528
MODULE 64-MsigDB c4	Hemap clusters corresponding to TCGA cluster 3	-0.4	61.4	7.27175	54.1283	49.8861	42.6143	13.1	7.1158	9.58503	3.60083
VIRAL MYOCARDITIS-KEGG MsigDB c2	Hemap clusters corresponding to TCGA cluster 3	-0.39	57.8	7.27175	50.5283	49.8539	42.5821	10.9	4.9158	7.26761	1.28341
GASTRIN CREB SIGNALLING PATHWAY VIA PKC AND MAPK-REACTOME MsigDB c2	Hemap clusters corresponding to TCGA cluster 3	-0.39	57.8	7.27175	50.5283	49.1549	41.8832	13	7.0158	11.5376	5.5534
GRAFT VERSUS HOST DISEASE-KEGG MsigDB c2	Hemap clusters corresponding to TCGA cluster 3	-0.39	58.3	7.27175	51.0283	48.9208	41.6491	8.1	2.1158	7.4437	1.4595
PGC1A PATHWAY-BIOCARTA MsigDB c2	Hemap clusters corresponding to TCGA cluster 3	-0.4	61.3	7.27175	54.0283	48.8861	41.6143	11.7	5.7158	11.9586	5.97441
MODULE 345-MsigDB c4	Hemap clusters corresponding to TCGA cluster 3	-0.38	55.9	7.27175	48.6283	48.8239	41.5522	8.3	2.3158	7.63827	1.65407
HOSHIDA LIVER CANCER SUBCLASS S1-MsigDB c2	Hemap clusters corresponding to TCGA cluster 3	-0.39	56.9	7.27175	49.6283	48.1675	40.8957	11.3	5.3158	7.40894	1.42474
MODULE 46-MsigDB c4	Hemap clusters corresponding to TCGA cluster 3	-0.41	63	7.27175	55.7283	48.0706	40.7988	11.5	5.5158	8.65758	2.67338
CARBOHYDRATE BINDING-MsigDB c5	Hemap clusters corresponding to TCGA cluster 3	-0.42	67	7.27175	59.7283	48.0555	40.7838	10.1	4.1158	8.88606	2.90186
GENERATION OF SECOND MESSENGER MOLECULES-REACTOME MsigDB c2	Hemap clusters corresponding to TCGA cluster 3	-0.39	58.1	7.27175	50.8283	48.0177	40.746	9.7	3.7158	9.20761	3.22341
TRANSLOCATION OF ZAP 70 TO IMMUNOLOGICAL SYNAPSE-PWCOMMONS	Hemap clusters corresponding to TCGA cluster 3	-0.39	56.4	7.27175	49.1283	47.7212	40.4495	7.2	1.2158	5.45593	0
INTEGRAL TO PLASMA MEMBRANE-MsigDB c5	Hemap clusters corresponding to TCGA cluster 3	-0.4	59.7	7.27175	52.4283	47.699	40.4272	13.2	7.2158	14.2147	8.23047
NAKAYAMA SOFT TISSUE TUMORS PCA1 UP-MsigDB c2	Hemap clusters corresponding to TCGA cluster 3	-0.39	57.4	7.27175	50.1283	47.6576	40.3858	11.1	5.1158	9.55284	3.56864
INTESTINAL IMMUNE NETWORK FOR IGA PRODUCTION-KEGG MsigDB c2	Hemap clusters corresponding to TCGA cluster 3	-0.38	56.3	7.27175	49.0283	47.6576	40.3858	8.3	2.3158	9.20761	3.22341
ALLOGRAFT REJECTION-KEGG MsigDB c2	Hemap clusters corresponding to TCGA cluster 3	-0.38	53.7	7.27175	46.4283	47.5528	40.2811	8.1	2.1158	6.67778	0.693582
INTERFERON GAMMA SIGNALING-PWCOMMONS	Hemap clusters corresponding to TCGA cluster 3	-0.39	58.9	7.27175	51.6283	47.4318	40.16	10.8	4.8158	10.3979	4.41374
CROONQUIST NRAS SIGNALING UP-MsigDB c2	Hemap clusters corresponding to TCGA cluster 3	-0.4	59.9	7.27175	52.6283	47.4089	40.1372	9.9	3.9158	10	4.0158
TRANSMISSION ACROSS CHEMICAL SYNAPSES-PWCOMMONS	Hemap clusters corresponding to TCGA cluster 3	-0.39	58.5	7.27175	51.2283	47.3979	40.1262	13.8	7.8158	14.8539	8.86967
LIAN LIPA TARGETS 6M-MsigDB c2	Hemap clusters corresponding to TCGA cluster 3	-0.39	57.5	7.27175	50.2283	47.3468	40.075	11.1	5.1158	12.0044	6.02017
ADAPTIVE IMMUNE SYSTEM-PWCOMMONS	Hemap clusters corresponding to TCGA cluster 3	-0.39	57.3	7.27175	50.0283	47.0757	39.804	10.2	4.2158	10.8861	4.90186
ICHIBA GRAFT VERSUS HOST DISEASE D7 UP-MsigDB c2	Hemap clusters corresponding to TCGA cluster 3	-0.39	59.2	7.27175	51.9283	46.9208	39.6491	9.7	3.7158	8.27572	2.29153
ONO FOXP3 TARGETS DN-MsigDB c2	Hemap clusters corresponding to TCGA cluster 3	-0.37	52.8	7.27175	45.5283	46.8539	39.5821	7.2	1.2158	5.04096	0
MODULE 27-MsigDB c4	Hemap clusters corresponding to TCGA cluster 3	-0.4	61.4	7.27175	54.1283	46.8239	39.5522	12.4	6.4158	10.4949	4.51065
GSE29618 PDC VS MDC DN-MsigDB c7	Hemap clusters corresponding to TCGA cluster 3	-0.38	55.9	7.27175	48.6283	46.7696	39.4978	9.2	3.2158	6.1549	0.170703
INTRINSIC TO PLASMA MEMBRANE-MsigDB c5	Hemap clusters corresponding to TCGA cluster 3	-0.4	59.4	7.27175	52.1283	46.6021	39.3303	13.1	7.1158	13.6198	7.63559
ASTHMA-KEGG MsigDB c2	Hemap clusters corresponding to TCGA cluster 3	-0.4	61	7.27175	53.7283	46.4437	39.1719	6.9	0.915801	5.72125	0
MODULE 292-MsigDB c4	Hemap clusters corresponding to TCGA cluster 3	-0.37	53.4	7.27175	46.1283	46.2676	38.9959	8.8	2.8158	8.65758	2.67338
LIAN LIPA TARGETS 3M-MsigDB c2	Hemap clusters corresponding to TCGA cluster 3	-0.4	59.5	7.27175	52.2283	46.2147	38.9429	11.5	5.5158	11.7447	5.76053
SCHRAETS MLL TARGETS DN-MsigDB c2	Hemap clusters corresponding to TCGA cluster 3	-0.39	58.9	7.27175	51.6283	46.1871	38.9153	11.3	5.3158	7.61979	1.63559
GSE9037 WT VS IRAK4 KO LPS 4H STIM BMDM DN-MsigDB c7	Hemap clusters corresponding to TCGA cluster 3	-0.4	61.1	7.27175	53.8283	46.1079	38.8362	11.6	5.6158	12.0269	6.04267
GSE12845 PRE GC VS DARKZONE GC TONSIL BCELL UP-MsigDB c7	Hemap clusters corresponding to TCGA cluster 3	-0.39	57.4	7.27175	50.1283	46.0132	38.7415	10	4.0158	6.16749	0.183292
YU MYC TARGETS DN-MsigDB c2	Hemap clusters corresponding to TCGA cluster 3	-0.38	53.9	7.27175	46.6283	46	38.7283	9.4	3.4158	7.46852	1.48432
APPEL IMATINIB RESPONSE-MsigDB c2	Hemap clusters corresponding to TCGA cluster 3	-0.37	53.5	7.27175	46.2283	46	38.7283	10.9	4.9158	10.3979	4.41374
GSE10325 CD4 TCELL VS BCELL DN-MsigDB c7	Hemap clusters corresponding to TCGA cluster 3	-0.38	56.1	7.27175	48.8283	45.7696	38.4978	7.6	1.6158	7.79588	1.81168
MEMBRANE-MsigDB c5	Hemap clusters corresponding to TCGA cluster 3	-0.4	61.1	7.27175	53.8283	45.7447	38.473	13.4	7.4158	14.5229	8.53868
SIGNALING BY GPCR-REACTOME MsigDB c2	Hemap clusters corresponding to TCGA cluster 3	-0.39	57.4	7.27175	50.1283	45.7447	38.473	10.4	4.4158	8.13077	2.14657
IMMUNE SYSTEM-REACTOME MsigDB c2	Hemap clusters corresponding to TCGA cluster 3	-0.38	53.8	7.27175	46.5283	45.7212	38.4495	10.7	4.7158	9.01323	3.02903
LEE LIVER CANCER MYC E2F1 UP-MsigDB c2	Hemap clusters corresponding to TCGA cluster 3	-0.39	56.6	7.27175	49.3283	45.585	38.3133	11.7	5.7158	9.88606	3.90186
MODULE 223-MsigDB c4	Hemap clusters corresponding to TCGA cluster 3	-0.38	54.5	7.27175	47.2283	45.585	38.3133	11.4	5.4158	9.20761	3.22341
G ALPHA I SIGNALLING EVENTS-REACTOME MsigDB c2	Hemap clusters corresponding to TCGA cluster 3	-0.39	57.7	7.27175	50.4283	45.3768	38.105	10.1	4.1158	7.79588	1.81168
IMMUNE SYSTEM-PWCOMMONS	Hemap clusters corresponding to TCGA cluster 3	-0.38	55	7.27175	47.7283	45.2218	37.9501	10.6	4.6158	9.92082	3.93662
UROSEVIC RESPONSE TO IMIQUIMOD-MsigDB c2	Hemap clusters corresponding to TCGA cluster 3	-0.39	58.9	7.27175	51.6283	45.1192	37.8474	8.3	2.3158	9.65758	3.67338
CHEN METABOLIC SYNDROM NETWORK-MsigDB c2	Hemap clusters corresponding to TCGA cluster 3	-0.37	52.9	7.27175	45.6283	45.1079	37.8362	10.2	4.2158	8.34679	2.36259
SMID BREAST CANCER RELAPSE IN PLEURA DN-MsigDB c2	Hemap clusters corresponding to TCGA cluster 3	-0.38	54.6	7.27175	47.3283	45.0969	37.8252	11.7	5.7158	8.67778	2.69358
INTRINSIC TO MEMBRANE-MsigDB c5	Hemap clusters corresponding to TCGA cluster 3	-0.38	54.8	7.27175	47.5283	44.6778	37.406	13.4	7.4158	13.6198	7.63559
SRCRPTP PATHWAY-BIOCARTA MsigDB c2	Hemap clusters corresponding to TCGA cluster 3	-0.37	52.8	7.27175	45.5283	44.5528	37.2811	6.8	0.815801	3.13077	0
LINDGREN BLADDER CANCER CLUSTER 2B-MsigDB c2	Hemap clusters corresponding to TCGA cluster 3	-0.36	49.7	7.27175	42.4283	44.5528	37.2811	14	8.0158	11.8861	5.90186
AUTOIMMUNE THYROID DISEASE-KEGG MsigDB c2	Hemap clusters corresponding to TCGA cluster 3	-0.39	58.1	7.27175	50.8283	44.5376	37.2659	8.2	2.2158	5.5376	0
GSE10325 LUPUS CD4 TCELL VS LUPUS BCELL DN-MsigDB c7	Hemap clusters corresponding to TCGA cluster 3	-0.38	54.3	7.27175	47.0283	44.2757	37.004	8.3	2.3158	5.31876	0
GSE13485 CTRL VS DAY7 YF17D VACCINE PBMC DN-MsigDB c7	Hemap clusters corresponding to TCGA cluster 3	-0.38	53.8	7.27175	46.5283	44.2676	36.9959	9.5	3.5158	8.85387	2.86967
MODULE 96-MsigDB c4	Hemap clusters corresponding to TCGA cluster 3	-0.4	59.8	7.27175	52.5283	44.1487	36.877	9.7	3.7158	9.284	3.2998
GPCR DOWNSTREAM SIGNALING-REACTOME MsigDB c2	Hemap clusters corresponding to TCGA cluster 3	-0.38	56.3	7.27175	49.0283	44.1487	36.877	9.9	3.9158	7.82391	1.83971
SCHUETZ BREAST CANCER DUCTAL INVASIVE UP-MsigDB c2	Hemap clusters corresponding to TCGA cluster 3	-0.37	52.3	7.27175	45.0283	44.0706	36.7988	13.8	7.8158	9.82391	3.83971
INTEGRAL TO MEMBRANE-MsigDB c5	Hemap clusters corresponding to TCGA cluster 3	-0.38	55	7.27175	47.7283	44.0362	36.7645	13.4	7.4158	15.4089	9.42474
LEE NAIVE T LYMPHOCYTE-MsigDB c2	Hemap clusters corresponding to TCGA cluster 3	-0.41	62.4	7.27175	55.1283	44	36.7283	9.5	3.5158	10.8539	4.86967
GSE1460 DP VS CD4 THYMOCYTE DN-MsigDB c7	Hemap clusters corresponding to TCGA cluster 3	-0.39	58.2	7.27175	50.9283	44	36.7283	12.8	6.8158	10.6198	4.63559
RECEPTOR ACTIVITY-MsigDB c5	Hemap clusters corresponding to TCGA cluster 3	-0.37	52.7	7.27175	45.4283	43.8539	36.5821	12.1	6.1158	11.7696	5.78535
GSE24142 EARLY THYMIC PROGENITOR VS DN2 THYMOCYTE DN-MsigDB c7	Hemap clusters corresponding to TCGA cluster 3	-0.39	58.6	7.27175	51.3283	43.8239	36.5522	4.9	0	2.30103	0
LEE EARLY T LYMPHOCYTE DN-MsigDB c2	Hemap clusters corresponding to TCGA cluster 3	-0.37	52.5	7.27175	45.2283	43.585	36.3133	9.8	3.8158	7.11919	1.13499
GSE24634 TEFF VS TCONV DAY10 IN CULTURE DN-MsigDB c7	Hemap clusters corresponding to TCGA cluster 3	-0.35	46.9	7.27175	39.6283	43.3468	36.075	9.3	3.3158	7.85387	1.86967
MEMBRANE PART-MsigDB c5	Hemap clusters corresponding to TCGA cluster 3	-0.39	57.3	7.27175	50.0283	43.0915	35.8198	13.4	7.4158	13.9208	7.93662
IMMUNE RESPONSE-MsigDB c5	Hemap clusters corresponding to TCGA cluster 3	-0.38	55.5	7.27175	48.2283	43.0862	35.8144	10.1	4.1158	9.20761	3.22341
INTERFERON GAMMA SIGNALING-REACTOME MsigDB c2	Hemap clusters corresponding to TCGA cluster 3	-0.38	56.3	7.27175	49.0283	43.0757	35.804	10.9	4.9158	10.3979	4.41374
SIGNALING BY GPCR-PWCOMMONS	Hemap clusters corresponding to TCGA cluster 3	-0.38	56.2	7.27175	48.9283	43.0706	35.7988	9.2	3.2158	7.88606	1.90186
GSE22886 NAIVE CD4 TCELL VS MONOCYTE DN-MsigDB c7	Hemap clusters corresponding to TCGA cluster 3	-0.33	41.5	7.27175	34.2283	42.8239	35.5522	8.3	2.3158	8.82391	2.83971
MODULE 75-MsigDB c4	Hemap clusters corresponding to TCGA cluster 3	-0.4	59.6	7.27175	52.3283	42.7959	35.5241	11.3	5.3158	8.65758	2.67338
SUGAR BINDING-MsigDB c5	Hemap clusters corresponding to TCGA cluster 3	-0.38	55.1	7.27175	47.8283	42.7959	35.5241	9.6	3.6158	9.5376	3.5534
GSE3982 DC VS MAC LPS STIM DN-MsigDB c7	Hemap clusters corresponding to TCGA cluster 3	-0.38	54.4	7.27175	47.1283	42.7959	35.5241	10.5	4.5158	10.8239	4.83971
GSE2826 WT VS BTK KO BCELL DN-MsigDB c7	Hemap clusters corresponding to TCGA cluster 3	-0.37	53.5	7.27175	46.2283	42.7447	35.473	12.6	6.6158	12.301	6.31683
GSE24634 TREG VS TCONV POST DAY10 IL4 CONVERSION DN-MsigDB c7	Hemap clusters corresponding to TCGA cluster 3	-0.34	44.3	7.27175	37.0283	42.5686	35.2969	9.2	3.2158	7.55284	1.56864
GSE29618 BCELL VS MONOCYTE DN-MsigDB c7	Hemap clusters corresponding to TCGA cluster 3	-0.33	42.9	7.27175	35.6283	42.5376	35.2659	8	2.0158	7.25964	1.27544
TRANSLOCATION OF ZAP 70 TO IMMUNOLOGICAL SYNAPSE-REACTOME MsigDB c2	Hemap clusters corresponding to TCGA cluster 3	-0.38	54.1	7.27175	46.8283	42.4815	35.2097	7.6	1.6158	6.92082	0.93662
PD 1 SIGNALING-PWCOMMONS	Hemap clusters corresponding to TCGA cluster 3	-0.37	51.6	7.27175	44.3283	42.4089	35.1372	6.7	0.715801	4.76955	0
GSE29618 PDC VS MDC DAY7 FLU VACCINE DN-MsigDB c7	Hemap clusters corresponding to TCGA cluster 3	-0.36	50.3	7.27175	43.0283	42.3872	35.1155	8.7	2.7158	6.1549	0.170703
MODULE 143-MsigDB c4	Hemap clusters corresponding to TCGA cluster 3	-0.36	50	7.27175	42.7283	42.3665	35.0948	9.9	3.9158	5.79588	0
GSE24142 EARLY THYMIC PROGENITOR VS DN2 THYMOCYTE ADULT DN-MsigDB c7	Hemap clusters corresponding to TCGA cluster 3	-0.36	50.5	7.27175	43.2283	42.3372	35.0655	5.4	0	3.50864	0
YANG BCL3 TARGETS UP-MsigDB c2	Hemap clusters corresponding to TCGA cluster 3	-0.37	52.7	7.27175	45.4283	42.284	35.0122	5.3	0	4.69897	0
KIM LRRC3B TARGETS-MsigDB c2	Hemap clusters corresponding to TCGA cluster 3	-0.37	52.3	7.27175	45.0283	42.284	35.0122	9	3.0158	7.50864	1.52444
LUI THYROID CANCER CLUSTER 4-MsigDB c2	Hemap clusters corresponding to TCGA cluster 3	-0.38	54.8	7.27175	47.5283	42.2596	34.9879	7.9	1.9158	9.3098	3.3256
GSE29618 MONOCYTE VS PDC DAY7 FLU VACCINE UP-MsigDB c7	Hemap clusters corresponding to TCGA cluster 3	-0.35	46.8	7.27175	39.5283	42.1249	34.8532	9.4	3.4158	8.50864	2.52444
TAKEDA TARGETS OF NUP98 HOXA9 FUSION 10D DN-MsigDB c2	Hemap clusters corresponding to TCGA cluster 3	-0.38	53.6	7.27175	46.3283	42.0862	34.8144	11.7	5.7158	12.2076	6.22341
TAKEDA TARGETS OF NUP98 HOXA9 FUSION 8D DN-MsigDB c2	Hemap clusters corresponding to TCGA cluster 3	-0.37	51.9	7.27175	44.6283	42.0269	34.7551	12	6.0158	11.4815	5.49729
GSE10325 BCELL VS MYELOID DN-MsigDB c7	Hemap clusters corresponding to TCGA cluster 3	-0.32	39.9	7.27175	32.6283	42	34.7283	8.5	2.5158	8.67778	2.69358
MODULE 44-MsigDB c4	Hemap clusters corresponding to TCGA cluster 3	-0.39	59.3	7.27175	52.0283	41.9586	34.6869	12.4	6.4158	10.301	4.31683
MODULE 424-MsigDB c4	Hemap clusters corresponding to TCGA cluster 3	-0.39	59.3	7.27175	52.0283	41.9586	34.6869	9.2	3.2158	9.79588	3.81168
PLASMA MEMBRANE-MsigDB c5	Hemap clusters corresponding to TCGA cluster 3	-0.4	60.9	7.27175	53.6283	41.8861	34.6143	13.4	7.4158	12.7696	6.78535
NEUROTRANSMITTER RECEPTOR BINDING AND DOWNSTREAM TRANSMISSION IN THE POSTSYNAPTIC CELL-REACTOME MsigDB c2	Hemap clusters corresponding to TCGA cluster 3	-0.41	62.5	7.27175	55.2283	41.8539	34.5821	13.2	7.2158	5.76955	0
CORTOCOTROPIN RELEASING FACTOR RECEPTOR SIGNALING PATHWAY-PWCOMMONS	Hemap clusters corresponding to TCGA cluster 3	-0.35	46.8	7.27175	39.5283	41.7696	34.4978	10.5	4.5158	10.0223	4.03808
L1CAM INTERACTIONS-REACTOME MsigDB c2	Hemap clusters corresponding to TCGA cluster 3	-0.36	49	7.27175	41.7283	41.6383	34.3665	13.3	7.3158	15.5229	9.53868
PHOSPHORYLATION OF CD3 AND TCR ZETA CHAINS-REACTOME MsigDB c2	Hemap clusters corresponding to TCGA cluster 3	-0.37	53.1	7.27175	45.8283	41.585	34.3133	8.4	2.4158	6.95861	0.974408
DEFENSE RESPONSE-MsigDB c5	Hemap clusters corresponding to TCGA cluster 3	-0.38	53.8	7.27175	46.5283	41.5686	34.2969	10.3	4.3158	8.27572	2.29153
TYPE I DIABETES MELLITUS-KEGG MsigDB c2	Hemap clusters corresponding to TCGA cluster 3	-0.37	50.8	7.27175	43.5283	41.4815	34.2097	7.4	1.4158	5.02228	0
GSE360 L DONOVANI VS M TUBERCULOSIS DC DN-MsigDB c7	Hemap clusters corresponding to TCGA cluster 3	-0.39	57.1	7.27175	49.8283	41.4559	34.1842	9.9	3.9158	12.7212	6.73705
GSE1460 INTRATHYMIC T PROGENITOR VS NAIVE CD4 TCELL CORD BLOOD DN-MsigDB c7	Hemap clusters corresponding to TCGA cluster 3	-0.38	54.3	7.27175	47.0283	41.3872	34.1155	11.3	5.3158	12.5086	6.52444
NEUROTRANSMITTER RECEPTOR BINDING AND DOWNSTREAM TRANSMISSION IN THE POSTSYNAPTIC CELL-PWCOMMONS	Hemap clusters corresponding to TCGA cluster 3	-0.39	59.2	7.27175	51.9283	41.2218	33.9501	13.6	7.6158	8.88606	2.90186
IL17 PATHWAY-BIOCARTA MsigDB c2	Hemap clusters corresponding to TCGA cluster 3	-0.35	47.4	7.27175	40.1283	41.1871	33.9153	5.9	0	5.40894	0
HADDAD T LYMPHOCYTE AND NK PROGENITOR DN-MsigDB c2	Hemap clusters corresponding to TCGA cluster 3	-0.38	54.6	7.27175	47.3283	41.1805	33.9087	7.1	1.1158	5.18046	0
IMMUNE SYSTEM PROCESS-MsigDB c5	Hemap clusters corresponding to TCGA cluster 3	-0.37	53	7.27175	45.7283	41.0915	33.8198	9.9	3.9158	8.82391	2.83971
GSE24634 TREG VS TCONV POST DAY7 IL4 CONVERSION DN-MsigDB c7	Hemap clusters corresponding to TCGA cluster 3	-0.36	48.3	7.27175	41.0283	41.0605	33.7887	11	5.0158	9.3098	3.3256
MATSUDA NATURAL KILLER DIFFERENTIATION-MsigDB c2	Hemap clusters corresponding to TCGA cluster 3	-0.38	54.5	7.27175	47.2283	40.8539	33.5821	8.5	2.5158	5.08092	0
GSE22886 NAIVE CD8 TCELL VS MONOCYTE DN-MsigDB c7	Hemap clusters corresponding to TCGA cluster 3	-0.32	39.6	7.27175	32.3283	40.699	33.4272	8.9	2.9158	8.67778	2.69358
FARMER BREAST CANCER CLUSTER 1-MsigDB c2	Hemap clusters corresponding to TCGA cluster 3	-0.37	52.3	7.27175	45.0283	40.6021	33.3303	7.5	1.5158	7.11919	1.13499
MODULE 543-MsigDB c4	Hemap clusters corresponding to TCGA cluster 3	-0.38	54.4	7.27175	47.1283	40.585	33.3133	6.4	0.415801	4.82391	0
GSE2826 WT VS XID BCELL UP-MsigDB c7	Hemap clusters corresponding to TCGA cluster 3	-0.39	58.8	7.27175	51.5283	40.3372	33.0655	6.6	0.615801	6.08092	0.0967228
GSE24634 TEFF VS TCONV DAY3 IN CULTURE DN-MsigDB c7	Hemap clusters corresponding to TCGA cluster 3	-0.36	50.1	7.27175	42.8283	40.3372	33.0655	9.9	3.9158	8.50864	2.52444
MODULE 79-MsigDB c4	Hemap clusters corresponding to TCGA cluster 3	-0.37	53.1	7.27175	45.8283	40.3279	33.0562	11.2	5.2158	9.58503	3.60083
ADAPTIVE IMMUNE SYSTEM-REACTOME MsigDB c2	Hemap clusters corresponding to TCGA cluster 3	-0.37	53.5	7.27175	46.2283	40.301	33.0293	9.3	3.3158	7.17393	1.18973
HUMORAL IMMUNE RESPONSE-MsigDB c5	Hemap clusters corresponding to TCGA cluster 3	-0.41	63.5	7.27175	56.2283	40.2757	33.004	9.8	3.8158	7.35655	1.37235
MODULE 170-MsigDB c4	Hemap clusters corresponding to TCGA cluster 3	-0.37	53.2	7.27175	45.9283	40.2441	32.9724	11.2	5.2158	9.79588	3.81168
VALK AML CLUSTER 9-MsigDB c2	Hemap clusters corresponding to TCGA cluster 3	-0.41	62.7	7.27175	55.4283	40.1487	32.877	11.6	5.6158	9.5376	3.5534
NEURONAL SYSTEM-REACTOME MsigDB c2	Hemap clusters corresponding to TCGA cluster 3	-0.38	56.3	7.27175	49.0283	40.1367	32.8649	13.1	7.1158	8.3098	2.3256
MODULE 293-MsigDB c4	Hemap clusters corresponding to TCGA cluster 3	-0.36	49.2	7.27175	41.9283	40.0177	32.746	9.4	3.4158	8.63827	2.65407
GRUETZMANN PANCREATIC CANCER UP-MsigDB c2	Hemap clusters corresponding to TCGA cluster 3	-0.35	48	7.27175	40.7283	39.9586	32.6869	9.6	3.6158	6.16749	0.183292
BINDING AND UPTAKE OF LIGANDS BY SCAVENGER RECEPTORS-PWCOMMONS	Hemap clusters corresponding to TCGA cluster 3	-0.35	47.5	7.27175	40.2283	39.8539	32.5821	10.8	4.8158	10.1135	4.12931
GOLDRATH ANTIGEN RESPONSE-MsigDB c2	Hemap clusters corresponding to TCGA cluster 3	-0.38	53.7	7.27175	46.4283	39.8239	32.5522	3.8	0	2.61979	0
LEE TARGETS OF PTCH1 AND SUFU UP-MsigDB c2	Hemap clusters corresponding to TCGA cluster 3	-0.4	60.7	7.27175	53.4283	39.7447	32.473	10.5	4.5158	9.19382	3.20962
CAIRO LIVER DEVELOPMENT DN-MsigDB c2	Hemap clusters corresponding to TCGA cluster 3	-0.36	50	7.27175	42.7283	39.7447	32.473	10.6	4.6158	13.5528	7.56864
TRANSMEMBRANE RECEPTOR ACTIVITY-MsigDB c5	Hemap clusters corresponding to TCGA cluster 3	-0.34	45	7.27175	37.7283	39.7212	32.4495	10.8	4.8158	7.67778	1.69358
GNF2 SPI1-MsigDB c4	Hemap clusters corresponding to TCGA cluster 3	-0.36	50.6	7.27175	43.3283	39.6383	32.3665	8.9	2.9158	7.63827	1.65407
MODULE 117-MsigDB c4	Hemap clusters corresponding to TCGA cluster 3	-0.38	53.9	7.27175	46.6283	39.6021	32.3303	9.3	3.3158	7.85387	1.86967
CHEMOKINE SIGNALING PATHWAY-KEGG MsigDB c2	Hemap clusters corresponding to TCGA cluster 3	-0.34	45	7.27175	37.7283	39.6021	32.3303	11.4	5.4158	9.55284	3.56864
CCR5 PATHWAY-BIOCARTA MsigDB c2	Hemap clusters corresponding to TCGA cluster 3	-0.38	54.8	7.27175	47.5283	39.585	32.3133	12.8	6.8158	15.1739	9.18973
GSE29618 MONOCYTE VS PDC UP-MsigDB c7	Hemap clusters corresponding to TCGA cluster 3	-0.34	43.2	7.27175	35.9283	39.585	32.3133	9.1	3.1158	7.25964	1.27544
GSE11057 PBMC VS MEM CD4 TCELL UP-MsigDB c7	Hemap clusters corresponding to TCGA cluster 3	-0.34	43.7	7.27175	36.4283	39.5528	32.2811	8.8	2.8158	8.35655	2.37235
GPCR DOWNSTREAM SIGNALING-PWCOMMONS	Hemap clusters corresponding to TCGA cluster 3	-0.37	51.5	7.27175	44.2283	39.4815	32.2097	7.9	1.9158	5.55284	0
HOFFMANN IMMATURE TO MATURE B LYMPHOCYTE UP-MsigDB c2	Hemap clusters corresponding to TCGA cluster 3	-0.41	64.2	7.27175	56.9283	39.4202	32.1485	10.5	4.5158	8.37675	2.39255
GNF2 PECAM1-MsigDB c4	Hemap clusters corresponding to TCGA cluster 3	-0.33	41.9	7.27175	34.6283	39.4089	32.1372	7.1	1.1158	5.88606	0
PHOSPHORYLATION OF CD3 AND TCR ZETA CHAINS-PWCOMMONS	Hemap clusters corresponding to TCGA cluster 3	-0.38	55.7	7.27175	48.4283	39.3872	32.1155	7.5	1.5158	5.92082	0
GSE10325 LUPUS CD4 TCELL VS LUPUS MYELOID DN-MsigDB c7	Hemap clusters corresponding to TCGA cluster 3	-0.31	37	7.27175	29.7283	39.3872	32.1155	8.3	2.3158	7.11351	1.12931
GSE24634 IL4 VS CTRL TREATED NAIVE CD4 TCELL DAY3 DN-MsigDB c7	Hemap clusters corresponding to TCGA cluster 3	-0.35	46.3	7.27175	39.0283	39.2924	32.0207	8.1	2.1158	6.46852	0.484322
GNF2 HCK-MsigDB c4	Hemap clusters corresponding to TCGA cluster 3	-0.34	43	7.27175	35.7283	39.2757	32.004	7.3	1.3158	6.4318	0.447599
HECKER IFNB1 TARGETS-MsigDB c2	Hemap clusters corresponding to TCGA cluster 3	-0.34	44.6	7.27175	37.3283	39.2441	31.9724	7.9	1.9158	8.09691	2.11271
AXON GUIDANCE-REACTOME MsigDB c2	Hemap clusters corresponding to TCGA cluster 3	-0.34	45.1	7.27175	37.8283	39.2147	31.9429	12.9	6.9158	13.699	7.71477
RODWELL AGING KIDNEY UP-MsigDB c2	Hemap clusters corresponding to TCGA cluster 3	-0.39	57.2	7.27175	49.9283	39.1079	31.8362	10.8	4.8158	6.4318	0.447599
MODULE 128-MsigDB c4	Hemap clusters corresponding to TCGA cluster 3	-0.38	53.7	7.27175	46.4283	39	31.7283	11.2	5.2158	10.1938	4.20962
PD1 SIGNALING-REACTOME MsigDB c2	Hemap clusters corresponding to TCGA cluster 3	-0.36	48.4	7.27175	41.1283	38.9208	31.6491	6.6	0.615801	4.63827	0
G ALPHA I SIGNALLING EVENTS-PWCOMMONS	Hemap clusters corresponding to TCGA cluster 3	-0.37	51.7	7.27175	44.4283	38.7212	31.4495	8.2	2.2158	5.56864	0
RUTELLA RESPONSE TO CSF2RB AND IL4 DN-MsigDB c2	Hemap clusters corresponding to TCGA cluster 3	-0.34	43.3	7.27175	36.0283	38.7212	31.4495	9.7	3.7158	8.67778	2.69358
MODULE 410-MsigDB c4	Hemap clusters corresponding to TCGA cluster 3	-0.38	56.2	7.27175	48.9283	38.699	31.4272	9.2	3.2158	8.72125	2.73705
NATURAL KILLER CELL MEDIATED CYTOTOXICITY-KEGG MsigDB c2	Hemap clusters corresponding to TCGA cluster 3	-0.36	49	7.27175	41.7283	38.585	31.3133	11.4	5.4158	13.4815	7.49729
TRANSMISSION ACROSS CHEMICAL SYNAPSES-REACTOME MsigDB c2	Hemap clusters corresponding to TCGA cluster 3	-0.4	60.2	7.27175	52.9283	38.4815	31.2097	13.2	7.2158	3.61979	0
GSE17721 LPS VS CPG 12H BMDM DN-MsigDB c7	Hemap clusters corresponding to TCGA cluster 3	-0.39	59.2	7.27175	51.9283	38.4089	31.1372	6.6	0.615801	6.95861	0.974408
GNF2 TNFSF10-MsigDB c4	Hemap clusters corresponding to TCGA cluster 3	-0.35	46.9	7.27175	39.6283	38.1675	30.8957	8	2.0158	7.79588	1.81168
WUNDER INFLAMMATORY RESPONSE AND CHOLESTEROL UP-MsigDB c2	Hemap clusters corresponding to TCGA cluster 3	-0.36	48.5	7.27175	41.2283	38.1487	30.877	7	1.0158	5.02228	0
MODULE 5-MsigDB c4	Hemap clusters corresponding to TCGA cluster 3	-0.37	52.5	7.27175	45.2283	38.1367	30.8649	12.5	6.5158	9.82391	3.83971
LINDSTEDT DENDRITIC CELL MATURATION D-MsigDB c2	Hemap clusters corresponding to TCGA cluster 3	-0.37	53	7.27175	45.7283	38.1249	30.8532	10	4.0158	9.63827	3.65407
GSE20715 0H VS 24H OZONE LUNG UP-MsigDB c7	Hemap clusters corresponding to TCGA cluster 3	-0.34	44.2	7.27175	36.9283	38.0315	30.7598	9.5	3.5158	6.31876	0.33456
BIOPEPTIDES PATHWAY-BIOCARTA MsigDB c2	Hemap clusters corresponding to TCGA cluster 3	-0.39	58.7	7.27175	51.4283	38.0132	30.7415	13.3	7.3158	14.5229	8.53868
MARTINELLI IMMATURE NEUTROPHIL DN-MsigDB c2	Hemap clusters corresponding to TCGA cluster 3	-0.37	52.1	7.27175	44.8283	38.0132	30.7415	9	3.0158	9.3098	3.3256
CACAM PATHWAY-BIOCARTA MsigDB c2	Hemap clusters corresponding to TCGA cluster 3	-0.39	57.4	7.27175	50.1283	37.9586	30.6869	7.2	1.2158	5.49485	0
CASORELLI APL SECONDARY VS DE NOVO UP-MsigDB c2	Hemap clusters corresponding to TCGA cluster 3	-0.37	52.7	7.27175	45.4283	37.9208	30.6491	9.3	3.3158	8.58503	2.60083
GSE13306 RA VS UNTREATED MEM CD4 TCELL UP-MsigDB c7	Hemap clusters corresponding to TCGA cluster 3	-0.35	46.1	7.27175	38.8283	37.8861	30.6143	11.4	5.4158	8.82391	2.83971
CHEN LVAD SUPPORT OF FAILING HEART DN-MsigDB c2	Hemap clusters corresponding to TCGA cluster 3	-0.38	53.9	7.27175	46.6283	37.7447	30.473	10.7	4.7158	8.79588	2.81168
GSE360 DC VS MAC M TUBERCULOSIS UP-MsigDB c7	Hemap clusters corresponding to TCGA cluster 3	-0.35	46.7	7.27175	39.4283	37.7447	30.473	8.7	2.7158	8.22185	2.23765
GSE360 L DONOVANI VS B MALAYI HIGH DOSE MAC DN-MsigDB c7	Hemap clusters corresponding to TCGA cluster 3	-0.35	46.2	7.27175	38.9283	37.7447	30.473	6.6	0.615801	4.37675	0
ALLOGRAFT REJECTION-MsigDB HALLMARKS	Hemap clusters corresponding to TCGA cluster 3	-0.36	49.1	7.27175	41.8283	37.6576	30.3858	9.6	3.6158	8.13668	2.15248
GSE29618 MONOCYTE VS MDC DAY7 FLU VACCINE UP-MsigDB c7	Hemap clusters corresponding to TCGA cluster 3	-0.32	40.1	7.27175	32.8283	37.6198	30.348	9.6	3.6158	8.67778	2.69358
GSE22886 NAIVE TCELL VS MONOCYTE DN-MsigDB c7	Hemap clusters corresponding to TCGA cluster 3	-0.3	34.2	7.27175	26.9283	37.585	30.3133	7.6	1.6158	8.67778	2.69358
GSE14350 IL2RB KO VS WT TREG DN-MsigDB c7	Hemap clusters corresponding to TCGA cluster 3	-0.37	51.1	7.27175	43.8283	37.5229	30.2511	12.8	6.8158	12.6778	6.69358
GSE10325 LUPUS BCELL VS LUPUS MYELOID DN-MsigDB c7	Hemap clusters corresponding to TCGA cluster 3	-0.31	35.9	7.27175	28.6283	37.4949	30.2231	8.1	2.1158	8.35655	2.37235
TONKS TARGETS OF RUNX1 RUNX1T1 FUSION GRANULOCYTE DN-MsigDB c2	Hemap clusters corresponding to TCGA cluster 3	-0.37	50.9	7.27175	43.6283	37.3468	30.075	9.4	3.4158	9.29243	3.30823
MODULE 45-MsigDB c4	Hemap clusters corresponding to TCGA cluster 3	-0.36	50.7	7.27175	43.4283	37.2676	29.9959	10	4.0158	5.61979	0
ENDOSOMAL VACUOLAR PATHWAY-PWCOMMONS	Hemap clusters corresponding to TCGA cluster 3	-0.35	46.5	7.27175	39.2283	37.2076	29.9359	9.1	3.1158	8.34679	2.36259
JOHANSSON GLIOMAGENESIS BY PDGFB UP-MsigDB c2	Hemap clusters corresponding to TCGA cluster 3	-0.37	53.2	7.27175	45.9283	37.1739	29.9022	8.4	2.4158	6.85387	0.869673
PEPPER CHRONIC LYMPHOCYTIC LEUKEMIA UP-MsigDB c2	Hemap clusters corresponding to TCGA cluster 3	-0.39	57.2	7.27175	49.9283	37.1367	29.8649	8.3	2.3158	5.48149	0
GSE17721 LPS VS POLYIC 8H BMDM DN-MsigDB c7	Hemap clusters corresponding to TCGA cluster 3	-0.35	46.5	7.27175	39.2283	37.0969	29.8252	9.6	3.6158	6.46852	0.484322
DEVELOPMENTAL BIOLOGY-REACTOME MsigDB c2	Hemap clusters corresponding to TCGA cluster 3	-0.33	41	7.27175	33.7283	36.9586	29.6869	13.2	7.2158	14.2366	8.25237
INHIBITION OF VOLTAGE GATED CA2 CHANNELS VIA GBETA GAMMA SUBUNITS-REACTOME MsigDB c2	Hemap clusters corresponding to TCGA cluster 3	-0.38	54.8	7.27175	47.5283	36.9208	29.6491	12.4	6.4158	15.8239	9.83971
ACTIVATION OF G PROTEIN GATED POTASSIUM CHANNELS-PWCOMMONS	Hemap clusters corresponding to TCGA cluster 3	-0.38	54.8	7.27175	47.5283	36.9208	29.6491	12.4	6.4158	15.8239	9.83971
G PROTEIN GATED POTASSIUM CHANNELS-PWCOMMONS	Hemap clusters corresponding to TCGA cluster 3	-0.38	54.8	7.27175	47.5283	36.9208	29.6491	12.4	6.4158	15.8239	9.83971
INHIBITION OF VOLTAGE GATED CA2 CHANNELS VIA GBETA GAMMA SUBUNITS-PWCOMMONS	Hemap clusters corresponding to TCGA cluster 3	-0.38	54.8	7.27175	47.5283	36.9208	29.6491	12.4	6.4158	15.8239	9.83971
GPCR LIGAND BINDING-REACTOME MsigDB c2	Hemap clusters corresponding to TCGA cluster 3	-0.35	47.6	7.27175	40.3283	36.9208	29.6491	11.3	5.3158	7.30103	1.31683
GSE24634 TREG VS TCONV POST DAY3 IL4 CONVERSION DN-MsigDB c7	Hemap clusters corresponding to TCGA cluster 3	-0.33	42.6	7.27175	35.3283	36.9208	29.6491	9.9	3.9158	9	3.0158
DELYS THYROID CANCER UP-MsigDB c2	Hemap clusters corresponding to TCGA cluster 3	-0.35	47.8	7.27175	40.5283	36.8861	29.6143	11.8	5.8158	9.01323	3.02903
GSE10325 CD4 TCELL VS MYELOID DN-MsigDB c7	Hemap clusters corresponding to TCGA cluster 3	-0.32	40.2	7.27175	32.9283	36.8539	29.5821	8.2	2.2158	7.55284	1.56864
INWARDLY RECTIFYING K CHANNELS-REACTOME MsigDB c2	Hemap clusters corresponding to TCGA cluster 3	-0.37	53.3	7.27175	46.0283	36.8239	29.5522	10.1	4.1158	12.1549	6.1707
INWARDLY RECTIFYING K CHANNELS-PWCOMMONS	Hemap clusters corresponding to TCGA cluster 3	-0.37	53.3	7.27175	46.0283	36.8239	29.5522	10.1	4.1158	12.1549	6.1707
ADVANCED GLYCOSYLATION ENDPRODUCT RECEPTOR SIGNALING-REACTOME MsigDB c2	Hemap clusters corresponding to TCGA cluster 3	-0.38	55.3	7.27175	48.0283	36.7959	29.5241	10.5	4.5158	7.45593	1.47173
ADVANCED GLYCOSYLATION ENDPRODUCT RECEPTOR SIGNALING-PWCOMMONS	Hemap clusters corresponding to TCGA cluster 3	-0.38	55.3	7.27175	48.0283	36.7959	29.5241	10.5	4.5158	7.45593	1.47173
MODULE 165-MsigDB c4	Hemap clusters corresponding to TCGA cluster 3	-0.36	50.4	7.27175	43.1283	36.7959	29.5241	9	3.0158	7.88606	1.90186
CHANG IMMORTALIZED BY HPV31 DN-MsigDB c2	Hemap clusters corresponding to TCGA cluster 3	-0.4	59.7	7.27175	52.4283	36.7447	29.473	9.3	3.3158	6.48149	0.497287
MODULE 63-MsigDB c4	Hemap clusters corresponding to TCGA cluster 3	-0.36	49.3	7.27175	42.0283	36.7447	29.473	11.7	5.7158	11.7696	5.78535
GSE24142 EARLY THYMIC PROGENITOR VS DN2 THYMOCYTE FETAL DN-MsigDB c7	Hemap clusters corresponding to TCGA cluster 3	-0.34	44.6	7.27175	37.3283	36.7447	29.473	10.8	4.8158	8.60206	2.61786
GAURNIER PSMD4 TARGETS-MsigDB c2	Hemap clusters corresponding to TCGA cluster 3	-0.36	50.3	7.27175	43.0283	36.6778	29.406	10.4	4.4158	10.0757	4.09152
NEURONAL SYSTEM-PWCOMMONS	Hemap clusters corresponding to TCGA cluster 3	-0.36	50.6	7.27175	43.3283	36.6021	29.3303	13.2	7.2158	10.5528	4.56864
SANSOM APC TARGETS DN-MsigDB c2	Hemap clusters corresponding to TCGA cluster 3	-0.37	52	7.27175	44.7283	36.5686	29.2969	9.9	3.9158	6.02228	0.0380773
GSE29618 BCELL VS MDC DN-MsigDB c7	Hemap clusters corresponding to TCGA cluster 3	-0.33	42.5	7.27175	35.2283	36.5229	29.2511	7.1	1.1158	5.19382	0
MODULE 118-MsigDB c4	Hemap clusters corresponding to TCGA cluster 3	-0.35	45.5	7.27175	38.2283	36.4949	29.2231	4.8	0	3.284	0
MCBRYAN PUBERTAL BREAST 6 7WK DN-MsigDB c2	Hemap clusters corresponding to TCGA cluster 3	-0.36	48.4	7.27175	41.1283	36.4815	29.2097	7.5	1.5158	5.40894	0
GNF2 CASP1-MsigDB c4	Hemap clusters corresponding to TCGA cluster 3	-0.32	38.4	7.27175	31.1283	36.4685	29.1968	7.1	1.1158	6.72125	0.737047
GSE9037 WT VS IRAK4 KO BMDM DN-MsigDB c7	Hemap clusters corresponding to TCGA cluster 3	-0.36	49.8	7.27175	42.5283	36.4559	29.1842	4.8	0	3.76955	0
KAECH NAIVE VS DAY8 EFF CD8 TCELL DN-MsigDB c7	Hemap clusters corresponding to TCGA cluster 3	-0.37	52.4	7.27175	45.1283	36.4437	29.1719	4.7	0	3.79588	0
GSE17974 IL4 AND ANTI IL12 VS UNTREATED 72H ACT CD4 TCELL DN-MsigDB c7	Hemap clusters corresponding to TCGA cluster 3	-0.34	44.8	7.27175	37.5283	36.4202	29.1485	10.4	4.4158	8.67778	2.69358
GSE24142 DN2 VS DN3 THYMOCYTE FETAL DN-MsigDB c7	Hemap clusters corresponding to TCGA cluster 3	-0.37	52.1	7.27175	44.8283	36.4089	29.1372	9.3	3.3158	6.08092	0.0967228
MARKEY RB1 ACUTE LOF UP-MsigDB c2	Hemap clusters corresponding to TCGA cluster 3	-0.35	46.5	7.27175	39.2283	36.4089	29.1372	9	3.0158	8.3098	2.3256
CTL PATHWAY-BIOCARTA MsigDB c2	Hemap clusters corresponding to TCGA cluster 3	-0.34	44.2	7.27175	36.9283	36.3372	29.0655	6.8	0.815801	5.88606	0
L1CAM INTERACTIONS-PWCOMMONS	Hemap clusters corresponding to TCGA cluster 3	-0.37	52.1	7.27175	44.8283	36.2596	28.9879	13.6	7.6158	16.3979	10.4137
MODULE 533-MsigDB c4	Hemap clusters corresponding to TCGA cluster 3	-0.34	44.4	7.27175	37.1283	36.2147	28.9429	11	5.0158	6.58503	0.600828
GSE360 T GONDII VS B MALAYI LOW DOSE DC DN-MsigDB c7	Hemap clusters corresponding to TCGA cluster 3	-0.35	47.2	7.27175	39.9283	36.1938	28.9221	10.3	4.3158	7.25181	1.26761
SMID BREAST CANCER LUMINAL B DN-MsigDB c2	Hemap clusters corresponding to TCGA cluster 3	-0.35	46.4	7.27175	39.1283	36.1739	28.9022	9.7	3.7158	8.09691	2.11271
GNF2 FOS-MsigDB c4	Hemap clusters corresponding to TCGA cluster 3	-0.33	41.8	7.27175	34.5283	36.1487	28.877	7.2	1.2158	7.48149	1.49729
TYPE II INTERFERON SIGNALING IFNG HOMO SAPIENS-WIKIPW	Hemap clusters corresponding to TCGA cluster 3	-0.34	45.1	7.27175	37.8283	36.0506	28.7789	9.1	3.1158	7.63827	1.65407
CYTOKINE SIGNALING IN IMMUNE SYSTEM-PWCOMMONS	Hemap clusters corresponding to TCGA cluster 3	-0.35	45.8	7.27175	38.5283	36.0362	28.7645	10.4	4.4158	12.2076	6.22341
BOYAULT LIVER CANCER SUBCLASS G5 DN-MsigDB c2	Hemap clusters corresponding to TCGA cluster 3	-0.37	53.4	7.27175	46.1283	36.0315	28.7598	12.2	6.2158	11.0044	5.02017
GSE10325 MYELOID VS LUPUS MYELOID DN-MsigDB c7	Hemap clusters corresponding to TCGA cluster 3	-0.34	45.1	7.27175	37.8283	36	28.7283	9.2	3.2158	7.17393	1.18973
RAMALHO STEMNESS DN-MsigDB c2	Hemap clusters corresponding to TCGA cluster 3	-0.37	52.9	7.27175	45.6283	35.9586	28.6869	10.7	4.7158	7.88606	1.90186
INTERFERON GAMMA RESPONSE-MsigDB HALLMARKS	Hemap clusters corresponding to TCGA cluster 3	-0.34	45.1	7.27175	37.8283	35.9586	28.6869	8.9	2.9158	7.79588	1.81168
SERINE TYPE ENDOPEPTIDASE INHIBITOR ACTIVITY-MsigDB c5	Hemap clusters corresponding to TCGA cluster 3	-0.38	55.6	7.27175	48.3283	35.9208	28.6491	10.5	4.5158	9.5376	3.5534
RUTELLA RESPONSE TO HGF VS CSF2RB AND IL4 UP-MsigDB c2	Hemap clusters corresponding to TCGA cluster 3	-0.34	43.8	7.27175	36.5283	35.9208	28.6491	9.4	3.4158	8.50864	2.52444
MULLIGHAN NPM1 MUTATED SIGNATURE 1 DN-MsigDB c2	Hemap clusters corresponding to TCGA cluster 3	-0.36	50.2	7.27175	42.9283	35.8539	28.5821	9.5	3.5158	7.12494	1.14074
[truncated: 2,574 more rows]

## Sheet: TCGA AML significant features
featureA	featureB	cor	p	adj.p	test.method
[truncated: 305 more rows]

## Sheet: BeatAML significant features
featureA	featureB	cor	p	adj.p	test.method
[truncated: 2,261 more rows]

## Sheet: Anova drug analysis results
Drug	p	adj.p
[truncated: 96 more rows]

## Sheet: TCGA Hemap cluster mapping
TCGA cluster	Hemap AML cluster	Spearman coef gene set UP	Spearman coef gene set DOWN	-log10 adj. P-value gene set UP	-log10 adj. P-value gene set DOWN
[truncated: 30 more rows]
